# Supplementary material for: Transcriptome and metabolite profiles reveal differential molecular responses of wild and cultivated amaranth species to water deficit and salt stress
Source: Planta. 2026 Jan 29;263(3):59. doi: 10.1007/s00425-026-04927-x (PMC12855421; doi:10.1007/s00425-026-04927-x)
Supplement: Supplementary file 2 — Supplementary file2 (XLSX 1823 KB) [file 425_2026_4927_MOESM2_ESM.xlsx]

## Sheet: All genes expressed in salinity
		A. hybridus	SALINITY
	Num	Gene Id.	logFC	logCPM	PValue	FDR
	1	Ahybridus_DN15122_c0_g1_i1	-6.3086	0.736693	2.54557e-25	3.6287e-21
	2	Ahybridus_DN3783_c0_g1_i1	-4.89989	0.853261	4.71195e-22	3.35844e-18
	3	Ahybridus_DN22026_c0_g1_i1	-6.74398	0.348309	3.91061e-21	1.85819e-17
	4	Ahybridus_DN28022_c0_g1_i1	-6.55516	0.179446	1.28037e-19	4.56292e-16
	5	Ahybridus_DN3728_c0_g1_i1	-2.88183	2.25102	4.30245e-17	1.22663e-13
	6	Ahybridus_DN565_c0_g1_i1	-4.13804	0.393407	7.63267e-16	1.81339e-12
	7	Ahybridus_DN8449_c0_g1_i1	-2.57298	2.11202	8.09183e-15	1.64784e-11
	8	Ahybridus_DN9911_c0_g5_i1	-2.10155	10.3329	2.6975e-14	4.80661e-11
	9	Ahybridus_DN3552_c0_g1_i1	-4.02866	0.284042	7.79971e-14	1.23539e-10
	10	Ahybridus_DN9911_c0_g6_i1	-2.00082	10.0329	3.5519e-13	5.06324e-10
	11	Ahybridus_DN9920_c1_g1_i1	-1.98176	9.36411	5.88778e-13	7.63003e-10
	12	Ahybridus_DN9911_c0_g13_i1	-1.94616	7.9405	1.53574e-12	1.82433e-09
	13	Ahybridus_DN9920_c1_g2_i1	-1.91921	11.4443	2.62255e-12	2.87573e-09
	14	Ahybridus_DN9867_c2_g2_i1	-2.13384	2.9716	5.56591e-12	5.66729e-09
	15	Ahybridus_DN9867_c2_g4_i1	-2.10568	2.86275	1.33427e-11	1.268e-08
	16	Ahybridus_DN9761_c0_g1_i1	-1.86856	5.76705	1.606e-11	1.43084e-08
	17	Ahybridus_DN9330_c0_g3_i1	2.58911	1.68187	2.26136e-11	1.85537e-08
	18	Ahybridus_DN3298_c0_g1_i1	-1.82734	13.3483	2.34281e-11	1.85537e-08
	19	Ahybridus_DN3186_c0_g1_i1	-1.80807	10.3193	3.76944e-11	2.82808e-08
	20	Ahybridus_DN26590_c0_g1_i1	3.33401	0.601354	5.17384e-11	3.68766e-08
	21	Ahybridus_DN9914_c0_g1_i1	-1.78941	10.7071	5.77796e-11	3.78325e-08
	22	Ahybridus_DN9931_c1_g1_i1	-1.78813	14.1505	5.83875e-11	3.78325e-08
	23	Ahybridus_DN9834_c0_g1_i1	-1.8496	4.62474	6.99027e-11	4.33245e-08
	24	Ahybridus_DN9426_c0_g2_i1	-1.96038	3.19152	9.67518e-11	5.5446e-08
	25	Ahybridus_DN9929_c0_g1_i1	-1.76779	9.41265	9.72396e-11	5.5446e-08
	26	Ahybridus_DN16547_c0_g1_i1	-5.36909	-0.826516	1.03252e-10	5.66099e-08
	27	Ahybridus_DN9721_c0_g2_i1	1.7791	5.66688	1.39008e-10	7.33913e-08
	28	Ahybridus_DN8999_c0_g2_i1	-1.76232	6.09705	1.67772e-10	8.54142e-08
	29	Ahybridus_DN26490_c0_g1_i1	-1.73062	16.3386	2.17147e-10	1.06739e-07
	30	Ahybridus_DN8261_c0_g1_i1	-7.50097	-0.866373	2.62692e-10	1.24823e-07
	31	Ahybridus_DN6221_c0_g1_i1	-1.81819	3.8869	3.25659e-10	1.4975e-07
	32	Ahybridus_DN6264_c0_g1_i1	-1.75844	4.66887	4.36988e-10	1.94665e-07
	33	Ahybridus_DN4988_c0_g2_i1	-1.9907	2.531	6.41292e-10	2.77019e-07
	34	Ahybridus_DN9905_c0_g2_i1	-2.38233	1.02733	7.40518e-10	3.10473e-07
	35	Ahybridus_DN9905_c0_g5_i1	-1.95706	2.45556	8.07944e-10	3.29064e-07
	36	Ahybridus_DN1718_c0_g1_i1	-1.66873	13.3253	8.63978e-10	3.42111e-07
	37	Ahybridus_DN8070_c0_g1_i1	-1.70287	5.25398	9.19719e-10	3.5434e-07
	38	Ahybridus_DN9914_c0_g3_i1	-1.64282	14.4558	1.51921e-09	5.69902e-07
	39	Ahybridus_DN9914_c1_g1_i1	-1.62965	13.8272	2.02122e-09	7.38781e-07
	40	Ahybridus_DN9589_c0_g2_i1	-1.64028	6.21564	2.35209e-09	8.38225e-07
	41	Ahybridus_DN590_c0_g2_i1	-1.73904	3.66028	2.56225e-09	8.90849e-07
	42	Ahybridus_DN9914_c0_g2_i1	-1.62069	8.31209	2.68019e-09	9.09669e-07
	43	Ahybridus_DN6891_c0_g1_i1	-1.61673	6.11962	3.8232e-09	1.24903e-06
	44	Ahybridus_DN9867_c2_g1_i1	-1.61466	6.38725	3.8553e-09	1.24903e-06
	45	Ahybridus_DN7053_c0_g1_i1	-1.58667	10.7905	5.13086e-09	1.62534e-06
	46	Ahybridus_DN9931_c0_g1_i1	-1.70418	3.5419	5.76248e-09	1.78574e-06
	47	Ahybridus_DN7809_c0_g1_i1	-2.00403	1.5473	7.00233e-09	2.12379e-06
	48	Ahybridus_DN9929_c0_g2_i1	-1.57073	9.33893	7.32873e-09	2.17648e-06
	49	Ahybridus_DN9867_c2_g3_i1	-1.61975	4.54695	9.47315e-09	2.75591e-06
	50	Ahybridus_DN9552_c0_g1_i1	-2.02287	1.36879	1.01504e-08	2.89388e-06
	51	Ahybridus_DN4523_c0_g1_i1	-1.91785	1.73108	1.24065e-08	3.46775e-06
	52	Ahybridus_DN28093_c0_g1_i1	-7.14426	-1.17026	1.28765e-08	3.52988e-06
	53	Ahybridus_DN9828_c0_g2_i1	-1.55375	6.62115	1.3147e-08	3.53605e-06
	54	Ahybridus_DN9242_c0_g2_i1	-1.95803	1.71091	1.40896e-08	3.7194e-06
	55	Ahybridus_DN9589_c0_g4_i1	-1.53616	7.54024	1.6484e-08	4.21445e-06
	56	Ahybridus_DN9867_c2_g5_i1	-1.59875	4.29903	1.65562e-08	4.21445e-06
	57	Ahybridus_DN9930_c0_g2_i1	-1.50847	10.4228	2.59942e-08	6.50082e-06
	58	Ahybridus_DN9154_c0_g1_i1	-1.55593	4.91033	2.6735e-08	6.57083e-06
	59	Ahybridus_DN8596_c0_g1_i1	-1.54101	5.33948	2.72092e-08	6.57403e-06
	60	Ahybridus_DN9905_c0_g3_i1	-1.50805	7.16486	3.05332e-08	7.25419e-06
	61	Ahybridus_DN13214_c0_g1_i1	-1.49483	15.0222	3.36806e-08	7.8633e-06
	62	Ahybridus_DN9839_c0_g1_i1	1.58643	4.04068	3.42002e-08	7.8633e-06
	63	Ahybridus_DN6547_c0_g1_i1	-1.47898	13.378	4.63817e-08	1.04948e-05
	64	Ahybridus_DN6885_c0_g1_i1	-1.50804	5.16639	5.45939e-08	1.21599e-05
	65	Ahybridus_DN25787_c0_g1_i1	-1.91572	1.48752	5.65662e-08	1.24054e-05
	66	Ahybridus_DN23540_c0_g1_i1	-2.18969	0.553876	5.75141e-08	1.24222e-05
	67	Ahybridus_DN16729_c0_g1_i1	-2.6775	-0.145148	5.89502e-08	1.24568e-05
	68	Ahybridus_DN10990_c0_g1_i1	-4.87143	-1.23716	5.94223e-08	1.24568e-05
	69	Ahybridus_DN9894_c0_g1_i1	-1.48455	5.76616	6.19749e-08	1.28037e-05
	70	Ahybridus_DN9867_c1_g1_i1	-1.46932	5.91163	8.19169e-08	1.66818e-05
	71	Ahybridus_DN9792_c0_g1_i1	-1.44147	6.45885	1.24746e-07	2.50459e-05
	72	Ahybridus_DN9927_c0_g1_i1	-1.45523	5.14193	1.49081e-07	2.95159e-05
	73	Ahybridus_DN9927_c0_g9_i1	-1.41406	14.4537	1.65894e-07	3.23948e-05
	74	Ahybridus_DN27891_c0_g1_i1	3.29441	0.0206697	1.69988e-07	3.27456e-05
	75	Ahybridus_DN8305_c0_g1_i1	-2.38637	0.103063	1.9099e-07	3.63008e-05
	76	Ahybridus_DN9845_c0_g2_i1	-1.45091	4.71672	2.03372e-07	3.81456e-05
	77	Ahybridus_DN4444_c0_g1_i1	-2.09218	0.680546	2.08646e-07	3.86266e-05
	78	Ahybridus_DN9653_c0_g1_i1	-1.49464	3.70992	2.13499e-07	3.90183e-05
	79	Ahybridus_DN9606_c0_g2_i1	-1.41652	5.86087	2.31778e-07	4.18227e-05
	80	Ahybridus_DN7243_c0_g1_i1	-1.53006	3.03902	2.62805e-07	4.68286e-05
	81	Ahybridus_DN9406_c0_g1_i1	-1.45167	4.10425	3.45191e-07	6.07493e-05
	82	Ahybridus_DN10618_c0_g1_i1	-1.62646	2.53159	3.57846e-07	6.22085e-05
	83	Ahybridus_DN9606_c0_g3_i1	-1.68049	1.85486	3.83666e-07	6.58935e-05
	84	Ahybridus_DN24095_c0_g1_i1	-2.19631	0.310908	4.15478e-07	7.05077e-05
	85	Ahybridus_DN8942_c0_g1_i1	-1.55798	2.41323	5.23936e-07	8.78671e-05
	86	Ahybridus_DN336_c0_g2_i1	-1.54699	2.57649	6.13331e-07	0.000101663
	87	Ahybridus_DN9279_c0_g3_i1	-1.33988	6.05381	8.63918e-07	0.000141553
	88	Ahybridus_DN3390_c0_g1_i1	1.77866	1.50114	1.04221e-06	0.000167089
	89	Ahybridus_DN9303_c0_g1_i1	-1.33574	5.69233	1.0432e-06	0.000167089
	90	Ahybridus_DN3806_c0_g1_i1	-2.63416	-0.387727	1.14107e-06	0.000178331
	91	Ahybridus_DN8097_c0_g2_i1	-2.13994	0.451605	1.14721e-06	0.000178331
	92	Ahybridus_DN7377_c0_g1_i1	-2.84784	-0.2841	1.16344e-06	0.000178331
	93	Ahybridus_DN4324_c0_g1_i1	-2.77112	-0.405334	1.16344e-06	0.000178331
	94	Ahybridus_DN9451_c0_g1_i1	-1.31812	5.37808	1.59334e-06	0.000241629
	95	Ahybridus_DN9330_c0_g4_i1	1.50159	2.45044	1.96245e-06	0.00029447
	96	Ahybridus_DN13199_c0_g1_i1	-1.27473	19.6092	2.19283e-06	0.000325613
	97	Ahybridus_DN8567_c0_g1_i1	-1.31384	4.65662	2.30718e-06	0.000339061
	98	Ahybridus_DN16612_c0_g1_i1	-1.6595	1.25817	2.38605e-06	0.000347074
	99	Ahybridus_DN19718_c0_g1_i1	-1.26052	17.0371	2.81944e-06	0.00040597
	100	Ahybridus_DN8718_c0_g1_i1	-1.27771	5.85987	2.85257e-06	0.000406633
	101	Ahybridus_DN8576_c0_g1_i1	1.3963	2.97746	2.91803e-06	0.000411847
	102	Ahybridus_DN8072_c1_g2_i1	-2.74642	-0.578513	3.28795e-06	0.000459507
	103	Ahybridus_DN5789_c0_g1_i1	-1.48674	2.28783	3.3871e-06	0.000468768
	104	Ahybridus_DN9470_c0_g1_i1	2.40772	-0.190954	4.26918e-06	0.000585165
	105	Ahybridus_DN905_c0_g1_i1	-1.76771	0.914086	4.70463e-06	0.000638709
	106	Ahybridus_DN9338_c0_g1_i1	1.28129	4.28165	4.9104e-06	0.000660356
	107	Ahybridus_DN2534_c0_g1_i1	-1.65921	1.01561	5.49455e-06	0.000732007
	108	Ahybridus_DN2964_c0_g1_i1	-2.93879	-1.01736	6.09972e-06	0.000803145
	109	Ahybridus_DN9920_c2_g1_i1	-1.41543	2.38434	6.1412e-06	0.000803145
	110	Ahybridus_DN8051_c0_g2_i1	1.46951	2.30382	6.25122e-06	0.000810101
	111	Ahybridus_DN8768_c0_g2_i1	-2.3729	-0.475843	6.67192e-06	0.000856325
	112	Ahybridus_DN5880_c0_g1_i1	3.28654	-0.632972	6.72805e-06	0.000856325
	113	Ahybridus_DN8269_c0_g1_i1	-1.56215	1.38918	6.85081e-06	0.000864232
	114	Ahybridus_DN6730_c0_g1_i1	-1.25444	4.33294	7.22877e-06	0.000903914
	115	Ahybridus_DN8296_c0_g1_i1	-2.54408	-0.73737	1.02964e-05	0.0012763
	116	Ahybridus_DN9081_c0_g1_i1	1.30195	3.02132	1.0432e-05	0.00128197
	117	Ahybridus_DN6990_c0_g1_i1	-1.8302	0.438304	1.28062e-05	0.00156027
	118	Ahybridus_DN7379_c0_g1_i1	1.53117	2.03707	1.32666e-05	0.00159053
	119	Ahybridus_DN14764_c0_g1_i1	6.26787	-1.50763	1.32776e-05	0.00159053
	120	Ahybridus_DN7868_c0_g1_i1	2.08013	0.654249	1.34639e-05	0.0015994
	121	Ahybridus_DN18490_c0_g1_i1	-2.74906	-0.71757	1.45766e-05	0.00171581
	122	Ahybridus_DN2048_c0_g1_i1	2.91973	-0.955599	1.46846e-05	0.00171581
	123	Ahybridus_DN26783_c0_g1_i1	-1.33308	2.5912	1.48582e-05	0.00172198
	124	Ahybridus_DN9692_c1_g1_i1	-1.18938	5.18374	1.49998e-05	0.00172437
	125	Ahybridus_DN8898_c0_g3_i1	-1.447	1.60673	1.56297e-05	0.0017729
	126	Ahybridus_DN9776_c0_g2_i1	-1.21179	4.2205	1.56707e-05	0.0017729
	127	Ahybridus_DN9926_c0_g1_i1	-1.24243	3.17038	1.6915e-05	0.00189861
	128	Ahybridus_DN9828_c0_g3_i1	-1.56739	0.998905	1.78525e-05	0.00198818
	129	Ahybridus_DN7815_c0_g1_i1	-1.26746	3.02818	1.8235e-05	0.00201504
	130	Ahybridus_DN7999_c0_g1_i1	-1.34128	2.34764	2.08966e-05	0.00229139
	131	Ahybridus_DN16644_c0_g1_i1	-1.86286	0.20057	2.18502e-05	0.00237767
	132	Ahybridus_DN7732_c0_g1_i1	-2.62994	-0.840806	2.26212e-05	0.00244291
	133	Ahybridus_DN5181_c0_g1_i1	-1.28675	2.71071	2.34484e-05	0.00251321
	134	Ahybridus_DN4988_c0_g1_i1	-1.81377	0.5345	2.48999e-05	0.00264887
	135	Ahybridus_DN9776_c1_g1_i1	-1.24934	3.00498	2.66151e-05	0.00281036
	136	Ahybridus_DN9589_c0_g1_i1	-1.1879	3.71198	2.74592e-05	0.00287817
	137	Ahybridus_DN6797_c0_g1_i1	-1.37907	1.6427	3.09993e-05	0.00322551
	138	Ahybridus_DN7881_c0_g1_i1	-1.20353	3.42734	3.23494e-05	0.00334159
	139	Ahybridus_DN4761_c0_g1_i1	-2.57755	-0.855904	3.35854e-05	0.00344431
	140	Ahybridus_DN5534_c0_g1_i1	-1.19583	3.37848	3.42016e-05	0.00348246
	141	Ahybridus_DN9761_c0_g2_i1	-1.62003	0.58708	3.45067e-05	0.00348861
	142	Ahybridus_DN2627_c0_g1_i1	-2.27843	-0.535989	3.5073e-05	0.00352089
	143	Ahybridus_DN6803_c0_g1_i1	-1.52623	1.0033	3.542e-05	0.00353085
	144	Ahybridus_DN9894_c0_g2_i1	-1.16756	3.68635	3.67895e-05	0.00363568
	145	Ahybridus_DN8991_c0_g1_i1	-1.61011	0.824257	3.69817e-05	0.00363568
	146	Ahybridus_DN28039_c0_g1_i1	-1.73302	0.541554	3.75208e-05	0.00366342
	147	Ahybridus_DN27061_c0_g1_i1	1.8606	0.478778	3.8262e-05	0.00371038
	148	Ahybridus_DN6585_c0_g2_i1	-2.19313	-0.47924	4.26675e-05	0.00410963
	149	Ahybridus_DN2649_c0_g1_i1	-2.07569	-0.238473	4.94308e-05	0.00469758
	150	Ahybridus_DN10571_c0_g1_i1	-1.80318	-0.221539	4.94308e-05	0.00469758
	151	Ahybridus_DN5424_c0_g1_i1	1.47146	1.46477	5.02159e-05	0.00474058
	152	Ahybridus_DN24_c0_g2_i1	-3.76039	-1.37793	5.29068e-05	0.00496175
	153	Ahybridus_DN7581_c0_g1_i1	-2.99692	-1.19481	5.56242e-05	0.0051825
	154	Ahybridus_DN1578_c0_g1_i1	-1.3386	1.70476	5.97565e-05	0.00553135
	155	Ahybridus_DN3908_c0_g1_i1	1.57543	0.629655	7.2615e-05	0.00667004
	156	Ahybridus_DN2142_c0_g1_i1	-1.13824	3.51561	7.31669e-05	0.00667004
	157	Ahybridus_DN6715_c0_g1_i1	-1.17748	2.95778	7.34617e-05	0.00667004
	158	Ahybridus_DN9390_c1_g1_i1	-1.56871	0.45734	8.14677e-05	0.00727629
	159	Ahybridus_DN13572_c0_g1_i1	-2.12076	-0.649103	8.19892e-05	0.00727629
	160	Ahybridus_DN19806_c0_g1_i1	-2.64464	-0.987489	8.20516e-05	0.00727629
	161	Ahybridus_DN4211_c0_g2_i1	2.28262	-0.0562427	8.22674e-05	0.00727629
	162	Ahybridus_DN6580_c0_g2_i1	-2.37771	-0.487531	8.26909e-05	0.00727629
	163	Ahybridus_DN5128_c0_g1_i1	-1.31044	1.62197	8.79083e-05	0.00768793
	164	Ahybridus_DN9927_c0_g2_i1	-1.0513	8.66561	9.00091e-05	0.00782365
	165	Ahybridus_DN18796_c0_g1_i1	-1.17424	2.77177	9.10148e-05	0.00786313
	166	Ahybridus_DN1318_c0_g1_i1	-1.57	0.385008	9.61964e-05	0.00826072
	167	Ahybridus_DN8400_c0_g3_i1	1.198	2.68468	0.000108166	0.00923301
	168	Ahybridus_DN2447_c0_g1_i1	1.5761	0.386951	0.000109227	0.00926808
	169	Ahybridus_DN24777_c0_g1_i1	-2.88746	-0.996178	0.000110513	0.0093217
	170	Ahybridus_DN27940_c0_g1_i1	2.12115	-0.398827	0.000115148	0.00965552
	171	Ahybridus_DN5681_c0_g1_i1	-1.14742	2.78116	0.000120104	0.0100122
	172	Ahybridus_DN9927_c0_g6_i1	-1.03087	6.85277	0.000131521	0.0109002
	173	Ahybridus_DN6990_c0_g3_i1	-1.29284	1.52649	0.000147	0.0121126
	174	Ahybridus_DN12945_c0_g1_i1	-1.86183	-0.134214	0.000154113	0.0126258
	175	Ahybridus_DN9771_c0_g1_i1	-1.13175	2.77509	0.000156284	0.0127305
	176	Ahybridus_DN2239_c0_g1_i1	-1.97003	-0.321128	0.000161802	0.0131051
	177	Ahybridus_DN3020_c0_g1_i1	-1.6936	0.0828993	0.000182895	0.0146625
	178	Ahybridus_DN9867_c0_g1_i1	-1.19465	2.04556	0.000183088	0.0146625
	179	Ahybridus_DN9745_c0_g1_i1	1.03283	4.49072	0.000189088	0.0150584
	180	Ahybridus_DN4334_c0_g2_i1	1.44179	0.977313	0.000202497	0.0159963
	181	Ahybridus_DN9926_c0_g2_i1	-1.20746	1.47762	0.000203109	0.0159963
	182	Ahybridus_DN9541_c1_g1_i1	0.995542	6.83456	0.000221309	0.0173338
	183	Ahybridus_DN2295_c0_g1_i1	-1.70649	-0.0625856	0.00022411	0.0174573
	184	Ahybridus_DN26538_c0_g1_i1	-1.64548	0.0421239	0.000234109	0.0181371
	185	Ahybridus_DN11861_c0_g1_i1	-1.97437	-0.752158	0.000241975	0.0186451
	186	Ahybridus_DN9222_c0_g1_i1	0.9961	5.79814	0.000243954	0.0186966
	187	Ahybridus_DN9920_c0_g1_i1	-1.08182	2.87773	0.000259563	0.0197865
	188	Ahybridus_DN8091_c0_g1_i1	-1.04952	3.45754	0.000263053	0.0199459
	189	Ahybridus_DN8398_c0_g1_i1	-1.13052	2.04927	0.000276034	0.0208194
	190	Ahybridus_DN9266_c0_g1_i1	-0.997881	4.88805	0.000284866	0.0213724
	191	Ahybridus_DN9125_c0_g1_i1	1.60539	0.48137	0.000289891	0.0216356
	192	Ahybridus_DN14534_c0_g1_i1	-1.44933	0.482751	0.000298549	0.0220121
	193	Ahybridus_DN5321_c0_g1_i1	-1.61241	0.00781671	0.000299568	0.0220121
	194	Ahybridus_DN9924_c0_g1_i1	-1.58382	0.0512995	0.000299568	0.0220121
	195	Ahybridus_DN10446_c0_g1_i1	1.85995	0.184498	0.00030936	0.022615
	196	Ahybridus_DN8480_c0_g2_i1	-1.1996	1.56659	0.000319699	0.0232516
	197	Ahybridus_DN6036_c0_g1_i1	1.19054	2.00918	0.000328618	0.0237789
	198	Ahybridus_DN9924_c1_g1_i1	-0.992739	3.98434	0.000356716	0.0256818
	199	Ahybridus_DN25732_c0_g1_i1	-3.51898	-1.54061	0.000365623	0.0260598
	200	Ahybridus_DN14139_c0_g1_i1	-2.9492	-1.54516	0.000365623	0.0260598
	201	Ahybridus_DN9422_c1_g1_i1	-1.21309	1.36996	0.000367864	0.0260657
	202	Ahybridus_DN9346_c0_g1_i1	1.03649	3.35954	0.000369364	0.0260657
	203	Ahybridus_DN8382_c0_g1_i1	-1.80498	-0.0850751	0.000371945	0.0261186
	204	Ahybridus_DN7565_c0_g1_i1	-1.21043	1.6541	0.000387657	0.0270885
	205	Ahybridus_DN14128_c0_g1_i1	-1.86171	-0.720255	0.000392168	0.0272049
	206	Ahybridus_DN9754_c0_g1_i1	-1.60966	0.0376956	0.00039314	0.0272049
	207	Ahybridus_DN4809_c0_g1_i1	1.69514	0.430438	0.000435164	0.0299674
	208	Ahybridus_DN9850_c0_g1_i1	0.953143	5.93504	0.000438897	0.0300711
	209	Ahybridus_DN16555_c0_g2_i1	1.25967	0.940485	0.000443588	0.0300711
	210	Ahybridus_DN5690_c2_g1_i1	-2.57279	-1.21947	0.000444182	0.0300711
	211	Ahybridus_DN8813_c0_g2_i1	-1.13897	2.05403	0.000445107	0.0300711
	212	Ahybridus_DN19198_c0_g1_i1	2.0223	-0.102718	0.000451228	0.0303408
	213	Ahybridus_DN9107_c0_g3_i1	2.02323	-0.443824	0.000468772	0.0313725
	214	Ahybridus_DN8411_c0_g2_i1	-1.12669	1.98793	0.000490797	0.032693
	215	Ahybridus_DN9870_c0_g4_i1	-1.43388	0.122486	0.000514149	0.0340893
	216	Ahybridus_DN27363_c0_g1_i1	3.13004	-1.19694	0.000527262	0.0345308
	217	Ahybridus_DN23705_c0_g1_i1	3.08124	-1.23237	0.000527262	0.0345308
	218	Ahybridus_DN9304_c0_g1_i1	1.72541	-0.294461	0.000528076	0.0345308
	219	Ahybridus_DN9279_c0_g1_i1	-1.51591	0.317397	0.000530761	0.0345479
	220	Ahybridus_DN7928_c0_g1_i1	-1.23965	1.09143	0.000568733	0.0368513
	221	Ahybridus_DN8846_c0_g1_i1	-0.957381	4.19766	0.00058825	0.0379435
	222	Ahybridus_DN13358_c0_g1_i1	-1.30594	0.803467	0.000616427	0.0395818
	223	Ahybridus_DN3339_c0_g1_i1	1.87189	0.00806642	0.000626093	0.0400222
	224	Ahybridus_DN7150_c0_g2_i1	2.50875	-0.886558	0.000635249	0.0402905
	225	Ahybridus_DN23131_c0_g1_i1	-1.33424	0.619703	0.000635943	0.0402905
	226	Ahybridus_DN7026_c0_g1_i1	-1.77996	-0.587608	0.000643759	0.0406052
	227	Ahybridus_DN3837_c0_g2_i1	-1.24398	1.06126	0.000658171	0.0413314
	228	Ahybridus_DN4610_c0_g1_i1	-2.31184	-1.22402	0.000678355	0.0424121
	229	Ahybridus_DN746_c0_g1_i1	-1.21553	0.928452	0.00069034	0.0429729
	230	Ahybridus_DN9634_c0_g1_i1	-0.951902	3.99522	0.00071738	0.044462
	231	Ahybridus_DN14121_c0_g1_i1	-1.56824	-0.185844	0.000769984	0.0475157
	232	Ahybridus_DN9416_c0_g1_i1	1.45463	0.404492	0.000797965	0.0487282
	233	Ahybridus_DN16567_c0_g1_i1	-1.44917	0.313695	0.000797965	0.0487282
	234	Ahybridus_DN10100_c0_g1_i1	1.50649	0.362198	0.000801901	0.0487282
	235	Ahybridus_DN16509_c0_g1_i1	1.58591	0.0875774	0.000804543	0.0487282
	236	Ahybridus_DN5185_c0_g1_i1	1.0155	2.63533	0.000809197	0.0487282
	237	Ahybridus_DN20854_c0_g1_i1	5.59656	-1.96286	0.000810143	0.0487282
	238	Ahybridus_DN9379_c0_g2_i1	1.01768	2.68345	0.000817905	0.0489884
	239	Ahybridus_DN17104_c0_g1_i1	-2.67347	-1.40137	0.000829085	0.0492442
	240	Ahybridus_DN11650_c0_g1_i1	-2.62436	-1.44911	0.000829085	0.0492442
	241	Ahybridus_DN14414_c0_g1_i1	-1.98338	-0.697693	0.000837109	0.0495145
	242	Ahybridus_DN1372_c0_g1_i1	-1.02496	2.32742	0.00085253	0.0502182
	243	Ahybridus_DN180_c0_g1_i1	1.30774	0.756527	0.000871317	0.0511137
	244	Ahybridus_DN6613_c0_g3_i1	1.23204	1.08156	0.000879289	0.0511874
	245	Ahybridus_DN8943_c0_g1_i1	1.07561	1.88233	0.000879755	0.0511874
	246	Ahybridus_DN5400_c0_g1_i1	-0.971835	2.70416	0.000915331	0.0530408
	247	Ahybridus_DN2530_c0_g1_i1	-1.14548	1.18119	0.000925587	0.053418
	248	Ahybridus_DN16794_c0_g1_i1	1.84253	-0.283794	0.000974465	0.0556379
	249	Ahybridus_DN25113_c0_g1_i1	-1.54014	-0.351176	0.000974465	0.0556379
	250	Ahybridus_DN2224_c0_g1_i1	1.40623	0.420322	0.000975761	0.0556379
	251	Ahybridus_DN12633_c0_g1_i1	-1.21101	0.798958	0.000983902	0.0558786
	252	Ahybridus_DN24364_c0_g1_i1	-1.3922	0.190487	0.0010012	0.0565156
	253	Ahybridus_DN1875_c0_g1_i1	1.35809	0.234326	0.001008	0.0565156
	254	Ahybridus_DN16464_c0_g1_i1	-1.53487	-0.1498	0.00101343	0.0565156
	255	Ahybridus_DN7333_c0_g1_i1	1.45133	0.19327	0.00101361	0.0565156
	256	Ahybridus_DN9138_c2_g2_i1	-1.50426	-0.126618	0.0010185	0.0565156
	257	Ahybridus_DN10736_c0_g1_i1	-1.51289	-0.0151234	0.00102025	0.0565156
	258	Ahybridus_DN10743_c0_g1_i1	-1.75376	-0.896909	0.00102287	0.0565156
	259	Ahybridus_DN1554_c0_g2_i1	-1.14283	1.14292	0.00105263	0.0579353
	260	Ahybridus_DN18716_c0_g1_i1	2.11167	-0.716335	0.00110088	0.0603576
	261	Ahybridus_DN5412_c0_g1_i1	-1.0675	1.63628	0.00112339	0.0613558
	262	Ahybridus_DN9594_c0_g1_i1	-0.998123	2.47658	0.00113108	0.0615404
	263	Ahybridus_DN19616_c0_g1_i1	-1.16393	1.01938	0.00114246	0.0619228
	264	Ahybridus_DN9408_c0_g1_i1	1.06023	1.65845	0.00115662	0.0624529
	265	Ahybridus_DN5671_c0_g2_i1	1.35727	0.392698	0.00119251	0.0641481
	266	Ahybridus_DN6531_c0_g1_i1	2.74304	-1.03534	0.00121045	0.0643844
	267	Ahybridus_DN631_c0_g1_i1	2.42649	-0.963068	0.00121045	0.0643844
	268	Ahybridus_DN9154_c0_g2_i1	-2.16977	-1.12459	0.00121045	0.0643844
	269	Ahybridus_DN8279_c0_g1_i1	-1.02347	2.08233	0.00121724	0.0645046
	270	Ahybridus_DN2410_c0_g1_i1	-1.19541	0.634103	0.00123532	0.0651792
	271	Ahybridus_DN8601_c0_g1_i1	0.98056	2.87844	0.00124068	0.0651792
	272	Ahybridus_DN877_c0_g1_i1	-0.888124	4.73125	0.00124673	0.0651792
	273	Ahybridus_DN20482_c0_g1_i1	-1.58771	-0.536852	0.00124826	0.0651792
	274	Ahybridus_DN8947_c0_g1_i1	1.52783	0.159096	0.00126939	0.0660406
	275	Ahybridus_DN24349_c0_g1_i1	2.41024	-0.974028	0.00135241	0.0700832
	276	Ahybridus_DN7878_c0_g1_i1	-1.18731	1.13918	0.0013603	0.0700832
	277	Ahybridus_DN7672_c0_g1_i1	-1.14112	0.966347	0.00136184	0.0700832
	278	Ahybridus_DN6671_c0_g1_i1	-1.00554	2.22443	0.00137698	0.0706074
	279	Ahybridus_DN7323_c0_g1_i1	-1.11827	1.20107	0.00145552	0.0741529
	280	Ahybridus_DN17181_c0_g1_i1	1.54281	0.349492	0.00145653	0.0741529
	281	Ahybridus_DN22234_c0_g1_i1	5.51766	-2.01376	0.0014939	0.0755161
	282	Ahybridus_DN1343_c0_g1_i1	-3.38554	-2.2033	0.0014939	0.0755161
	283	Ahybridus_DN8053_c0_g2_i1	1.03954	1.98294	0.00150381	0.0757483
	284	Ahybridus_DN4497_c0_g1_i1	1.0583	1.7547	0.00151722	0.076155
	285	Ahybridus_DN19853_c0_g1_i1	-2.18997	-1.29222	0.0015818	0.0791175
	286	Ahybridus_DN9824_c0_g1_i1	-0.847703	6.57369	0.00160027	0.0797618
	287	Ahybridus_DN9974_c0_g1_i1	-1.25697	0.485905	0.00162627	0.080775
	288	Ahybridus_DN18852_c0_g1_i1	1.75639	-0.516012	0.00165986	0.0818729
	289	Ahybridus_DN5176_c0_g2_i1	-1.64391	-0.646406	0.00165986	0.0818729
	290	Ahybridus_DN4804_c0_g1_i1	-1.71801	-0.587392	0.0016899	0.0827821
	291	Ahybridus_DN17439_c0_g1_i1	-1.71385	-0.506853	0.0016899	0.0827821
	292	Ahybridus_DN5_c0_g1_i1	-1.24008	0.361131	0.00169996	0.0829895
	293	Ahybridus_DN10480_c0_g1_i1	-1.60864	-0.314361	0.00170703	0.0830502
	294	Ahybridus_DN6870_c0_g3_i1	1.68412	-0.307521	0.00171491	0.0831496
	295	Ahybridus_DN9352_c1_g1_i1	-0.838617	8.25547	0.00172516	0.0833634
	296	Ahybridus_DN8610_c0_g1_i1	1.00147	2.10804	0.00173483	0.0835471
	297	Ahybridus_DN5371_c0_g2_i1	-3.04187	-1.85248	0.00176393	0.0846627
	298	Ahybridus_DN9854_c3_g1_i1	0.878331	3.91874	0.00181774	0.0869524
	299	Ahybridus_DN835_c0_g1_i1	1.04709	1.64274	0.00185608	0.0884895
	300	Ahybridus_DN16903_c0_g1_i1	-0.989053	1.82045	0.00201794	0.0958859
	301	Ahybridus_DN8836_c1_g1_i1	2.96657	-1.30725	0.00205138	0.0971507
	302	Ahybridus_DN5272_c0_g2_i1	-0.974586	1.92183	0.00206575	0.0975076
	303	Ahybridus_DN320_c0_g1_i1	2.03539	-0.766327	0.00218178	0.101971
	304	Ahybridus_DN27348_c0_g1_i1	2.02416	-0.777002	0.00218178	0.101971
	305	Ahybridus_DN2482_c1_g1_i1	1.84828	-0.752875	0.00218178	0.101971
	306	Ahybridus_DN17148_c0_g1_i1	-1.50224	-0.326698	0.00222166	0.103496
	307	Ahybridus_DN6385_c0_g1_i1	1.22739	0.271401	0.00228816	0.106247
	308	Ahybridus_DN6113_c0_g1_i1	2.21611	-1.12601	0.00241366	0.11171
	309	Ahybridus_DN9176_c0_g1_i1	-1.06521	1.03075	0.00244839	0.112951
	310	Ahybridus_DN8357_c0_g1_i1	0.865016	3.59165	0.00247237	0.113689
	311	Ahybridus_DN28718_c0_g1_i1	-1.21228	0.0337644	0.00248161	0.113747
	312	Ahybridus_DN8230_c0_g1_i1	-0.842282	4.11607	0.00255514	0.116742
	313	Ahybridus_DN10016_c0_g1_i1	2.66221	-1.53492	0.00259046	0.117229
	314	Ahybridus_DN21025_c0_g1_i1	-2.64994	-1.71337	0.00259046	0.117229
	315	Ahybridus_DN27278_c0_g1_i1	-2.57424	-1.77295	0.00259046	0.117229
	316	Ahybridus_DN23635_c0_g1_i1	2.24468	-1.1005	0.0026812	0.120569
	317	Ahybridus_DN13718_c0_g1_i1	-1.84555	-1.20696	0.0026812	0.120569
	318	Ahybridus_DN6947_c0_g2_i1	1.33669	0.277826	0.00272635	0.122214
	319	Ahybridus_DN8127_c0_g1_i1	1.47114	-0.0782929	0.00275529	0.122376
	320	Ahybridus_DN4158_c0_g1_i1	-1.39316	-0.186791	0.00275529	0.122376
	321	Ahybridus_DN5188_c0_g1_i1	-5.48831	-2.29292	0.00277288	0.122376
	322	Ahybridus_DN21059_c0_g1_i1	5.36522	-2.10565	0.00277288	0.122376
	323	Ahybridus_DN17304_c0_g1_i1	-3.59722	-2.0789	0.00277288	0.122376
	324	Ahybridus_DN9012_c0_g1_i1	-1.1935	0.73846	0.00284311	0.125088
	325	Ahybridus_DN17153_c0_g1_i1	-1.99959	-1.08554	0.00286903	0.12584
	326	Ahybridus_DN10630_c0_g2_i1	-0.987261	1.4888	0.00293056	0.128145
	327	Ahybridus_DN11214_c0_g1_i1	-1.10792	0.986934	0.00296079	0.128634
	328	Ahybridus_DN9162_c0_g1_i1	-1.05163	1.26207	0.00296581	0.128634
	329	Ahybridus_DN17189_c0_g1_i1	2.09845	-0.946005	0.00299262	0.128634
	330	Ahybridus_DN1057_c0_g2_i1	1.70672	-0.863554	0.00299262	0.128634
	331	Ahybridus_DN9132_c0_g1_i1	-1.00498	1.42693	0.00299424	0.128634
	332	Ahybridus_DN8838_c0_g2_i1	1.0265	1.53389	0.00300239	0.128634
	333	Ahybridus_DN5688_c0_g1_i1	-1.33252	0.313745	0.00300491	0.128634
	334	Ahybridus_DN11338_c0_g1_i1	-3.67241	-2.03325	0.00303327	0.129084
	335	Ahybridus_DN9922_c0_g1_i1	-0.793922	7.00235	0.00304402	0.129084
	336	Ahybridus_DN14365_c0_g1_i1	-1.67493	-0.59416	0.00305165	0.129084
	337	Ahybridus_DN8332_c0_g1_i1	1.55626	-0.424558	0.00305165	0.129084
	338	Ahybridus_DN22191_c0_g1_i1	-1.70455	-0.799981	0.00309984	0.130533
	339	Ahybridus_DN24121_c0_g1_i1	1.76834	-0.628199	0.00310423	0.130533
	340	Ahybridus_DN7131_c0_g1_i1	1.0627	0.991495	0.00314781	0.131977
	341	Ahybridus_DN9590_c0_g1_i1	0.821967	3.96456	0.00328855	0.137473
	342	Ahybridus_DN8072_c0_g2_i1	-1.52735	-0.103931	0.00330492	0.137753
	343	Ahybridus_DN9062_c0_g1_i1	-0.923154	2.27551	0.00334956	0.138662
	344	Ahybridus_DN2686_c0_g1_i1	-1.19985	0.594199	0.00335434	0.138662
	345	Ahybridus_DN3825_c0_g2_i1	-1.09399	0.861857	0.00335589	0.138662
	346	Ahybridus_DN6867_c0_g1_i1	0.942393	2.10461	0.00337813	0.139177
	347	Ahybridus_DN7328_c0_g2_i1	-1.30369	-0.154542	0.00341342	0.139823
	348	Ahybridus_DN8000_c0_g1_i1	-1.30369	-0.154542	0.00341342	0.139823
	349	Ahybridus_DN6618_c0_g2_i1	1.12852	0.870966	0.00346882	0.141685
	350	Ahybridus_DN6185_c0_g1_i1	0.97938	1.56108	0.00347971	0.141724
	351	Ahybridus_DN4368_c0_g2_i1	-1.39588	-0.265333	0.00352436	0.143133
	352	Ahybridus_DN8834_c0_g1_i1	0.930017	2.18238	0.00357303	0.144698
	353	Ahybridus_DN8505_c0_g3_i1	-1.09436	0.792902	0.00358828	0.144904
	354	Ahybridus_DN9612_c0_g2_i1	0.942693	1.8292	0.00363114	0.14622
	355	Ahybridus_DN12534_c0_g1_i1	2.07004	-1.23038	0.00367936	0.14733
	356	Ahybridus_DN10633_c0_g1_i1	-2.00457	-1.40954	0.00367936	0.14733
	357	Ahybridus_DN27052_c0_g1_i1	-1.25673	0.00570139	0.00371974	0.148529
	358	Ahybridus_DN9722_c0_g2_i1	-1.13302	0.453933	0.00373932	0.148894
	359	Ahybridus_DN9883_c4_g4_i1	1.03485	1.36793	0.00381279	0.151396
	360	Ahybridus_DN6622_c0_g1_i1	1.29142	-0.236502	0.00386157	0.152499
	361	Ahybridus_DN7425_c0_g1_i1	1.4054	0.0699152	0.00386194	0.152499
	362	Ahybridus_DN9915_c0_g5_i1	-0.773199	7.82853	0.00387636	0.152645
	363	Ahybridus_DN4704_c0_g1_i1	-0.992422	1.37716	0.00389654	0.153017
	364	Ahybridus_DN17889_c0_g1_i1	1.0049	1.34316	0.00392552	0.153731
	365	Ahybridus_DN19792_c0_g1_i1	-1.14113	0.573318	0.00395362	0.154408
	366	Ahybridus_DN1618_c0_g1_i1	2.49522	-1.22109	0.00398327	0.154718
	367	Ahybridus_DN3664_c0_g1_i1	2.17792	-1.14469	0.00398327	0.154718
	368	Ahybridus_DN15083_c0_g1_i1	1.85018	-0.549864	0.00416179	0.159798
	369	Ahybridus_DN23577_c0_g1_i1	-1.44892	-0.640486	0.00416179	0.159798
	370	Ahybridus_DN6827_c0_g1_i1	-1.92876	-1.12816	0.00417011	0.159798
	371	Ahybridus_DN2528_c0_g1_i1	-1.89902	-1.14005	0.00417011	0.159798
	372	Ahybridus_DN10711_c0_g1_i1	1.71494	-1.02924	0.00417011	0.159798
	373	Ahybridus_DN14644_c0_g1_i1	1.93987	-0.638199	0.0042358	0.161278
	374	Ahybridus_DN10384_c0_g1_i1	-1.43232	-0.726154	0.0042358	0.161278
	375	Ahybridus_DN5328_c0_g1_i1	1.07124	1.11398	0.00424266	0.161278
	376	Ahybridus_DN9681_c0_g2_i1	-0.875306	2.4965	0.00425916	0.161394
	377	Ahybridus_DN11430_c0_g1_i1	1.78442	-0.972262	0.00426837	0.161394
	378	Ahybridus_DN9344_c0_g4_i1	-1.05144	1.1154	0.0043445	0.163838
	379	Ahybridus_DN2306_c0_g1_i1	-1.01142	0.94756	0.00442533	0.166446
	380	Ahybridus_DN9054_c1_g1_i1	-1.1386	0.409791	0.00444618	0.16679
	381	Ahybridus_DN2708_c0_g1_i1	-1.10897	0.589343	0.00447422	0.167402
	382	Ahybridus_DN8618_c0_g1_i1	1.07739	1.06047	0.00454006	0.16942
	383	Ahybridus_DN8491_c0_g1_i1	-1.18768	0.25387	0.00456194	0.169792
	384	Ahybridus_DN5339_c0_g1_i1	-0.908524	1.70692	0.00473213	0.175319
	385	Ahybridus_DN6883_c0_g1_i1	-0.876269	2.23218	0.00473504	0.175319
	386	Ahybridus_DN9277_c0_g2_i1	0.921252	2.06533	0.00489727	0.180857
	387	Ahybridus_DN8165_c0_g1_i1	0.809847	3.23113	0.00492267	0.181325
	388	Ahybridus_DN3562_c0_g2_i1	2.79951	-1.42422	0.0050673	0.184436
	389	Ahybridus_DN17763_c0_g1_i1	2.69765	-1.50061	0.0050673	0.184436
	390	Ahybridus_DN17911_c0_g1_i1	2.17703	-1.4583	0.0050673	0.184436
	391	Ahybridus_DN3049_c0_g2_i1	-0.967877	1.08191	0.00506741	0.184436
	392	Ahybridus_DN9756_c3_g2_i1	0.818713	3.30503	0.00507182	0.184436
	393	Ahybridus_DN8059_c0_g1_i1	1.06626	1.05476	0.00515752	0.186993
	394	Ahybridus_DN14658_c0_g1_i1	5.25775	-2.16963	0.00518149	0.186993
	395	Ahybridus_DN4536_c0_g1_i1	5.16227	-2.22442	0.00518149	0.186993
	396	Ahybridus_DN2044_c0_g1_i1	1.33665	0.171563	0.0052002	0.187194
	397	Ahybridus_DN16148_c0_g1_i1	-3.62165	-2.0558	0.0052258	0.187642
	398	Ahybridus_DN8307_c0_g2_i1	-1.24599	0.241323	0.00527341	0.188724
	399	Ahybridus_DN5279_c0_g1_i1	-1.18168	0.432703	0.00528242	0.188724
	400	Ahybridus_DN2482_c0_g1_i1	1.71212	-0.511631	0.00542254	0.192764
	401	Ahybridus_DN3184_c0_g1_i1	1.55894	-0.511034	0.00542254	0.192764
	402	Ahybridus_DN8622_c0_g1_i1	0.804935	2.9771	0.00544572	0.193106
	403	Ahybridus_DN10175_c0_g1_i1	-1.23725	0.21111	0.00551828	0.195194
	404	Ahybridus_DN5575_c0_g1_i1	-0.788878	3.87062	0.00559826	0.196712
	405	Ahybridus_DN16880_c0_g1_i1	-2.21413	-1.45782	0.00560079	0.196712
	406	Ahybridus_DN10046_c0_g1_i1	-1.56357	-0.697601	0.00560259	0.196712
	407	Ahybridus_DN450_c0_g2_i1	-1.08235	0.633984	0.00564677	0.197776
	408	Ahybridus_DN9349_c0_g1_i1	-0.934256	1.30265	0.00569733	0.199058
	409	Ahybridus_DN9714_c1_g1_i1	0.774336	3.7578	0.00571816	0.199297
	410	Ahybridus_DN5174_c0_g1_i1	-1.64233	-0.794424	0.00576958	0.20011
	411	Ahybridus_DN7059_c0_g1_i1	1.5347	-0.663187	0.00576958	0.20011
	412	Ahybridus_DN9524_c0_g3_i1	0.815653	2.31856	0.005832	0.201552
	413	Ahybridus_DN9276_c0_g2_i1	0.982262	1.25912	0.00583942	0.201552
	414	Ahybridus_DN25171_c0_g1_i1	-2.0698	-1.3579	0.00590749	0.203409
	415	Ahybridus_DN21205_c0_g1_i1	1.20065	0.0265624	0.00598299	0.203812
	416	Ahybridus_DN6421_c0_g1_i1	-1.39815	-0.33901	0.00601184	0.203812
	417	Ahybridus_DN8307_c0_g1_i1	-1.3251	-0.346529	0.00601184	0.203812
	418	Ahybridus_DN23951_c0_g1_i1	1.90294	-0.870336	0.0060225	0.203812
	419	Ahybridus_DN368_c0_g2_i1	1.71362	-0.83992	0.0060225	0.203812
	420	Ahybridus_DN1667_c0_g2_i1	-1.58427	-0.998543	0.0060225	0.203812
	421	Ahybridus_DN23689_c0_g1_i1	-1.20722	0.127605	0.00606393	0.203812
	422	Ahybridus_DN17149_c0_g1_i1	2.05433	-0.972237	0.00607646	0.203812
	423	Ahybridus_DN7702_c1_g1_i1	1.84385	-0.925911	0.00607646	0.203812
	424	Ahybridus_DN29023_c0_g1_i1	-1.61844	-1.08262	0.00607646	0.203812
	425	Ahybridus_DN8944_c1_g1_i1	-1.60725	-1.07708	0.00607646	0.203812
	426	Ahybridus_DN9396_c0_g1_i1	0.766169	4.1027	0.00616181	0.206189
	427	Ahybridus_DN7388_c0_g1_i1	-0.941034	1.5585	0.00625504	0.208819
	428	Ahybridus_DN9603_c0_g3_i1	0.963301	0.319507	0.00634893	0.211458
	429	Ahybridus_DN16849_c0_g1_i1	-1.05653	0.633175	0.00658595	0.217389
	430	Ahybridus_DN19927_c0_g1_i1	-1.34462	-0.451961	0.00658848	0.217389
	431	Ahybridus_DN6639_c0_g1_i1	1.32236	-0.371262	0.00658848	0.217389
	432	Ahybridus_DN2857_c0_g2_i1	1.23873	-0.0802623	0.00660327	0.217389
	433	Ahybridus_DN11600_c0_g1_i1	-1.20788	-0.110984	0.00660327	0.217389
	434	Ahybridus_DN6990_c0_g2_i1	-1.14069	0.196066	0.00666828	0.219024
	435	Ahybridus_DN5377_c0_g1_i1	-0.78665	3.24434	0.00668619	0.219107
	436	Ahybridus_DN9111_c0_g1_i1	0.817703	2.5672	0.00683023	0.223314
	437	Ahybridus_DN7608_c0_g1_i1	-1.02269	0.599491	0.0068918	0.224019
	438	Ahybridus_DN10018_c0_g1_i1	1.0095	0.646168	0.0068918	0.224019
	439	Ahybridus_DN25621_c0_g1_i1	2.49923	-1.63962	0.00691466	0.224019
	440	Ahybridus_DN9566_c0_g1_i1	2.44182	-1.67698	0.00691466	0.224019
	441	Ahybridus_DN6776_c0_g1_i1	1.29786	-0.108572	0.00694743	0.224571
	442	Ahybridus_DN19291_c0_g1_i1	-1.10931	0.283309	0.00725429	0.233959
	443	Ahybridus_DN4454_c0_g1_i1	-0.85738	1.90305	0.0075136	0.241138
	444	Ahybridus_DN9821_c0_g1_i1	0.757294	1.92617	0.0075136	0.241138
	445	Ahybridus_DN9771_c0_g2_i1	-1.55828	-0.694016	0.00752762	0.241138
	446	Ahybridus_DN4060_c0_g1_i1	1.15662	-0.316553	0.00771118	0.246464
	447	Ahybridus_DN9398_c1_g1_i1	-1.61028	-0.809753	0.00784279	0.249097
	448	Ahybridus_DN20003_c0_g1_i1	-1.49181	-0.752317	0.00784279	0.249097
	449	Ahybridus_DN23443_c0_g1_i1	-1.17243	-0.10879	0.00784599	0.249097
	450	Ahybridus_DN6630_c0_g1_i1	2.61865	-1.55186	0.00794956	0.249783
	451	Ahybridus_DN18020_c0_g1_i1	-2.27224	-1.66084	0.00794956	0.249783
	452	Ahybridus_DN6124_c0_g2_i1	-2.2601	-1.67794	0.00794956	0.249783
	453	Ahybridus_DN20924_c0_g1_i1	-2.19692	-1.69449	0.00794956	0.249783
	454	Ahybridus_DN5197_c0_g1_i1	-1.05291	0.478949	0.00795522	0.249783
	455	Ahybridus_DN5373_c0_g1_i1	0.856877	1.82995	0.00799271	0.250409
	456	Ahybridus_DN1188_c0_g2_i1	-0.832276	2.09559	0.00804132	0.251379
	457	Ahybridus_DN16241_c0_g1_i1	1.64294	-0.387361	0.00813325	0.25292
	458	Ahybridus_DN6369_c0_g1_i1	1.40104	-0.30167	0.00813325	0.25292
	459	Ahybridus_DN17873_c0_g1_i1	-1.6208	-0.82981	0.00814384	0.25292
	460	Ahybridus_DN8761_c0_g1_i1	0.794912	2.6809	0.00825223	0.255729
	461	Ahybridus_DN6191_c0_g2_i1	-0.8507	1.37725	0.00835694	0.256985
	462	Ahybridus_DN4975_c0_g2_i1	-1.1808	0.150959	0.00849746	0.256985
	463	Ahybridus_DN26737_c0_g1_i1	2.22427	-1.3997	0.00850909	0.256985
	464	Ahybridus_DN1867_c0_g1_i1	2.18315	-1.44141	0.00850909	0.256985
	465	Ahybridus_DN3118_c0_g2_i1	-2.13154	-1.49526	0.00850909	0.256985
	466	Ahybridus_DN4743_c0_g1_i1	-2.09281	-1.5354	0.00850909	0.256985
	467	Ahybridus_DN13654_c0_g1_i1	-1.95781	-1.43093	0.00850909	0.256985
	468	Ahybridus_DN21326_c0_g1_i1	-1.93432	-1.47408	0.00850909	0.256985
	469	Ahybridus_DN22773_c0_g1_i1	-1.91067	-1.47352	0.00850909	0.256985
	470	Ahybridus_DN15182_c0_g1_i1	1.88847	-1.34846	0.00850909	0.256985
	471	Ahybridus_DN15708_c0_g1_i1	1.88847	-1.34846	0.00850909	0.256985
	472	Ahybridus_DN12150_c0_g1_i1	-1.84718	-1.51174	0.00850909	0.256985
	473	Ahybridus_DN5451_c0_g1_i1	1.01045	0.949806	0.00855748	0.257043
	474	Ahybridus_DN9363_c0_g1_i1	0.982103	0.950941	0.00855748	0.257043
	475	Ahybridus_DN8902_c0_g6_i1	-0.750593	3.51871	0.00858178	0.257043
	476	Ahybridus_DN13240_c0_g1_i1	-1.35589	-0.512768	0.00858314	0.257043
	477	Ahybridus_DN22206_c0_g1_i1	-1.576	-1.10964	0.00863096	0.257394
	478	Ahybridus_DN24589_c0_g1_i1	-1.477	-1.06538	0.00863096	0.257394
	479	Ahybridus_DN5759_c0_g1_i1	1.99702	-1.251	0.00874218	0.259001
	480	Ahybridus_DN20745_c0_g1_i1	1.74803	-1.20234	0.00874218	0.259001
	481	Ahybridus_DN8461_c0_g2_i1	-1.92264	-1.26856	0.00875751	0.259001
	482	Ahybridus_DN6697_c0_g1_i1	1.69882	-1.03513	0.00875751	0.259001
	483	Ahybridus_DN9845_c0_g3_i1	-1.08216	0.473661	0.00889234	0.262444
	484	Ahybridus_DN2244_c0_g2_i1	-0.979977	0.861793	0.00894476	0.262805
	485	Ahybridus_DN9928_c0_g1_i1	0.826948	2.10745	0.00900558	0.262805
	486	Ahybridus_DN15446_c0_g1_i1	2.94448	-1.9588	0.00901521	0.262805
	487	Ahybridus_DN4715_c0_g1_i1	-2.57775	-2.12379	0.00901521	0.262805
	488	Ahybridus_DN12280_c0_g1_i1	-2.56515	-2.11726	0.00901521	0.262805
	489	Ahybridus_DN6839_c0_g1_i1	-2.5646	-2.12943	0.00901521	0.262805
	490	Ahybridus_DN5059_c0_g2_i1	1.11192	0.562037	0.00936442	0.272428
	491	Ahybridus_DN16493_c0_g1_i1	-1.51445	-0.663693	0.0095648	0.277126
	492	Ahybridus_DN21758_c0_g1_i1	-1.32403	-0.670616	0.0095648	0.277126
	493	Ahybridus_DN8350_c0_g1_i1	0.953431	0.944674	0.00974679	0.280184
	494	Ahybridus_DN16513_c0_g1_i1	-5.30085	-2.39191	0.00974896	0.280184
	495	Ahybridus_DN14622_c0_g1_i1	-3.0287	-2.37926	0.00974896	0.280184
	496	Ahybridus_DN23859_c0_g1_i1	-3.0287	-2.37926	0.00974896	0.280184
	497	Ahybridus_DN9103_c0_g1_i1	-1.38144	-0.386144	0.00987333	0.283188
	498	Ahybridus_DN8927_c0_g1_i1	-0.774033	2.37935	0.010076	0.287209
	499	Ahybridus_DN27000_c0_g1_i1	-1.42855	-0.712232	0.0100921	0.287209
	500	Ahybridus_DN145_c0_g1_i1	-1.31279	-0.715571	0.0100921	0.287209
	501	Ahybridus_DN9606_c0_g1_i1	-1.17871	0.0113613	0.0100941	0.287209
	502	Ahybridus_DN13713_c0_g1_i1	0.929707	0.920668	0.0102047	0.289776
	503	Ahybridus_DN9040_c0_g1_i1	-0.703043	4.8657	0.0103261	0.292643
	504	Ahybridus_DN3489_c0_g1_i1	1.09635	0.414651	0.0104305	0.295014
	505	Ahybridus_DN7097_c0_g1_i1	1.32602	-0.343423	0.0104907	0.296127
	506	Ahybridus_DN8844_c0_g1_i1	0.733763	3.64791	0.0105708	0.2978
	507	Ahybridus_DN2292_c0_g1_i1	1.58506	-0.750016	0.0106364	0.298804
	508	Ahybridus_DN8446_c0_g1_i1	-0.757818	2.84164	0.0106484	0.298804
	509	Ahybridus_DN8698_c0_g1_i1	0.877641	1.58269	0.0107036	0.299181
	510	Ahybridus_DN8075_c0_g1_i1	-0.881591	1.09835	0.0107038	0.299181
	511	Ahybridus_DN9818_c1_g2_i1	0.8003	2.07268	0.010805	0.30142
	512	Ahybridus_DN6450_c0_g1_i1	1.43371	-0.457062	0.0111592	0.310259
	513	Ahybridus_DN638_c0_g2_i1	1.51625	-0.821623	0.0111872	0.310259
	514	Ahybridus_DN9618_c0_g2_i1	-1.38223	-0.918959	0.0111872	0.310259
	515	Ahybridus_DN24447_c0_g1_i1	-2.42772	-1.86285	0.011284	0.311129
	516	Ahybridus_DN18952_c0_g1_i1	-2.33412	-1.91607	0.011284	0.311129
	517	Ahybridus_DN16944_c0_g1_i1	-2.21787	-1.96568	0.011284	0.311129
	518	Ahybridus_DN7820_c0_g1_i1	-0.896933	1.16215	0.0113321	0.311852
	519	Ahybridus_DN8428_c0_g1_i1	1.13999	-0.00949108	0.0114202	0.313669
	520	Ahybridus_DN5979_c0_g1_i1	-0.970255	0.922916	0.0114774	0.314032
	521	Ahybridus_DN7264_c0_g1_i1	-0.903459	0.941091	0.0114774	0.314032
	522	Ahybridus_DN9330_c0_g1_i1	0.8315	1.69081	0.0115708	0.315981
	523	Ahybridus_DN23619_c0_g1_i1	-1.22876	0.0512378	0.0116077	0.316381
	524	Ahybridus_DN20992_c0_g1_i1	-1.62479	-1.03997	0.0117267	0.317557
	525	Ahybridus_DN15461_c0_g1_i1	-1.57743	-0.994528	0.0117267	0.317557
	526	Ahybridus_DN10421_c0_g1_i1	1.573	-0.9359	0.0117267	0.317557
	527	Ahybridus_DN5043_c0_g1_i1	0.808165	1.6647	0.0117399	0.317557
	528	Ahybridus_DN3700_c0_g2_i1	1.66092	-1.03517	0.0122268	0.3301
	529	Ahybridus_DN6901_c0_g3_i1	-0.787977	2.13556	0.0123008	0.331471
	530	Ahybridus_DN2294_c0_g1_i1	1.17412	0.0453364	0.0123668	0.332621
	531	Ahybridus_DN5183_c0_g1_i1	2.51525	-1.61671	0.0124456	0.332995
	532	Ahybridus_DN17542_c0_g1_i1	-2.14683	-1.72845	0.0124456	0.332995
	533	Ahybridus_DN9522_c0_g3_i1	-0.765771	2.55571	0.012484	0.332995
	534	Ahybridus_DN7176_c0_g1_i1	0.823542	1.88367	0.0125376	0.332995
	535	Ahybridus_DN3585_c0_g1_i1	-0.823117	1.72175	0.0125572	0.332995
	536	Ahybridus_DN5165_c0_g1_i1	1.08868	0.705173	0.0125888	0.332995
	537	Ahybridus_DN24316_c0_g1_i1	1.16943	-0.301363	0.0126172	0.332995
	538	Ahybridus_DN7341_c0_g1_i1	0.906806	0.91069	0.0126195	0.332995
	539	Ahybridus_DN28005_c0_g1_i1	2.13663	-1.15589	0.0126423	0.332995
	540	Ahybridus_DN8158_c0_g1_i1	1.61165	-1.09282	0.0126423	0.332995
	541	Ahybridus_DN27254_c0_g1_i1	-1.48388	-0.678575	0.012661	0.332995
	542	Ahybridus_DN61_c0_g1_i1	1.39134	-0.608771	0.012661	0.332995
	543	Ahybridus_DN8496_c0_g1_i1	0.807112	1.97931	0.012689	0.333116
	544	Ahybridus_DN11702_c0_g1_i1	1.81595	-1.39395	0.0128949	0.334401
	545	Ahybridus_DN20480_c0_g1_i1	-1.67831	-1.45165	0.0128949	0.334401
	546	Ahybridus_DN22388_c0_g1_i1	1.95379	-1.29352	0.0129022	0.334401
	547	Ahybridus_DN22230_c0_g1_i1	-1.76096	-1.38351	0.0129022	0.334401
	548	Ahybridus_DN6709_c0_g1_i1	1.73875	-1.20776	0.0129022	0.334401
	549	Ahybridus_DN3918_c0_g1_i1	-1.71419	-1.41336	0.0129022	0.334401
	550	Ahybridus_DN3674_c0_g1_i1	1.66417	-1.25767	0.0129022	0.334401
	551	Ahybridus_DN9842_c0_g1_i1	0.830392	1.44901	0.0129941	0.336173
	552	Ahybridus_DN23623_c0_g1_i1	-1.13055	-0.194973	0.0130183	0.336188
	553	Ahybridus_DN1536_c0_g1_i1	-1.04535	-0.0573365	0.0132016	0.339691
	554	Ahybridus_DN9618_c1_g1_i1	-1.03151	-0.0497897	0.0132016	0.339691
	555	Ahybridus_DN5452_c0_g1_i1	-1.03449	0.136337	0.0132433	0.339831
	556	Ahybridus_DN7197_c0_g1_i1	0.962138	0.886974	0.0132547	0.339831
	557	Ahybridus_DN9897_c0_g1_i1	-0.741864	2.7647	0.0132976	0.340317
	558	Ahybridus_DN9873_c0_g1_i1	0.672349	5.35874	0.0133307	0.340554
	559	Ahybridus_DN12436_c0_g1_i1	-1.27343	-0.729245	0.013497	0.343731
	560	Ahybridus_DN5772_c0_g1_i1	-1.2756	-0.426769	0.0135033	0.343731
	561	Ahybridus_DN6505_c0_g1_i1	0.925097	0.920386	0.0136516	0.346403
	562	Ahybridus_DN9159_c0_g1_i1	0.699766	3.46462	0.0136569	0.346403
	563	Ahybridus_DN9018_c0_g3_i1	0.843806	1.27133	0.013784	0.349006
	564	Ahybridus_DN6929_c0_g2_i1	-1.20741	-0.223108	0.0139412	0.351769
	565	Ahybridus_DN9321_c0_g2_i1	0.790663	1.57565	0.0139424	0.351769
	566	Ahybridus_DN26569_c0_g1_i1	1.14118	0.225909	0.014054	0.353957
	567	Ahybridus_DN4520_c0_g1_i1	-1.01239	0.044388	0.0141394	0.355479
	568	Ahybridus_DN7204_c0_g1_i1	-0.7766	2.16328	0.0141842	0.355978
	569	Ahybridus_DN4636_c0_g1_i1	-1.26447	-0.840732	0.0143874	0.360444
	570	Ahybridus_DN8555_c0_g1_i1	-0.685844	3.89404	0.0147796	0.369621
	571	Ahybridus_DN9050_c0_g1_i1	0.719652	2.79676	0.0148756	0.371369
	572	Ahybridus_DN6301_c0_g2_i1	-1.07491	-0.0258266	0.0151276	0.376999
	573	Ahybridus_DN13433_c0_g1_i1	-0.940635	0.42652	0.0151837	0.377738
	574	Ahybridus_DN10142_c0_g1_i1	1.61652	-0.88181	0.015325	0.377956
	575	Ahybridus_DN3258_c0_g1_i1	1.6101	-0.869563	0.015325	0.377956
	576	Ahybridus_DN7575_c0_g2_i1	1.45374	-0.848666	0.015325	0.377956
	577	Ahybridus_DN20923_c0_g1_i1	-1.36057	-0.918706	0.015325	0.377956
	578	Ahybridus_DN8803_c0_g1_i1	1.35597	-0.80093	0.015325	0.377956
	579	Ahybridus_DN11283_c0_g1_i1	-0.941143	0.610119	0.0153844	0.378765
	580	Ahybridus_DN4872_c0_g2_i1	0.79933	1.78685	0.0155357	0.379873
	581	Ahybridus_DN26679_c0_g1_i1	-1.4149	-0.59647	0.0155444	0.379873
	582	Ahybridus_DN6504_c0_g2_i1	-1.2521	-0.57685	0.0155444	0.379873
	583	Ahybridus_DN13542_c0_g1_i1	-3.34669	-2.20805	0.0155627	0.379873
	584	Ahybridus_DN23260_c0_g1_i1	2.81382	-2.03475	0.0155627	0.379873
	585	Ahybridus_DN4564_c0_g1_i1	-1.02671	0.196523	0.015791	0.384019
	586	Ahybridus_DN8940_c0_g2_i1	0.677222	4.08794	0.0158269	0.384019
	587	Ahybridus_DN6959_c0_g1_i1	-0.809	1.61038	0.0158385	0.384019
	588	Ahybridus_DN6500_c0_g1_i1	-0.819257	1.29894	0.0158403	0.384019
	589	Ahybridus_DN7837_c0_g6_i1	1.09371	0.164128	0.0160435	0.387628
	590	Ahybridus_DN1375_c0_g1_i1	-1.01611	0.0979558	0.0160435	0.387628
	591	Ahybridus_DN9036_c0_g1_i1	-0.704421	2.89313	0.0162048	0.389892
	592	Ahybridus_DN2828_c0_g1_i1	-0.911901	0.842032	0.0162932	0.389892
	593	Ahybridus_DN14435_c0_g1_i1	1.74834	-0.960454	0.0162944	0.389892
	594	Ahybridus_DN26606_c0_g1_i1	-1.53063	-1.10892	0.0162944	0.389892
	595	Ahybridus_DN9853_c0_g2_i1	-1.42353	-1.07544	0.0162944	0.389892
	596	Ahybridus_DN13257_c0_g1_i1	-0.744437	2.27651	0.0163013	0.389892
	597	Ahybridus_DN7857_c0_g1_i1	-0.817471	1.41473	0.0165769	0.395818
	598	Ahybridus_DN8126_c0_g1_i1	0.755204	1.9664	0.0166696	0.396901
	599	Ahybridus_DN6025_c0_g2_i1	1.38314	-0.613606	0.0167168	0.396901
	600	Ahybridus_DN13379_c0_g1_i1	1.24875	-0.618847	0.0167168	0.396901
	601	Ahybridus_DN4242_c0_g2_i1	1.00439	0.515655	0.0167336	0.396901
	602	Ahybridus_DN9022_c0_g1_i1	0.65864	4.68309	0.0167753	0.39723
	603	Ahybridus_DN5940_c0_g1_i1	-1.04513	-0.000412621	0.0171963	0.405258
	604	Ahybridus_DN23860_c0_g1_i1	1.80169	-1.11505	0.0172668	0.405258
	605	Ahybridus_DN15014_c0_g1_i1	1.67665	-1.03543	0.0172668	0.405258
	606	Ahybridus_DN14370_c0_g1_i1	1.57119	-1.09391	0.0172668	0.405258
	607	Ahybridus_DN1509_c0_g2_i1	-1.49659	-1.13529	0.0172668	0.405258
	608	Ahybridus_DN7934_c1_g1_i1	-0.960034	0.536425	0.0172849	0.405258
	609	Ahybridus_DN8220_c1_g1_i1	-1.24242	-0.500549	0.0173417	0.40592
	610	Ahybridus_DN9879_c0_g1_i1	0.657054	4.29	0.0174363	0.407467
	611	Ahybridus_DN9401_c0_g1_i1	0.868941	1.07416	0.0176876	0.412663
	612	Ahybridus_DN9139_c0_g1_i1	-0.697588	2.75292	0.0177383	0.413169
	613	Ahybridus_DN2267_c0_g1_i1	1.05134	0.45912	0.0177993	0.413915
	614	Ahybridus_DN23372_c0_g1_i1	1.29198	-0.698856	0.0180013	0.41793
	615	Ahybridus_DN5428_c0_g1_i1	1.65628	-1.23627	0.0181912	0.419962
	616	Ahybridus_DN5177_c0_g1_i1	-1.63423	-1.28816	0.0181912	0.419962
	617	Ahybridus_DN17232_c0_g1_i1	1.58445	-1.1087	0.0181912	0.419962
	618	Ahybridus_DN20724_c0_g1_i1	2.39113	-1.70648	0.018381	0.419962
	619	Ahybridus_DN10195_c0_g1_i1	-2.28389	-1.91451	0.018381	0.419962
	620	Ahybridus_DN16096_c0_g1_i1	-2.28379	-1.92638	0.018381	0.419962
	621	Ahybridus_DN20530_c0_g1_i1	2.18889	-1.83035	0.018381	0.419962
	622	Ahybridus_DN23699_c0_g1_i1	2.18889	-1.83035	0.018381	0.419962
	623	Ahybridus_DN21947_c0_g1_i1	-5.1176	-2.48527	0.0184719	0.419962
	624	Ahybridus_DN3508_c0_g1_i1	4.95086	-2.34192	0.0184719	0.419962
	625	Ahybridus_DN11584_c0_g1_i1	-4.93334	-2.57362	0.0184719	0.419962
	626	Ahybridus_DN22978_c0_g1_i1	4.81349	-2.41258	0.0184719	0.419962
	627	Ahybridus_DN15071_c0_g2_i1	-2.98881	-2.39628	0.0184719	0.419962
	628	Ahybridus_DN9530_c0_g2_i1	0.729047	2.19453	0.0185727	0.421582
	629	Ahybridus_DN10267_c0_g1_i1	-0.878255	0.683516	0.0187153	0.423207
	630	Ahybridus_DN26984_c0_g1_i1	1.25394	-0.498108	0.0187333	0.423207
	631	Ahybridus_DN5361_c0_g1_i1	1.25394	-0.498108	0.0187333	0.423207
	632	Ahybridus_DN27885_c0_g1_i1	1.93464	-1.30469	0.018979	0.423919
	633	Ahybridus_DN21254_c0_g1_i1	1.88439	-1.33768	0.018979	0.423919
	634	Ahybridus_DN26836_c0_g1_i1	1.81774	-1.36655	0.018979	0.423919
	635	Ahybridus_DN3137_c0_g1_i1	-1.70202	-1.42993	0.018979	0.423919
	636	Ahybridus_DN20646_c0_g1_i1	-1.62688	-1.46069	0.018979	0.423919
	637	Ahybridus_DN22344_c0_g1_i1	1.60449	-1.29506	0.018979	0.423919
	638	Ahybridus_DN137_c0_g2_i1	-1.53251	-1.38247	0.018979	0.423919
	639	Ahybridus_DN7158_c0_g1_i1	0.738318	1.9619	0.0190807	0.423919
	640	Ahybridus_DN7545_c0_g1_i1	1.44055	-0.731098	0.0194041	0.423919
	641	Ahybridus_DN20858_c0_g1_i1	-1.39598	-0.875725	0.0194041	0.423919
	642	Ahybridus_DN5355_c0_g2_i1	-1.33486	-0.926095	0.0194041	0.423919
	643	Ahybridus_DN16938_c0_g2_i1	1.21443	0.113321	0.0194053	0.423919
	644	Ahybridus_DN6291_c0_g1_i1	-1.02762	0.0423285	0.0194053	0.423919
	645	Ahybridus_DN21285_c0_g1_i1	-2.03763	-1.7874	0.0194292	0.423919
	646	Ahybridus_DN4087_c0_g1_i1	1.90695	-1.62406	0.0194292	0.423919
	647	Ahybridus_DN4851_c0_g1_i1	-1.82481	-1.69818	0.0194292	0.423919
	648	Ahybridus_DN9348_c0_g1_i1	0.727986	2.3578	0.019478	0.423919
	649	Ahybridus_DN6130_c0_g2_i1	2.08403	-1.50266	0.0194786	0.423919
	650	Ahybridus_DN20073_c0_g1_i1	2.07392	-1.5085	0.0194786	0.423919
	651	Ahybridus_DN1973_c0_g1_i1	2.01775	-1.53086	0.0194786	0.423919
	652	Ahybridus_DN7652_c0_g1_i1	-1.9748	-1.61038	0.0194786	0.423919
	653	Ahybridus_DN17498_c0_g1_i1	-1.96257	-1.61584	0.0194786	0.423919
	654	Ahybridus_DN6954_c0_g2_i1	-1.88706	-1.64764	0.0194786	0.423919
	655	Ahybridus_DN1006_c0_g1_i1	-1.70521	-1.57266	0.0194786	0.423919
	656	Ahybridus_DN6790_c0_g1_i1	0.817653	1.39059	0.0197449	0.42906
	657	Ahybridus_DN8773_c0_g1_i1	-0.677595	3.14468	0.0197968	0.429534
	658	Ahybridus_DN9614_c0_g1_i1	0.733191	2.11258	0.0199104	0.431342
	659	Ahybridus_DN10254_c0_g2_i1	-0.99476	0.152491	0.0202392	0.43741
	660	Ahybridus_DN3094_c0_g1_i1	-1.30939	-0.662438	0.0202825	0.43741
	661	Ahybridus_DN363_c0_g1_i1	1.24728	-0.523495	0.0202825	0.43741
	662	Ahybridus_DN11319_c0_g1_i1	1.25062	-0.366588	0.0204701	0.439459
	663	Ahybridus_DN8672_c0_g1_i1	1.2356	-0.391417	0.0204701	0.439459
	664	Ahybridus_DN23280_c0_g1_i1	-1.08447	-0.42771	0.0204701	0.439459
	665	Ahybridus_DN8154_c0_g1_i1	-0.72391	2.13045	0.0207741	0.445084
	666	Ahybridus_DN8969_c0_g1_i1	0.786905	1.3986	0.0207945	0.445084
	667	Ahybridus_DN21594_c0_g1_i1	1.41573	-0.8861	0.0209272	0.445249
	668	Ahybridus_DN24010_c0_g1_i1	-1.37712	-0.976725	0.0209272	0.445249
	669	Ahybridus_DN3065_c0_g1_i1	-1.35891	-1.01205	0.0209272	0.445249
	670	Ahybridus_DN17955_c0_g1_i1	-1.34799	-1.0066	0.0209272	0.445249
	671	Ahybridus_DN9678_c0_g2_i1	0.835899	1.26595	0.0210786	0.447802
	672	Ahybridus_DN9045_c0_g1_i1	-0.706565	2.61821	0.0212783	0.451372
	673	Ahybridus_DN13630_c0_g1_i1	-0.715764	2.26961	0.0213897	0.453061
	674	Ahybridus_DN1732_c0_g2_i1	-1.02537	-0.149617	0.0214766	0.454227
	675	Ahybridus_DN9221_c0_g1_i1	0.856077	0.972017	0.0216151	0.456479
	676	Ahybridus_DN8552_c0_g2_i1	0.974013	0.356067	0.021658	0.456708
	677	Ahybridus_DN6335_c0_g1_i1	0.949397	0.607882	0.0218716	0.460531
	678	Ahybridus_DN8399_c0_g2_i1	0.693451	2.69407	0.0219983	0.461388
	679	Ahybridus_DN1605_c0_g1_i1	-1.30858	-0.72937	0.0220094	0.461388
	680	Ahybridus_DN20836_c0_g1_i1	1.21914	-0.647933	0.0220094	0.461388
	681	Ahybridus_DN5583_c0_g1_i1	0.667575	3.15307	0.0221029	0.462668
	682	Ahybridus_DN9261_c1_g1_i1	0.85488	1.06742	0.0221744	0.463484
	683	Ahybridus_DN5045_c0_g1_i1	1.21457	-0.429416	0.0222158	0.463512
	684	Ahybridus_DN7119_c0_g1_i1	0.688674	2.9855	0.0222408	0.463512
	685	Ahybridus_DN7697_c0_g1_i1	-0.70302	2.03374	0.0223074	0.464221
	686	Ahybridus_DN4797_c0_g1_i1	1.07926	0.0397137	0.0225199	0.4655
	687	Ahybridus_DN21402_c0_g1_i1	-1.03934	-0.0433442	0.0225199	0.4655
	688	Ahybridus_DN6760_c0_g1_i1	1.6853	-1.00457	0.0225647	0.4655
	689	Ahybridus_DN7324_c0_g1_i1	1.56406	-0.934999	0.0225647	0.4655
	690	Ahybridus_DN5179_c0_g1_i1	1.48785	-0.975999	0.0225647	0.4655
	691	Ahybridus_DN27107_c0_g1_i1	-1.43271	-1.07527	0.0225647	0.4655
	692	Ahybridus_DN6299_c0_g1_i1	-0.95475	0.274765	0.0232134	0.47819
	693	Ahybridus_DN6734_c0_g1_i1	1.04717	0.0852884	0.0234324	0.481309
	694	Ahybridus_DN5645_c0_g1_i1	-0.980705	0.0335489	0.0234324	0.481309
	695	Ahybridus_DN26678_c0_g1_i1	0.836222	0.865684	0.0237663	0.487433
	696	Ahybridus_DN9570_c0_g1_i1	-0.777316	1.07788	0.0237989	0.487433
	697	Ahybridus_DN9488_c2_g2_i1	1.20056	-0.31312	0.0238511	0.487801
	698	Ahybridus_DN4704_c0_g2_i1	-1.00231	0.121508	0.0242318	0.493805
	699	Ahybridus_DN7846_c0_g1_i1	-0.756022	1.45061	0.0242547	0.493805
	700	Ahybridus_DN7402_c0_g1_i1	1.80182	-1.12463	0.0242965	0.493805
	701	Ahybridus_DN847_c0_g1_i1	1.59834	-1.08784	0.0242965	0.493805
	702	Ahybridus_DN2944_c0_g1_i1	1.09449	-0.0717031	0.0243525	0.493805
	703	Ahybridus_DN8119_c0_g1_i1	-0.94104	-0.150515	0.0243525	0.493805
	704	Ahybridus_DN10632_c0_g1_i1	0.708431	2.14599	0.0247649	0.500975
	705	Ahybridus_DN9249_c0_g1_i1	0.653266	3.21411	0.0247764	0.500975
	706	Ahybridus_DN9716_c0_g2_i1	0.718495	1.93682	0.0249279	0.503324
	707	Ahybridus_DN26627_c0_g1_i1	0.85879	0.831471	0.0251497	0.50573
	708	Ahybridus_DN9267_c0_g4_i1	0.834459	1.4137	0.0251535	0.50573
	709	Ahybridus_DN9215_c1_g1_i1	0.777454	1.41723	0.0251535	0.50573
	710	Ahybridus_DN2931_c0_g1_i1	0.866996	0.649663	0.0256913	0.514747
	711	Ahybridus_DN8699_c0_g1_i1	0.665966	2.53893	0.025697	0.514747
	712	Ahybridus_DN2449_c0_g1_i1	-0.822181	0.949039	0.0259127	0.514747
	713	Ahybridus_DN6092_c0_g1_i1	-1.06072	-0.487375	0.0259779	0.514747
	714	Ahybridus_DN6621_c0_g2_i1	0.773216	1.34455	0.0260066	0.514747
	715	Ahybridus_DN7919_c0_g2_i1	-1.09372	0.677868	0.0260444	0.514747
	716	Ahybridus_DN27161_c0_g1_i1	1.65064	-1.25255	0.0260755	0.514747
	717	Ahybridus_DN5825_c0_g1_i1	-1.56821	-1.337	0.0260755	0.514747
	718	Ahybridus_DN28561_c0_g1_i1	1.56453	-1.29475	0.0260755	0.514747
	719	Ahybridus_DN17843_c0_g1_i1	-1.38527	-0.891069	0.0260835	0.514747
	720	Ahybridus_DN6134_c0_g1_i1	1.31364	-0.81841	0.0260835	0.514747
	721	Ahybridus_DN13922_c0_g1_i1	1.30739	-0.807343	0.0260835	0.514747
	722	Ahybridus_DN8461_c0_g1_i1	-1.23341	-0.906894	0.0260835	0.514747
	723	Ahybridus_DN345_c0_g1_i1	-0.920564	0.105052	0.0261289	0.514747
	724	Ahybridus_DN5995_c0_g1_i1	-0.732386	1.6936	0.0261436	0.514747
	725	Ahybridus_DN9755_c0_g1_i1	1.25451	-0.584628	0.0263883	0.515309
	726	Ahybridus_DN10409_c0_g1_i1	1.23428	-0.600868	0.0263883	0.515309
	727	Ahybridus_DN17541_c0_g1_i1	1.20683	-0.61902	0.0263883	0.515309
	728	Ahybridus_DN9202_c0_g2_i1	1.01334	-0.0916062	0.0264061	0.515309
	729	Ahybridus_DN8810_c0_g1_i1	0.703564	2.23033	0.0264393	0.515309
	730	Ahybridus_DN6399_c0_g1_i1	-0.9393	0.162491	0.0268417	0.515309
	731	Ahybridus_DN7298_c0_g1_i1	2.7175	-2.08885	0.026859	0.515309
	732	Ahybridus_DN1663_c0_g1_i1	2.69527	-2.10151	0.026859	0.515309
	733	Ahybridus_DN21604_c0_g1_i1	2.69527	-2.10151	0.026859	0.515309
	734	Ahybridus_DN26872_c0_g1_i1	2.69527	-2.10151	0.026859	0.515309
	735	Ahybridus_DN15896_c0_g1_i1	2.68425	-2.10781	0.026859	0.515309
	736	Ahybridus_DN29479_c0_g1_i1	2.68425	-2.10781	0.026859	0.515309
	737	Ahybridus_DN20855_c0_g1_i1	-2.39038	-2.21327	0.026859	0.515309
	738	Ahybridus_DN23534_c0_g1_i1	-2.37778	-2.20671	0.026859	0.515309
	739	Ahybridus_DN4082_c0_g1_i1	-2.37778	-2.20671	0.026859	0.515309
	740	Ahybridus_DN24048_c0_g1_i1	-2.36461	-2.21236	0.026859	0.515309
	741	Ahybridus_DN24963_c0_g1_i1	-2.35152	-2.21799	0.026859	0.515309
	742	Ahybridus_DN10986_c0_g1_i1	-2.23485	-2.28459	0.026859	0.515309
	743	Ahybridus_DN23762_c0_g1_i1	-2.20866	-2.28365	0.026859	0.515309
	744	Ahybridus_DN8764_c0_g1_i1	0.833098	0.843192	0.0269088	0.515571
	745	Ahybridus_DN8219_c0_g1_i1	-0.859798	0.49416	0.0270023	0.51654
	746	Ahybridus_DN9868_c0_g1_i1	0.656483	2.66245	0.0270318	0.51654
	747	Ahybridus_DN8861_c0_g1_i1	-0.686479	2.33992	0.0273237	0.520874
	748	Ahybridus_DN8841_c0_g1_i1	0.936831	0.588889	0.0273797	0.520874
	749	Ahybridus_DN9497_c0_g1_i1	0.679569	2.44929	0.0274186	0.520874
	750	Ahybridus_DN16655_c0_g1_i1	1.27602	-0.297423	0.027473	0.520874
	751	Ahybridus_DN26795_c0_g1_i1	1.23229	-0.276839	0.027473	0.520874
	752	Ahybridus_DN9611_c1_g2_i1	0.788595	0.996825	0.0275489	0.520874
	753	Ahybridus_DN7600_c0_g1_i1	-0.71845	2.00567	0.0276818	0.520874
	754	Ahybridus_DN9436_c0_g3_i1	0.691174	2.08842	0.0277395	0.520874
	755	Ahybridus_DN21131_c0_g1_i1	1.82242	-1.36061	0.0278068	0.520874
	756	Ahybridus_DN11834_c0_g1_i1	1.81196	-1.38313	0.0278068	0.520874
	757	Ahybridus_DN14718_c0_g1_i1	1.74218	-1.41326	0.0278068	0.520874
	758	Ahybridus_DN305_c0_g1_i1	-1.60238	-1.4827	0.0278068	0.520874
	759	Ahybridus_DN26906_c0_g1_i1	1.55623	-1.32288	0.0278068	0.520874
	760	Ahybridus_DN9736_c0_g1_i1	1.51257	-1.35044	0.0278068	0.520874
	761	Ahybridus_DN27273_c0_g1_i1	1.46644	-1.37896	0.0278068	0.520874
	762	Ahybridus_DN1737_c0_g1_i1	-0.657238	2.25819	0.0279548	0.521701
	763	Ahybridus_DN9411_c0_g2_i1	-0.618423	3.86842	0.0279685	0.521701
	764	Ahybridus_DN392_c0_g1_i1	0.869153	0.362991	0.0279973	0.521701
	765	Ahybridus_DN5732_c0_g2_i1	0.869153	0.362991	0.0279973	0.521701
	766	Ahybridus_DN4604_c0_g1_i1	0.943037	0.0949012	0.0282448	0.525112
	767	Ahybridus_DN9388_c0_g1_i1	-0.831552	0.736699	0.0282781	0.525112
	768	Ahybridus_DN7531_c0_g2_i1	0.926907	-0.399953	0.0283828	0.525112
	769	Ahybridus_DN4816_c0_g1_i1	1.51048	-0.950064	0.028475	0.525112
	770	Ahybridus_DN17395_c0_g1_i1	1.49247	-0.96057	0.028475	0.525112
	771	Ahybridus_DN2017_c0_g1_i1	1.44352	-0.994676	0.028475	0.525112
	772	Ahybridus_DN10865_c0_g1_i1	-1.33674	-1.01174	0.028475	0.525112
	773	Ahybridus_DN11791_c0_g1_i1	1.21406	-0.892813	0.028475	0.525112
	774	Ahybridus_DN6213_c0_g2_i1	0.714078	1.34077	0.028583	0.526422
	775	Ahybridus_DN8657_c0_g1_i1	0.608584	4.12059	0.0286509	0.526992
	776	Ahybridus_DN9390_c0_g1_i1	-0.945832	-0.222186	0.0287157	0.527504
	777	Ahybridus_DN548_c0_g1_i1	1.2793	-0.69406	0.0288868	0.529963
	778	Ahybridus_DN9742_c0_g1_i1	1.95518	-1.58312	0.0293056	0.535578
	779	Ahybridus_DN4371_c0_g1_i1	-1.69311	-1.57806	0.0293056	0.535578
	780	Ahybridus_DN20341_c0_g1_i1	-1.61654	-1.61979	0.0293056	0.535578
	781	Ahybridus_DN20567_c0_g1_i1	1.23645	-0.0636084	0.0297501	0.535765
	782	Ahybridus_DN9056_c0_g1_i1	1.08043	-0.0800087	0.0297501	0.535765
	783	Ahybridus_DN5620_c0_g1_i1	0.825333	0.662147	0.0298115	0.535765
	784	Ahybridus_DN5477_c0_g3_i1	2.17818	-1.83646	0.029857	0.535765
	785	Ahybridus_DN17425_c0_g1_i1	2.16753	-1.84256	0.029857	0.535765
	786	Ahybridus_DN11270_c0_g1_i1	-2.16558	-2.00002	0.029857	0.535765
	787	Ahybridus_DN952_c0_g1_i1	2.15692	-1.84864	0.029857	0.535765
	788	Ahybridus_DN21910_c0_g1_i1	2.09929	-1.88189	0.029857	0.535765
	789	Ahybridus_DN26665_c0_g1_i1	2.0775	-1.89426	0.029857	0.535765
	790	Ahybridus_DN6401_c0_g1_i1	-2.04723	-2.05949	0.029857	0.535765
	791	Ahybridus_DN19283_c0_g1_i1	-2.02238	-2.04658	0.029857	0.535765
	792	Ahybridus_DN3606_c0_g2_i1	-2.02238	-2.04658	0.029857	0.535765
	793	Ahybridus_DN27458_c0_g1_i1	1.13459	-0.36927	0.0300042	0.535765
	794	Ahybridus_DN6395_c0_g1_i1	-0.822421	0.684078	0.0300495	0.535765
	795	Ahybridus_DN7807_c0_g1_i1	0.604055	4.09682	0.030083	0.535765
	796	Ahybridus_DN19860_c0_g1_i1	0.898425	0.367785	0.0301006	0.535765
	797	Ahybridus_DN8759_c0_g2_i1	-0.720539	1.44754	0.0301749	0.535765
	798	Ahybridus_DN29453_c0_g1_i1	-2.3903	-1.84401	0.0302178	0.535765
	799	Ahybridus_DN15228_c0_g1_i1	2.27881	-1.76359	0.0302178	0.535765
	800	Ahybridus_DN6779_c0_g2_i1	1.87641	-1.64166	0.0302178	0.535765
	801	Ahybridus_DN11904_c0_g1_i1	1.75819	-1.71207	0.0302178	0.535765
	802	Ahybridus_DN14094_c0_g1_i1	-1.73978	-1.7441	0.0302178	0.535765
	803	Ahybridus_DN24505_c0_g1_i1	-1.71508	-1.75498	0.0302178	0.535765
	804	Ahybridus_DN2971_c0_g1_i1	-1.63345	-1.79769	0.0302178	0.535765
	805	Ahybridus_DN7929_c0_g1_i1	-0.728598	1.56974	0.0302872	0.536327
	806	Ahybridus_DN9772_c0_g1_i1	0.594322	4.79357	0.0304573	0.538671
	807	Ahybridus_DN7606_c0_g1_i1	-0.644605	2.65203	0.0306077	0.54066
	808	Ahybridus_DN624_c0_g1_i1	0.829693	0.913294	0.0307389	0.541117
	809	Ahybridus_DN9456_c0_g1_i1	0.88831	0.468548	0.0309304	0.541117
	810	Ahybridus_DN8840_c2_g1_i1	-0.854226	0.426478	0.0309304	0.541117
	811	Ahybridus_DN6128_c0_g2_i1	1.19396	-0.521443	0.0311125	0.541117
	812	Ahybridus_DN118_c0_g1_i1	1.17904	-0.548205	0.0311125	0.541117
	813	Ahybridus_DN10863_c0_g1_i1	-1.16625	-0.592943	0.0311125	0.541117
	814	Ahybridus_DN7838_c0_g1_i1	-1.14334	-0.631725	0.0311125	0.541117
	815	Ahybridus_DN16943_c0_g1_i1	1.12018	-0.513758	0.0311125	0.541117
	816	Ahybridus_DN17442_c0_g1_i1	-1.45029	-1.15255	0.0311271	0.541117
	817	Ahybridus_DN3702_c0_g1_i1	-1.41066	-1.07493	0.0311271	0.541117
	818	Ahybridus_DN6761_c1_g1_i1	1.4054	-1.04206	0.0311271	0.541117
	819	Ahybridus_DN17450_c0_g1_i1	1.35898	-1.07384	0.0311271	0.541117
	820	Ahybridus_DN20380_c0_g1_i1	-1.33175	-1.1233	0.0311271	0.541117
	821	Ahybridus_DN7601_c0_g1_i1	0.751287	1.24898	0.0313183	0.542686
	822	Ahybridus_DN25715_c0_g1_i1	-1.00125	-0.322522	0.031323	0.542686
	823	Ahybridus_DN6049_c0_g1_i1	0.973462	0.105203	0.0313315	0.542686
	824	Ahybridus_DN17171_c0_g1_i1	-0.872001	0.532296	0.0315372	0.544925
	825	Ahybridus_DN2366_c0_g2_i1	0.779684	0.597702	0.0315372	0.544925
	826	Ahybridus_DN12424_c0_g1_i1	-1.36322	-0.859848	0.0317177	0.54738
	827	Ahybridus_DN7033_c0_g4_i1	-0.989679	0.172923	0.031932	0.550411
	828	Ahybridus_DN14116_c0_g1_i1	-1.05956	-0.188287	0.0323964	0.555691
	829	Ahybridus_DN6010_c0_g2_i1	1.04004	-0.116479	0.0323964	0.555691
	830	Ahybridus_DN1751_c0_g2_i1	-1.03997	-0.159381	0.0323964	0.555691
	831	Ahybridus_DN7247_c0_g1_i1	0.795237	0.857595	0.0324243	0.555691
	832	Ahybridus_DN10703_c0_g1_i1	-0.902672	0.189257	0.0324332	0.555691
	833	Ahybridus_DN6951_c0_g1_i1	-0.83479	0.964924	0.0326875	0.559376
	834	Ahybridus_DN4815_c0_g2_i1	0.73829	1.59268	0.0327885	0.559673
	835	Ahybridus_DN21335_c0_g1_i1	-1.09591	-0.514016	0.032878	0.559673
	836	Ahybridus_DN16599_c0_g1_i1	-1.08726	-0.467466	0.032878	0.559673
	837	Ahybridus_DN4442_c0_g1_i1	-1.06446	-0.472508	0.032878	0.559673
	838	Ahybridus_DN8518_c0_g1_i1	0.708652	1.33165	0.0329011	0.559673
	839	Ahybridus_DN9090_c0_g3_i1	0.626868	2.75493	0.0329624	0.560047
	840	Ahybridus_DN27682_c0_g1_i1	0.871275	0.415251	0.0331996	0.563406
	841	Ahybridus_DN7887_c0_g1_i1	0.96342	-0.0407109	0.0332702	0.563933
	842	Ahybridus_DN9200_c0_g1_i1	0.634827	2.36807	0.0333532	0.564667
	843	Ahybridus_DN9794_c0_g1_i1	-0.636741	2.3267	0.0334018	0.564819
	844	Ahybridus_DN967_c0_g1_i1	-0.619297	2.76045	0.0335369	0.566432
	845	Ahybridus_DN8527_c0_g1_i1	-0.856234	0.564908	0.0339257	0.571789
	846	Ahybridus_DN8013_c0_g2_i1	-0.907227	0.0245754	0.0339814	0.571789
	847	Ahybridus_DN18289_c0_g1_i1	-1.54788	-1.22018	0.0340452	0.571789
	848	Ahybridus_DN2626_c0_g1_i1	1.53971	-1.10939	0.0340452	0.571789
	849	Ahybridus_DN8399_c0_g1_i1	0.876675	0.659764	0.0340869	0.571789
	850	Ahybridus_DN417_c0_g2_i1	1.22447	-0.616509	0.034223	0.571789
	851	Ahybridus_DN7492_c0_g1_i1	1.20114	-0.620206	0.034223	0.571789
	852	Ahybridus_DN21488_c0_g1_i1	-1.10117	-0.661105	0.034223	0.571789
	853	Ahybridus_DN9932_c0_g1_i1	-1.0823	-0.673947	0.034223	0.571789
	854	Ahybridus_DN21528_c0_g1_i1	-1.10758	-0.372168	0.0342781	0.571789
	855	Ahybridus_DN24587_c0_g1_i1	0.846282	0.757101	0.0343216	0.571789
	856	Ahybridus_DN8951_c0_g1_i1	-0.662036	2.30013	0.0343354	0.571789
	857	Ahybridus_DN27701_c0_g1_i1	-0.871089	0.0985827	0.0345592	0.57423
	858	Ahybridus_DN2926_c0_g1_i1	-0.764603	0.970757	0.0345626	0.57423
	859	Ahybridus_DN7648_c0_g1_i1	1.39289	-0.859241	0.0349325	0.57628
	860	Ahybridus_DN5076_c0_g2_i1	-1.33726	-0.9905	0.0349325	0.57628
	861	Ahybridus_DN2973_c0_g1_i1	1.25871	-0.840337	0.0349325	0.57628
	862	Ahybridus_DN5641_c0_g1_i1	1.25395	-0.85537	0.0349325	0.57628
	863	Ahybridus_DN887_c0_g1_i1	-1.06524	-0.925742	0.0349325	0.57628
	864	Ahybridus_DN16824_c0_g1_i1	1.0706	0.21565	0.0350274	0.57628
	865	Ahybridus_DN2622_c0_g1_i1	0.699132	1.70491	0.0351833	0.57628
	866	Ahybridus_DN22096_c0_g1_i1	4.80194	-2.41914	0.0352519	0.57628
	867	Ahybridus_DN2551_c0_g1_i1	-4.67102	-2.68653	0.0352519	0.57628
	868	Ahybridus_DN26986_c0_g1_i1	4.63246	-2.50176	0.0352519	0.57628
	869	Ahybridus_DN27511_c0_g1_i1	4.62073	-2.50839	0.0352519	0.57628
	870	Ahybridus_DN1386_c1_g1_i1	-2.77762	-2.48969	0.0352519	0.57628
	871	Ahybridus_DN3903_c0_g1_i1	-2.77762	-2.48969	0.0352519	0.57628
	872	Ahybridus_DN24719_c0_g1_i1	-2.56984	-2.57237	0.0352519	0.57628
	873	Ahybridus_DN4678_c0_g1_i1	1.03939	-0.187121	0.0353876	0.576802
	874	Ahybridus_DN6565_c0_g2_i1	-0.956388	-0.228875	0.0353876	0.576802
	875	Ahybridus_DN2214_c0_g1_i1	0.89623	0.277096	0.0354052	0.576802
	876	Ahybridus_DN4112_c0_g1_i1	-0.767752	0.483178	0.0361374	0.587671
	877	Ahybridus_DN5818_c0_g1_i1	-1.2013	-0.562174	0.0361548	0.587671
	878	Ahybridus_DN8537_c0_g2_i1	0.648314	2.10259	0.03716	0.597993
	879	Ahybridus_DN4548_c0_g1_i1	1.63149	-1.26364	0.0372094	0.597993
	880	Ahybridus_DN18846_c0_g1_i1	1.59096	-1.28991	0.0372094	0.597993
	881	Ahybridus_DN2865_c0_g1_i1	1.58125	-1.29551	0.0372094	0.597993
	882	Ahybridus_DN18160_c0_g1_i1	1.52847	-1.32839	0.0372094	0.597993
	883	Ahybridus_DN10402_c0_g1_i1	1.51483	-1.3232	0.0372094	0.597993
	884	Ahybridus_DN5700_c0_g2_i1	-1.50949	-1.37082	0.0372094	0.597993
	885	Ahybridus_DN20436_c0_g1_i1	-1.47417	-1.37564	0.0372094	0.597993
	886	Ahybridus_DN9437_c0_g3_i1	-1.41923	-1.3142	0.0372094	0.597993
	887	Ahybridus_DN9597_c2_g1_i1	-1.36024	-1.34697	0.0372094	0.597993
	888	Ahybridus_DN6994_c0_g1_i1	-0.712874	1.76503	0.0373806	0.600067
	889	Ahybridus_DN9321_c0_g1_i1	0.646121	2.04291	0.0374887	0.600543
	890	Ahybridus_DN8760_c0_g1_i1	0.686721	1.41297	0.0374944	0.600543
	891	Ahybridus_DN27736_c0_g1_i1	-1.0416	-0.467953	0.0376417	0.602225
	892	Ahybridus_DN27025_c0_g1_i1	-1.22439	-0.784106	0.037782	0.602441
	893	Ahybridus_DN7461_c0_g1_i1	1.2103	-0.738661	0.037782	0.602441
	894	Ahybridus_DN9692_c0_g1_i1	-1.11682	-0.752327	0.037782	0.602441
	895	Ahybridus_DN2819_c0_g1_i1	0.710578	1.09813	0.0383543	0.610883
	896	Ahybridus_DN6317_c0_g1_i1	0.658842	2.22753	0.0384439	0.611627
	897	Ahybridus_DN4590_c0_g2_i1	1.44572	-0.990631	0.0385888	0.611884
	898	Ahybridus_DN5401_c0_g1_i1	1.44572	-0.990631	0.0385888	0.611884
	899	Ahybridus_DN7505_c0_g1_i1	-1.2708	-1.05796	0.0385888	0.611884
	900	Ahybridus_DN26518_c0_g1_i1	1.03847	-0.271676	0.0387825	0.613729
	901	Ahybridus_DN9864_c0_g1_i1	0.869235	0.444302	0.0387913	0.613729
	902	Ahybridus_DN20013_c0_g1_i1	0.797254	0.655481	0.0389317	0.615268
	903	Ahybridus_DN1854_c0_g1_i1	-0.945218	-0.202336	0.0396528	0.62597
	904	Ahybridus_DN9779_c0_g4_i1	0.609062	2.44264	0.0398929	0.627225
	905	Ahybridus_DN9255_c0_g1_i1	-1.15622	-0.607482	0.0399083	0.627225
	906	Ahybridus_DN7826_c1_g1_i1	1.11309	-0.515991	0.0399083	0.627225
	907	Ahybridus_DN3249_c0_g1_i1	1.08903	-0.60607	0.0399083	0.627225
	908	Ahybridus_DN8845_c0_g1_i1	0.601612	2.62586	0.0401269	0.629965
	909	Ahybridus_DN8981_c0_g1_i1	-0.95724	-0.114674	0.0403108	0.631461
	910	Ahybridus_DN27522_c0_g1_i1	0.886414	-0.0535363	0.0403108	0.631461
	911	Ahybridus_DN8018_c0_g1_i1	0.634449	2.46647	0.0404776	0.63168
	912	Ahybridus_DN3126_c0_g2_i1	-1.69328	-1.56665	0.0405463	0.63168
	913	Ahybridus_DN24706_c0_g1_i1	-1.49719	-1.51447	0.0405463	0.63168
	914	Ahybridus_DN1674_c0_g1_i1	-1.48503	-1.51986	0.0405463	0.63168
	915	Ahybridus_DN27078_c0_g1_i1	-1.40906	-1.44432	0.0405463	0.63168
	916	Ahybridus_DN8904_c0_g1_i1	-0.741793	1.03236	0.0406189	0.63212
	917	Ahybridus_DN13262_c0_g1_i1	-0.903704	0.0137367	0.0408011	0.633683
	918	Ahybridus_DN9893_c0_g1_i1	0.588572	2.96606	0.0408082	0.633683
	919	Ahybridus_DN8469_c1_g1_i1	0.781178	0.732944	0.0414416	0.642492
	920	Ahybridus_DN9794_c0_g2_i1	-0.757089	0.632941	0.0415439	0.642492
	921	Ahybridus_DN29164_c0_g1_i1	-0.865101	0.304074	0.0416769	0.642492
	922	Ahybridus_DN6229_c0_g1_i1	0.862871	0.370921	0.0416769	0.642492
	923	Ahybridus_DN6347_c0_g1_i1	1.27928	-0.813743	0.0418713	0.642492
	924	Ahybridus_DN9625_c0_g1_i1	1.23745	-0.74277	0.0418713	0.642492
	925	Ahybridus_DN28518_c0_g1_i1	1.1885	-0.763455	0.0418713	0.642492
	926	Ahybridus_DN14529_c0_g1_i1	1.16888	-0.788976	0.0418713	0.642492
	927	Ahybridus_DN13515_c0_g1_i1	1.15627	-0.784137	0.0418713	0.642492
	928	Ahybridus_DN28704_c0_g1_i1	-1.14459	-0.850778	0.0418713	0.642492
	929	Ahybridus_DN24026_c0_g1_i1	-1.06612	-0.848565	0.0418713	0.642492
	930	Ahybridus_DN8315_c0_g1_i1	0.728154	1.157	0.0420946	0.645224
	931	Ahybridus_DN9285_c0_g1_i1	-0.623638	2.11857	0.0423939	0.648889
	932	Ahybridus_DN4835_c0_g1_i1	-0.753494	1.0447	0.0425208	0.648889
	933	Ahybridus_DN9781_c0_g1_i1	-0.578177	3.15649	0.0425755	0.648889
	934	Ahybridus_DN4453_c0_g1_i1	1.06392	-0.33392	0.0426523	0.648889
	935	Ahybridus_DN9733_c3_g1_i1	-1.01075	-0.335901	0.0426523	0.648889
	936	Ahybridus_DN7105_c0_g1_i1	-0.978534	-0.378733	0.0426523	0.648889
	937	Ahybridus_DN1893_c0_g1_i1	-0.94435	-0.346548	0.0426523	0.648889
	938	Ahybridus_DN9804_c0_g1_i1	0.613838	2.60851	0.0427471	0.648978
	939	Ahybridus_DN15069_c0_g1_i1	1.44779	-1.01208	0.0427493	0.648978
	940	Ahybridus_DN9532_c2_g1_i1	-0.601294	2.7987	0.042938	0.650578
	941	Ahybridus_DN24188_c0_g1_i1	0.582439	3.41989	0.0429459	0.650578
	942	Ahybridus_DN3733_c0_g1_i1	0.732806	0.831867	0.0436063	0.657619
	943	Ahybridus_DN12475_c0_g1_i1	1.9901	-1.54384	0.043872	0.657619
	944	Ahybridus_DN331_c0_g2_i1	1.96041	-1.57737	0.043872	0.657619
	945	Ahybridus_DN13031_c0_g1_i1	1.90976	-1.59567	0.043872	0.657619
	946	Ahybridus_DN9990_c0_g1_i1	1.90322	-1.61287	0.043872	0.657619
	947	Ahybridus_DN2170_c0_g2_i1	1.83845	-1.63848	0.043872	0.657619
	948	Ahybridus_DN11926_c0_g1_i1	1.64083	-1.50055	0.043872	0.657619
	949	Ahybridus_DN24124_c0_g1_i1	1.58718	-1.53319	0.043872	0.657619
	950	Ahybridus_DN11755_c0_g1_i1	-1.57942	-1.64745	0.043872	0.657619
	951	Ahybridus_DN10169_c0_g1_i1	1.46879	-1.60247	0.043872	0.657619
	952	Ahybridus_DN5959_c0_g2_i1	0.652403	1.83353	0.0439668	0.658348
	953	Ahybridus_DN6087_c0_g1_i1	-0.996655	-0.185931	0.0441046	0.658809
	954	Ahybridus_DN2571_c0_g1_i1	1.22814	-0.703771	0.0442287	0.658809
	955	Ahybridus_DN26689_c0_g1_i1	-1.13744	-0.685189	0.0442287	0.658809
	956	Ahybridus_DN9625_c1_g1_i1	1.11628	-0.606404	0.0442287	0.658809
	957	Ahybridus_DN1971_c0_g1_i1	-1.07584	-0.736234	0.0442287	0.658809
	958	Ahybridus_DN7694_c0_g2_i1	-0.63683	2.1529	0.0443504	0.659931
	959	Ahybridus_DN9899_c1_g6_i1	-0.927562	-0.063006	0.0445214	0.661785
	960	Ahybridus_DN8419_c1_g1_i1	0.559416	4.22419	0.0446242	0.662623
	961	Ahybridus_DN8441_c0_g1_i1	-0.615347	2.40654	0.0448564	0.664348
	962	Ahybridus_DN3082_c0_g1_i1	0.718348	1.34846	0.0448621	0.664348
	963	Ahybridus_DN5134_c0_g1_i1	-0.857628	0.349818	0.0449661	0.664348
	964	Ahybridus_DN8456_c0_g2_i1	0.82837	0.390938	0.0449661	0.664348
	965	Ahybridus_DN11978_c0_g1_i1	0.845945	0.291102	0.04502	0.664348
	966	Ahybridus_DN9003_c0_g1_i1	0.814615	0.33107	0.04502	0.664348
	967	Ahybridus_DN24018_c0_g1_i1	0.758289	1.01157	0.0451856	0.666103
	968	Ahybridus_DN6201_c0_g2_i1	-0.644342	1.89557	0.0458297	0.669112
	969	Ahybridus_DN9686_c1_g1_i1	1.07994	-0.513818	0.0459071	0.669112
	970	Ahybridus_DN14942_c0_g1_i1	2.57673	-2.16543	0.0462888	0.669112
	971	Ahybridus_DN15878_c0_g1_i1	2.55429	-2.17818	0.0462888	0.669112
	972	Ahybridus_DN20920_c0_g1_i1	2.43356	-2.23961	0.0462888	0.669112
	973	Ahybridus_DN11693_c0_g1_i1	-2.19517	-2.28934	0.0462888	0.669112
	974	Ahybridus_DN4482_c0_g2_i1	-2.18177	-2.29502	0.0462888	0.669112
	975	Ahybridus_DN1344_c0_g1_i1	-2.16848	-2.30067	0.0462888	0.669112
	976	Ahybridus_DN16224_c0_g1_i1	-2.16848	-2.30067	0.0462888	0.669112
	977	Ahybridus_DN27846_c0_g1_i1	-1.99837	-2.37127	0.0462888	0.669112
	978	Ahybridus_DN8209_c0_g1_i1	0.595701	2.60486	0.0463947	0.669112
	979	Ahybridus_DN23671_c0_g1_i1	-1.2925	-0.989906	0.0465898	0.669112
	980	Ahybridus_DN10854_c0_g1_i1	-1.21662	-0.985571	0.0465898	0.669112
	981	Ahybridus_DN24225_c0_g1_i1	1.20136	-0.887945	0.0465898	0.669112
	982	Ahybridus_DN27537_c0_g1_i1	-1.15202	-0.999176	0.0465898	0.669112
	983	Ahybridus_DN9811_c0_g1_i1	-0.704684	1.10776	0.0467568	0.669112
	984	Ahybridus_DN26754_c0_g1_i1	-1.89362	-1.85993	0.0467687	0.669112
	985	Ahybridus_DN27608_c0_g1_i1	-1.88128	-1.85367	0.0467687	0.669112
	986	Ahybridus_DN4054_c0_g2_i1	-1.80159	-1.90752	0.0467687	0.669112
	987	Ahybridus_DN18_c0_g1_i1	-1.80091	-1.91944	0.0467687	0.669112
	988	Ahybridus_DN26039_c0_g1_i1	-1.80091	-1.91944	0.0467687	0.669112
	989	Ahybridus_DN28659_c0_g1_i1	1.73703	-1.7241	0.0467687	0.669112
	990	Ahybridus_DN13283_c0_g1_i1	1.66478	-1.76502	0.0467687	0.669112
	991	Ahybridus_DN5371_c0_g1_i1	-1.60769	-1.82025	0.0467687	0.669112
	992	Ahybridus_DN9971_c0_g1_i1	1.57539	-1.81405	0.0467687	0.669112
	993	Ahybridus_DN8987_c0_g2_i1	0.681081	1.34123	0.0470424	0.669112
	994	Ahybridus_DN7534_c0_g1_i1	1.16445	-0.409617	0.047084	0.669112
	995	Ahybridus_DN17179_c0_g1_i1	1.08205	-0.403528	0.047084	0.669112
	996	Ahybridus_DN13481_c0_g1_i1	-1.02731	-0.432681	0.047084	0.669112
	997	Ahybridus_DN9950_c0_g1_i1	-0.713289	1.02141	0.0474616	0.669112
	998	Ahybridus_DN20062_c0_g1_i1	1.5831	-1.2683	0.047476	0.669112
	999	Ahybridus_DN11757_c0_g1_i1	1.44925	-1.18291	0.047476	0.669112
	1000	Ahybridus_DN26548_c0_g1_i1	1.44925	-1.18291	0.047476	0.669112
	1001	Ahybridus_DN9287_c0_g2_i1	1.4398	-1.18836	0.047476	0.669112
	1002	Ahybridus_DN17874_c0_g1_i1	1.421	-1.19924	0.047476	0.669112
	1003	Ahybridus_DN3254_c0_g1_i1	-1.39691	-1.28085	0.047476	0.669112
	1004	Ahybridus_DN6711_c0_g1_i1	-1.39691	-1.28085	0.047476	0.669112
	1005	Ahybridus_DN1176_c0_g1_i1	1.39202	-1.21821	0.047476	0.669112
	1006	Ahybridus_DN10643_c0_g1_i1	-1.27648	-1.25411	0.047476	0.669112
	1007	Ahybridus_DN17290_c0_g1_i1	-1.27648	-1.25411	0.047476	0.669112
	1008	Ahybridus_DN9202_c0_g1_i1	-1.23005	-1.28017	0.047476	0.669112
	1009	Ahybridus_DN9733_c1_g2_i1	0.550566	4.44742	0.0477499	0.669112
	1010	Ahybridus_DN9316_c0_g1_i1	-0.682761	1.23758	0.0477629	0.669112
	1011	Ahybridus_DN5003_c0_g1_i1	0.838077	0.533601	0.0478406	0.669112
	1012	Ahybridus_DN5865_c1_g1_i1	1.05672	-0.301626	0.0478883	0.669112
	1013	Ahybridus_DN13754_c0_g1_i1	1.02341	-0.280466	0.0478883	0.669112
	1014	Ahybridus_DN10130_c0_g1_i1	-0.998545	-0.351585	0.0478883	0.669112
	1015	Ahybridus_DN20123_c0_g2_i1	-0.910416	-0.327627	0.0478883	0.669112
	1016	Ahybridus_DN18442_c0_g1_i1	2.82121	-2.01674	0.0483	0.669112
	1017	Ahybridus_DN12345_c0_g1_i1	2.72546	-2.07058	0.0483	0.669112
	1018	Ahybridus_DN17362_c0_g1_i1	-2.12792	-2.00474	0.0483	0.669112
	1019	Ahybridus_DN18451_c0_g1_i1	2.06669	-1.90042	0.0483	0.669112
	1020	Ahybridus_DN27643_c0_g1_i1	-2.0218	-2.05865	0.0483	0.669112
	1021	Ahybridus_DN3200_c0_g1_i1	-2.0218	-2.05865	0.0483	0.669112
	1022	Ahybridus_DN8692_c1_g1_i1	-2.0212	-2.07065	0.0483	0.669112
	1023	Ahybridus_DN11388_c0_g1_i1	-2.00883	-2.06424	0.0483	0.669112
	1024	Ahybridus_DN25661_c0_g1_i1	-1.98348	-2.0634	0.0483	0.669112
	1025	Ahybridus_DN22950_c0_g1_i1	1.96874	-1.95472	0.0483	0.669112
	1026	Ahybridus_DN3875_c0_g1_i1	1.94685	-1.96714	0.0483	0.669112
	1027	Ahybridus_DN27408_c0_g1_i1	-1.88627	-2.1337	0.0483	0.669112
	1028	Ahybridus_DN2797_c0_g1_i1	-1.86143	-2.12068	0.0483	0.669112
	1029	Ahybridus_DN16956_c0_g1_i1	-1.6302	-2.00969	0.0483	0.669112
	1030	Ahybridus_DN5597_c0_g2_i1	0.889107	0.248688	0.0487426	0.67328
	1031	Ahybridus_DN6377_c0_g1_i1	0.81999	0.305717	0.0487426	0.67328
	1032	Ahybridus_DN9870_c0_g3_i1	-0.814785	0.204058	0.0487426	0.67328
	1033	Ahybridus_DN10021_c0_g1_i1	1.10787	0.175045	0.0488667	0.67369
	1034	Ahybridus_DN7019_c0_g1_i1	0.894943	0.182613	0.0488667	0.67369
	1035	Ahybridus_DN7493_c0_g1_i1	-0.864075	0.0812107	0.0489217	0.673796
	1036	Ahybridus_DN8227_c0_g1_i1	0.636343	1.98992	0.0491094	0.67385
	1037	Ahybridus_DN25394_c0_g1_i1	1.24806	-0.811486	0.0492276	0.67385
	1038	Ahybridus_DN27787_c0_g1_i1	-1.2352	-0.774228	0.0492276	0.67385
	1039	Ahybridus_DN29072_c0_g1_i1	-1.14709	-0.782907	0.0492276	0.67385
	1040	Ahybridus_DN702_c0_g1_i1	1.10591	-0.705566	0.0492276	0.67385
	1041	Ahybridus_DN15394_c0_g1_i1	1.05168	-0.740333	0.0492276	0.67385
	1042	Ahybridus_DN2640_c0_g1_i1	-0.72722	1.06297	0.049351	0.67385
	1043	Ahybridus_DN9908_c2_g2_i1	-0.709746	1.06309	0.049351	0.67385
	1044	Ahybridus_DN7701_c0_g3_i1	-0.687553	1.05593	0.049351	0.67385
	1045	Ahybridus_DN9681_c0_g5_i1	0.56717	2.84098	0.0498612	0.680164
	1046	Ahybridus_DN10685_c0_g1_i1	0.659767	1.22511	0.0502273	0.684302
	1047	Ahybridus_DN6800_c0_g1_i1	0.592951	2.34897	0.0502833	0.684302
	1048	Ahybridus_DN8620_c0_g1_i1	-0.617265	2.08005	0.0503085	0.684302
	1049	Ahybridus_DN27201_c0_g1_i1	-0.762751	0.921454	0.0506826	0.688732
	1050	Ahybridus_DN27049_c0_g1_i1	-0.65449	1.47371	0.0509935	0.69057
	1051	Ahybridus_DN23234_c0_g1_i1	-1.00898	-0.649663	0.0510116	0.69057
	1052	Ahybridus_DN584_c0_g1_i1	0.997134	-0.578488	0.0510116	0.69057
	1053	Ahybridus_DN26481_c0_g1_i1	-0.938695	-0.635632	0.0510116	0.69057
	1054	Ahybridus_DN8615_c0_g1_i1	0.630015	1.84928	0.0512451	0.693073
	1055	Ahybridus_DN9854_c3_g2_i1	0.591651	2.57735	0.0517698	0.695368
	1056	Ahybridus_DN8860_c0_g1_i1	0.803007	0.432134	0.0518253	0.695368
	1057	Ahybridus_DN17522_c0_g1_i1	1.3789	-1.03207	0.0520572	0.695368
	1058	Ahybridus_DN2478_c0_g2_i1	1.30957	-1.06396	0.0520572	0.695368
	1059	Ahybridus_DN27922_c0_g1_i1	-1.17933	-1.09418	0.0520572	0.695368
	1060	Ahybridus_DN9925_c3_g1_i1	-1.15385	-1.10003	0.0520572	0.695368
	1061	Ahybridus_DN6877_c0_g1_i1	-1.10412	-1.05633	0.0520572	0.695368
	1062	Ahybridus_DN7267_c0_g2_i1	1.09473	-0.965226	0.0520572	0.695368
	1063	Ahybridus_DN28200_c0_g1_i1	-0.741064	0.77044	0.0521408	0.695368
	1064	Ahybridus_DN21018_c0_g1_i1	1.11194	-0.469809	0.0521846	0.695368
	1065	Ahybridus_DN19246_c0_g1_i1	-1.02941	-0.539305	0.0521846	0.695368
	1066	Ahybridus_DN10896_c0_g1_i1	-0.978833	-0.516192	0.0521846	0.695368
	1067	Ahybridus_DN8613_c0_g1_i1	0.825567	0.367893	0.05221	0.695368
	1068	Ahybridus_DN9587_c0_g1_i1	0.672293	1.40478	0.0523833	0.695368
	1069	Ahybridus_DN5195_c0_g1_i1	0.564769	3.0734	0.052599	0.695368
	1070	Ahybridus_DN9908_c2_g3_i1	-0.712188	0.990117	0.0526657	0.695368
	1071	Ahybridus_DN5761_c0_g1_i1	0.627766	1.8608	0.0527004	0.695368
	1072	Ahybridus_DN7202_c0_g1_i1	1.76021	-1.37323	0.0528188	0.695368
	1073	Ahybridus_DN10382_c0_g1_i1	-1.57917	-1.45959	0.0528188	0.695368
	1074	Ahybridus_DN21417_c0_g1_i1	1.54827	-1.30154	0.0528188	0.695368
	1075	Ahybridus_DN10994_c0_g1_i1	1.52906	-1.31269	0.0528188	0.695368
	1076	Ahybridus_DN13776_c0_g1_i1	-1.50991	-1.49762	0.0528188	0.695368
	1077	Ahybridus_DN13270_c0_g2_i1	1.4854	-1.34015	0.0528188	0.695368
	1078	Ahybridus_DN16461_c0_g1_i1	-1.47402	-1.38676	0.0528188	0.695368
	1079	Ahybridus_DN9325_c0_g1_i1	1.45291	-1.37377	0.0528188	0.695368
	1080	Ahybridus_DN5331_c1_g2_i1	1.43927	-1.36856	0.0528188	0.695368
	1081	Ahybridus_DN19846_c0_g1_i1	-1.35224	-1.46454	0.0528188	0.695368
	1082	Ahybridus_DN14901_c0_g1_i1	-1.19203	-1.42098	0.0528188	0.695368
	1083	Ahybridus_DN9563_c0_g1_i1	-0.521736	5.8979	0.0528294	0.695368
	1084	Ahybridus_DN20751_c0_g2_i1	1.08696	-0.373723	0.0529167	0.695874
	1085	Ahybridus_DN9880_c0_g1_i1	-0.693628	1.81177	0.053128	0.696336
	1086	Ahybridus_DN838_c0_g1_i1	-0.744265	0.653583	0.0531811	0.696336
	1087	Ahybridus_DN9398_c0_g3_i1	-0.725582	0.656623	0.0531811	0.696336
	1088	Ahybridus_DN23477_c0_g1_i1	-1.0114	-0.257661	0.0533284	0.696336
	1089	Ahybridus_DN8531_c0_g3_i1	1.00206	-0.271607	0.0533284	0.696336
	1090	Ahybridus_DN19723_c0_g1_i1	0.975924	-0.23839	0.0533284	0.696336
	1091	Ahybridus_DN23819_c0_g1_i1	-0.965852	-0.29748	0.0533284	0.696336
	1092	Ahybridus_DN24858_c0_g2_i1	0.961984	0.0527249	0.0533914	0.696336
	1093	Ahybridus_DN20653_c0_g1_i1	0.885872	0.0718935	0.0533914	0.696336
	1094	Ahybridus_DN26636_c0_g1_i1	0.874499	-0.118949	0.053506	0.697191
	1095	Ahybridus_DN2749_c0_g1_i1	0.691278	0.593167	0.0542678	0.706473
	1096	Ahybridus_DN2218_c0_g1_i1	-0.560503	3.31547	0.0544685	0.708127
	1097	Ahybridus_DN6208_c0_g1_i1	-0.577634	2.76593	0.0545254	0.708127
	1098	Ahybridus_DN9595_c0_g2_i1	-0.670032	1.05047	0.0545439	0.708127
	1099	Ahybridus_DN8314_c0_g1_i1	0.628356	1.85627	0.0546295	0.708593
	1100	Ahybridus_DN7799_c0_g2_i1	-0.60493	2.27372	0.0549152	0.708805
	1101	Ahybridus_DN295_c0_g1_i1	1.40754	-0.822592	0.0550437	0.708805
	1102	Ahybridus_DN7098_c0_g1_i1	1.22827	-0.845631	0.0550437	0.708805
	1103	Ahybridus_DN27429_c0_g1_i1	-1.13519	-0.910974	0.0550437	0.708805
	1104	Ahybridus_DN9325_c1_g1_i1	1.12674	-0.815196	0.0550437	0.708805
	1105	Ahybridus_DN13574_c0_g1_i1	1.1256	-0.813953	0.0550437	0.708805
	1106	Ahybridus_DN21188_c0_g1_i1	-1.08502	-0.882463	0.0550437	0.708805
	1107	Ahybridus_DN27996_c0_g1_i1	-1.03385	-0.9098	0.0550437	0.708805
	1108	Ahybridus_DN7227_c0_g2_i1	-0.629015	1.5769	0.0553601	0.712237
	1109	Ahybridus_DN6255_c0_g2_i1	0.554907	3.44584	0.0554671	0.71297
	1110	Ahybridus_DN7921_c0_g1_i1	0.698187	0.799881	0.0555836	0.713824
	1111	Ahybridus_DN9839_c1_g1_i1	0.525461	4.75827	0.0556896	0.714541
	1112	Ahybridus_DN9136_c0_g1_i1	-0.562255	3.10361	0.0557463	0.714625
	1113	Ahybridus_DN8013_c0_g1_i1	-0.795089	0.329601	0.0559455	0.715891
	1114	Ahybridus_DN7830_c0_g2_i1	-0.792808	0.385356	0.0559455	0.715891
	1115	Ahybridus_DN6430_c0_g2_i1	0.578353	2.697	0.056327	0.720126
	1116	Ahybridus_DN7890_c0_g1_i1	-0.816183	0.292003	0.0565001	0.721693
	1117	Ahybridus_DN7390_c0_g1_i1	0.612392	1.82506	0.0566532	0.723
	1118	Ahybridus_DN27193_c0_g1_i1	1.02499	-0.654657	0.0569409	0.724079
	1119	Ahybridus_DN12349_c0_g1_i1	-1.01956	-0.765844	0.0569409	0.724079
	1120	Ahybridus_DN23220_c0_g1_i1	-1.01821	-0.726707	0.0569409	0.724079
	1121	Ahybridus_DN2404_c0_g1_i1	-0.985868	-0.735565	0.0569409	0.724079
	1122	Ahybridus_DN618_c0_g1_i1	0.822023	0.258734	0.0570403	0.724696
	1123	Ahybridus_DN6735_c0_g1_i1	-0.580087	1.68233	0.0571749	0.72576
	1124	Ahybridus_DN7499_c0_g1_i1	0.861347	0.159845	0.0575547	0.725799
	1125	Ahybridus_DN9093_c0_g1_i1	-0.966919	0.0387938	0.0580281	0.725799
	1126	Ahybridus_DN10271_c0_g1_i1	1.04232	-0.525677	0.0580863	0.725799
	1127	Ahybridus_DN17248_c0_g1_i1	0.999103	-0.567298	0.0580863	0.725799
	1128	Ahybridus_DN2718_c0_g1_i1	-0.959815	-0.637245	0.0580863	0.725799
	1129	Ahybridus_DN5655_c0_g2_i1	0.542891	3.19543	0.0582669	0.725799
	1130	Ahybridus_DN8218_c1_g2_i1	0.799903	0.537769	0.0582967	0.725799
	1131	Ahybridus_DN131_c0_g1_i1	1.43179	-1.16726	0.058417	0.725799
	1132	Ahybridus_DN2490_c0_g1_i1	-1.26348	-1.15428	0.058417	0.725799
	1133	Ahybridus_DN24762_c0_g1_i1	1.24384	-1.12915	0.058417	0.725799
	1134	Ahybridus_DN24104_c0_g1_i1	-1.16943	-1.21744	0.058417	0.725799
	1135	Ahybridus_DN17216_c0_g1_i1	-1.06153	-1.18696	0.058417	0.725799
	1136	Ahybridus_DN23611_c0_g1_i1	-1.05072	-1.18138	0.058417	0.725799
	1137	Ahybridus_DN8072_c1_g1_i1	-1.16959	-0.528027	0.0587074	0.725799
	1138	Ahybridus_DN10897_c0_g1_i1	1.03137	-0.372579	0.0587074	0.725799
	1139	Ahybridus_DN9813_c0_g1_i1	0.9763	-0.399401	0.0587074	0.725799
	1140	Ahybridus_DN10450_c0_g1_i1	0.941065	-0.092666	0.0587608	0.725799
	1141	Ahybridus_DN7610_c0_g1_i1	0.881135	-0.103123	0.0587608	0.725799
	1142	Ahybridus_DN20369_c0_g1_i1	-0.792098	-0.121051	0.0587608	0.725799
	1143	Ahybridus_DN534_c0_g1_i1	1.65295	-1.4672	0.0587865	0.725799
	1144	Ahybridus_DN1575_c0_g1_i1	1.63299	-1.47873	0.0587865	0.725799
	1145	Ahybridus_DN27756_c0_g1_i1	1.62426	-1.49887	0.0587865	0.725799
	1146	Ahybridus_DN9405_c0_g1_i1	1.6038	-1.51055	0.0587865	0.725799
	1147	Ahybridus_DN9474_c0_g1_i1	-1.58051	-1.6015	0.0587865	0.725799
	1148	Ahybridus_DN26831_c0_g1_i1	-1.58026	-1.61308	0.0587865	0.725799
	1149	Ahybridus_DN27422_c0_g1_i1	-1.38401	-1.57056	0.0587865	0.725799
	1150	Ahybridus_DN477_c0_g1_i1	1.36721	-1.43713	0.0587865	0.725799
	1151	Ahybridus_DN13847_c0_g1_i1	1.35725	-1.44281	0.0587865	0.725799
	1152	Ahybridus_DN14627_c0_g1_i1	-1.33603	-1.61893	0.0587865	0.725799
	1153	Ahybridus_DN12580_c0_g1_i1	1.32439	-1.46238	0.0587865	0.725799
	1154	Ahybridus_DN5864_c0_g2_i1	-1.30289	-1.49714	0.0587865	0.725799
	1155	Ahybridus_DN8253_c1_g1_i1	0.908199	-0.155795	0.0589524	0.725799
	1156	Ahybridus_DN5963_c0_g1_i1	-0.861539	-0.227216	0.0589524	0.725799
	1157	Ahybridus_DN24849_c0_g1_i1	-1.02781	-0.38564	0.05896	0.725799
	1158	Ahybridus_DN26809_c0_g1_i1	-0.851273	-0.371493	0.05896	0.725799
	1159	Ahybridus_DN1300_c0_g1_i1	0.703146	0.507126	0.0590239	0.725959
	1160	Ahybridus_DN6020_c0_g1_i1	-0.69205	0.960037	0.0591423	0.726787
	1161	Ahybridus_DN8891_c0_g1_i1	-0.562808	2.8116	0.0592605	0.727613
	1162	Ahybridus_DN7393_c0_g1_i1	0.761978	0.745129	0.059338	0.727937
	1163	Ahybridus_DN9671_c0_g1_i1	0.554355	2.8848	0.0616022	0.751877
	1164	Ahybridus_DN9102_c0_g2_i1	0.599923	1.93091	0.0617435	0.751877
	1165	Ahybridus_DN14791_c0_g1_i1	-1.24922	-1.03635	0.0618506	0.751877
	1166	Ahybridus_DN10802_c0_g1_i1	-1.19436	-0.995742	0.0618506	0.751877
	1167	Ahybridus_DN21252_c0_g1_i1	-1.17248	-0.995448	0.0618506	0.751877
	1168	Ahybridus_DN24633_c0_g1_i1	1.13429	-0.91631	0.0618506	0.751877
	1169	Ahybridus_DN10900_c0_g1_i1	1.11439	-0.929508	0.0618506	0.751877
	1170	Ahybridus_DN20584_c0_g1_i1	-1.04942	-0.999474	0.0618506	0.751877
	1171	Ahybridus_DN2870_c0_g1_i1	-1.02053	-0.945841	0.0618506	0.751877
	1172	Ahybridus_DN25983_c0_g1_i1	0.994939	-0.907392	0.0618506	0.751877
	1173	Ahybridus_DN5017_c0_g1_i1	-0.647542	0.971459	0.0618929	0.751877
	1174	Ahybridus_DN7440_c0_g1_i1	0.628572	1.27829	0.0619302	0.751877
	1175	Ahybridus_DN6658_c0_g1_i1	0.638053	1.14943	0.0619751	0.751877
	1176	Ahybridus_DN10200_c0_g1_i1	-0.785613	0.158658	0.0620398	0.752021
	1177	Ahybridus_DN1577_c0_g1_i1	-0.713495	0.719432	0.0625006	0.75568
	1178	Ahybridus_DN27048_c0_g1_i1	-0.711208	0.73424	0.0625006	0.75568
	1179	Ahybridus_DN5467_c0_g2_i1	0.663663	0.787256	0.0625006	0.75568
	1180	Ahybridus_DN9134_c0_g2_i1	-0.578214	2.16438	0.0630884	0.757498
	1181	Ahybridus_DN2024_c0_g1_i1	-0.696791	0.693241	0.0634389	0.757498
	1182	Ahybridus_DN9814_c0_g2_i1	0.572948	2.12318	0.0634392	0.757498
	1183	Ahybridus_DN26494_c0_g1_i1	-0.81617	0.029823	0.0634994	0.757498
	1184	Ahybridus_DN6876_c0_g1_i1	-0.748474	0.395754	0.0636679	0.757498
	1185	Ahybridus_DN5906_c0_g1_i1	-0.662724	1.02149	0.0637378	0.757498
	1186	Ahybridus_DN13563_c0_g1_i1	1.27245	-0.777974	0.0638707	0.757498
	1187	Ahybridus_DN3896_c0_g1_i1	1.13953	-0.769392	0.0638707	0.757498
	1188	Ahybridus_DN1005_c0_g1_i1	1.09408	-0.710587	0.0638707	0.757498
	1189	Ahybridus_DN7307_c0_g1_i1	1.08441	-0.729917	0.0638707	0.757498
	1190	Ahybridus_DN1855_c0_g1_i1	-1.08172	-0.807604	0.0638707	0.757498
	1191	Ahybridus_DN9890_c7_g1_i1	-1.05346	-0.781568	0.0638707	0.757498
	1192	Ahybridus_DN27102_c0_g1_i1	-0.65187	1.37402	0.0639743	0.757498
	1193	Ahybridus_DN9148_c0_g1_i1	0.535996	2.98291	0.0643737	0.757498
	1194	Ahybridus_DN8238_c0_g1_i1	0.759549	0.663256	0.0644206	0.757498
	1195	Ahybridus_DN8138_c0_g1_i1	0.714069	1.01119	0.0646843	0.757498
	1196	Ahybridus_DN6122_c0_g1_i1	0.973505	-0.181691	0.0647404	0.757498
	1197	Ahybridus_DN26524_c0_g1_i1	0.881358	-0.165396	0.0647404	0.757498
	1198	Ahybridus_DN23527_c0_g1_i1	-0.823896	-0.181891	0.0647404	0.757498
	1199	Ahybridus_DN16779_c0_g1_i1	1.05431	-0.612319	0.0649549	0.757498
	1200	Ahybridus_DN1194_c0_g1_i1	-1.00983	-0.69181	0.0649549	0.757498
	1201	Ahybridus_DN3239_c0_g1_i1	0.850957	-0.592937	0.0649549	0.757498
	1202	Ahybridus_DN5574_c0_g1_i1	-0.913214	-0.276479	0.0651893	0.757498
	1203	Ahybridus_DN16882_c0_g1_i1	0.87334	-0.257566	0.0651893	0.757498
	1204	Ahybridus_DN24226_c0_g1_i1	0.832564	-0.216454	0.0651893	0.757498
	1205	Ahybridus_DN3730_c0_g1_i1	-0.830357	-0.279005	0.0651893	0.757498
	1206	Ahybridus_DN6179_c0_g1_i1	1.82107	-1.66184	0.0652809	0.757498
	1207	Ahybridus_DN6979_c0_g1_i1	1.8003	-1.67376	0.0652809	0.757498
	1208	Ahybridus_DN2570_c0_g1_i1	1.74072	-1.69525	0.0652809	0.757498
	1209	Ahybridus_DN4441_c0_g1_i1	-1.72773	-1.73795	0.0652809	0.757498
	1210	Ahybridus_DN18745_c0_g1_i1	-1.70303	-1.74886	0.0652809	0.757498
	1211	Ahybridus_DN4243_c0_g1_i1	1.65834	-1.74193	0.0652809	0.757498
	1212	Ahybridus_DN9624_c0_g1_i1	-1.64694	-1.78042	0.0652809	0.757498
	1213	Ahybridus_DN28084_c0_g1_i1	-1.6214	-1.79147	0.0652809	0.757498
	1214	Ahybridus_DN21630_c0_g1_i1	-1.60927	-1.78523	0.0652809	0.757498
	1215	Ahybridus_DN9308_c1_g1_i1	1.50949	-1.57882	0.0652809	0.757498
	1216	Ahybridus_DN2332_c0_g1_i1	-1.48145	-1.70818	0.0652809	0.757498
	1217	Ahybridus_DN17045_c0_g1_i1	1.42706	-1.62611	0.0652809	0.757498
	1218	Ahybridus_DN23874_c0_g1_i1	1.42706	-1.62611	0.0652809	0.757498
	1219	Ahybridus_DN29388_c0_g1_i1	-1.4136	-1.7317	0.0652809	0.757498
	1220	Ahybridus_DN18456_c0_g1_i1	-1.38894	-1.73101	0.0652809	0.757498
	1221	Ahybridus_DN4890_c0_g1_i1	-1.38806	-1.74265	0.0652809	0.757498
	1222	Ahybridus_DN18231_c0_g1_i1	1.3816	-1.65133	0.0652809	0.757498
	1223	Ahybridus_DN11195_c0_g1_i1	-1.37621	-1.7365	0.0652809	0.757498
	1224	Ahybridus_DN2416_c0_g1_i1	1.37095	-1.65731	0.0652809	0.757498
	1225	Ahybridus_DN12617_c0_g1_i1	-1.27263	-1.65734	0.0652809	0.757498
	1226	Ahybridus_DN7671_c0_g1_i1	-1.0082	-0.55875	0.0654116	0.757498
	1227	Ahybridus_DN9844_c1_g1_i1	1.13326	-0.40766	0.0654441	0.757498
	1228	Ahybridus_DN9633_c0_g2_i1	0.665097	1.11034	0.0654713	0.757498
	1229	Ahybridus_DN11162_c0_g1_i1	1.6041	-1.2534	0.0658393	0.757498
	1230	Ahybridus_DN6506_c0_g1_i1	1.35168	-1.2434	0.0658393	0.757498
	1231	Ahybridus_DN15482_c0_g1_i1	-1.33803	-1.32436	0.0658393	0.757498
	1232	Ahybridus_DN27263_c0_g1_i1	1.31881	-1.24939	0.0658393	0.757498
	1233	Ahybridus_DN11076_c0_g1_i1	1.28931	-1.28068	0.0658393	0.757498
	1234	Ahybridus_DN14606_c0_g1_i1	1.28931	-1.28068	0.0658393	0.757498
	1235	Ahybridus_DN11127_c0_g1_i1	1.2759	-1.2755	0.0658393	0.757498
	1236	Ahybridus_DN24823_c0_g1_i1	-1.2741	-1.36926	0.0658393	0.757498
	1237	Ahybridus_DN1586_c0_g1_i1	-1.25055	-1.36875	0.0658393	0.757498
	1238	Ahybridus_DN23618_c0_g1_i1	1.16534	-1.20078	0.0658393	0.757498
	1239	Ahybridus_DN1336_c0_g1_i1	1.10113	-1.23939	0.0658393	0.757498
	1240	Ahybridus_DN9627_c0_g1_i1	0.594814	2.04079	0.065937	0.758009
	1241	Ahybridus_DN8952_c0_g2_i1	-0.522798	3.48616	0.0660835	0.759082
	1242	Ahybridus_DN5106_c0_g1_i1	-0.686945	1.06086	0.0664674	0.762877
	1243	Ahybridus_DN9259_c0_g1_i1	-0.551122	2.503	0.0670848	0.767259
	1244	Ahybridus_DN9203_c0_g1_i1	0.607647	1.66055	0.0671486	0.767259
	1245	Ahybridus_DN3634_c0_g2_i1	0.619513	1.26819	0.0676173	0.767259
	1246	Ahybridus_DN1354_c0_g1_i1	0.598472	1.27985	0.0676173	0.767259
	1247	Ahybridus_DN2943_c0_g1_i1	-0.840113	0.100367	0.0676498	0.767259
	1248	Ahybridus_DN15138_c0_g1_i1	-0.791688	0.107426	0.0676498	0.767259
	1249	Ahybridus_DN16267_c0_g1_i1	-4.64385	-2.698	0.0677715	0.767259
	1250	Ahybridus_DN28069_c0_g1_i1	4.60907	-2.515	0.0677715	0.767259
	1251	Ahybridus_DN22021_c0_g1_i1	4.43622	-2.59057	0.0677715	0.767259
	1252	Ahybridus_DN8554_c0_g3_i1	4.42421	-2.5973	0.0677715	0.767259
	1253	Ahybridus_DN12056_c0_g1_i1	4.41228	-2.604	0.0677715	0.767259
	1254	Ahybridus_DN14907_c0_g1_i1	4.41228	-2.604	0.0677715	0.767259
	1255	Ahybridus_DN19456_c0_g1_i1	4.41228	-2.604	0.0677715	0.767259
	1256	Ahybridus_DN14562_c0_g1_i1	-4.39621	-2.7907	0.0677715	0.767259
	1257	Ahybridus_DN28584_c0_g1_i1	-4.3821	-2.79651	0.0677715	0.767259
	1258	Ahybridus_DN23408_c0_g1_i1	-2.52859	-2.58954	0.0677715	0.767259
	1259	Ahybridus_DN10069_c0_g1_i1	-2.51506	-2.59522	0.0677715	0.767259
	1260	Ahybridus_DN5423_c0_g1_i1	0.571159	1.91186	0.0679126	0.767259
	1261	Ahybridus_DN21872_c0_g2_i1	0.762829	0.651495	0.0679257	0.767259
	1262	Ahybridus_DN8647_c0_g1_i1	-0.696421	0.643633	0.0679257	0.767259
	1263	Ahybridus_DN8035_c0_g2_i1	0.528365	3.14769	0.0680798	0.768391
	1264	Ahybridus_DN2667_c0_g2_i1	0.604116	2.10941	0.0683393	0.77071
	1265	Ahybridus_DN5660_c0_g1_i1	0.837441	0.0729595	0.0686783	0.773921
	1266	Ahybridus_DN6384_c0_g1_i1	0.746979	0.41965	0.0688145	0.774842
	1267	Ahybridus_DN5143_c0_g2_i1	0.719957	0.821356	0.068979	0.775507
	1268	Ahybridus_DN8494_c0_g1_i1	0.632691	1.30155	0.0690394	0.775507
	1269	Ahybridus_DN9623_c0_g2_i1	-0.546838	2.69524	0.0693259	0.775507
	1270	Ahybridus_DN1926_c0_g1_i1	1.55316	-1.06246	0.0698677	0.775507
	1271	Ahybridus_DN7547_c0_g1_i1	1.36065	-1.04269	0.0698677	0.775507
	1272	Ahybridus_DN8476_c0_g1_i1	-1.21495	-1.07298	0.0698677	0.775507
	1273	Ahybridus_DN982_c0_g2_i1	1.21301	-1.01302	0.0698677	0.775507
	1274	Ahybridus_DN28500_c0_g1_i1	-1.16792	-1.09934	0.0698677	0.775507
	1275	Ahybridus_DN3036_c0_g1_i1	1.1586	-1.03367	0.0698677	0.775507
	1276	Ahybridus_DN27039_c0_g1_i1	1.11542	-1.05996	0.0698677	0.775507
	1277	Ahybridus_DN4834_c0_g1_i1	-1.08728	-1.15494	0.0698677	0.775507
	1278	Ahybridus_DN4743_c1_g1_i1	-1.06442	-1.15455	0.0698677	0.775507
	1279	Ahybridus_DN10258_c0_g1_i1	-1.05841	-1.07681	0.0698677	0.775507
	1280	Ahybridus_DN29135_c0_g1_i1	-1.01881	-1.10871	0.0698677	0.775507
	1281	Ahybridus_DN7824_c0_g1_i1	0.854611	0.331167	0.0700344	0.775507
	1282	Ahybridus_DN8110_c0_g1_i1	0.723849	0.5846	0.0703698	0.775507
	1283	Ahybridus_DN23768_c0_g1_i1	-0.835964	-0.173912	0.0706737	0.775507
	1284	Ahybridus_DN8308_c0_g3_i1	0.769838	-0.0771582	0.0706737	0.775507
	1285	Ahybridus_DN8542_c0_g1_i1	-0.765366	-0.1127	0.0706737	0.775507
	1286	Ahybridus_DN9640_c0_g1_i1	-0.523402	3.22184	0.0709676	0.775507
	1287	Ahybridus_DN14411_c0_g1_i1	0.747382	0.276501	0.071302	0.775507
	1288	Ahybridus_DN23233_c0_g1_i1	-0.70713	0.218909	0.071302	0.775507
	1289	Ahybridus_DN10474_c0_g1_i1	2.14267	-1.84328	0.0719356	0.775507
	1290	Ahybridus_DN26660_c0_g1_i1	2.14267	-1.84328	0.0719356	0.775507
	1291	Ahybridus_DN5712_c0_g1_i1	2.08504	-1.87643	0.0719356	0.775507
	1292	Ahybridus_DN7899_c0_g1_i1	-1.77581	-1.91866	0.0719356	0.775507
	1293	Ahybridus_DN25798_c0_g1_i1	-1.7753	-1.93051	0.0719356	0.775507
	1294	Ahybridus_DN15852_c0_g1_i1	-1.76304	-1.9242	0.0719356	0.775507
	1295	Ahybridus_DN20734_c0_g1_i1	-1.76261	-1.93602	0.0719356	0.775507
	1296	Ahybridus_DN2516_c0_g1_i1	1.70564	-1.74203	0.0719356	0.775507
	1297	Ahybridus_DN20765_c0_g1_i1	-1.67008	-1.98112	0.0719356	0.775507
	1298	Ahybridus_DN15950_c0_g1_i1	-1.65694	-1.98671	0.0719356	0.775507
	1299	Ahybridus_DN20788_c0_g1_i1	-1.64548	-1.96828	0.0719356	0.775507
	1300	Ahybridus_DN11506_c0_g1_i1	1.5535	-1.82634	0.0719356	0.775507
	1301	Ahybridus_DN14078_c0_g1_i1	-1.49041	-1.86477	0.0719356	0.775507
	1302	Ahybridus_DN4889_c0_g2_i1	-1.4896	-1.87649	0.0719356	0.775507
	1303	Ahybridus_DN16998_c0_g1_i1	-1.47764	-1.87026	0.0719356	0.775507
	1304	Ahybridus_DN19111_c0_g1_i1	-1.47764	-1.87026	0.0719356	0.775507
	1305	Ahybridus_DN23168_c0_g1_i1	-1.37243	-1.91803	0.0719356	0.775507
	1306	Ahybridus_DN4111_c0_g1_i1	1.14722	-0.898405	0.0720241	0.775507
	1307	Ahybridus_DN27577_c0_g1_i1	1.07038	-0.835538	0.0720241	0.775507
	1308	Ahybridus_DN6446_c0_g2_i1	1.05284	-0.847266	0.0720241	0.775507
	1309	Ahybridus_DN27375_c0_g1_i1	-1.02123	-0.935554	0.0720241	0.775507
	1310	Ahybridus_DN836_c0_g2_i1	-1.01141	-0.919928	0.0720241	0.775507
	1311	Ahybridus_DN2226_c0_g1_i1	0.660089	1.11775	0.0720308	0.775507
	1312	Ahybridus_DN7363_c0_g1_i1	-0.634401	1.07402	0.0720308	0.775507
	1313	Ahybridus_DN17713_c0_g1_i1	0.929573	-0.339417	0.0723651	0.775507
	1314	Ahybridus_DN5322_c0_g2_i1	-0.92682	-0.388601	0.0723651	0.775507
	1315	Ahybridus_DN13925_c0_g2_i1	0.831602	-0.292485	0.0723651	0.775507
	1316	Ahybridus_DN8886_c1_g1_i1	-0.785927	-0.35677	0.0723651	0.775507
	1317	Ahybridus_DN8948_c0_g1_i1	-0.629788	1.25973	0.0725909	0.775507
	1318	Ahybridus_DN12311_c0_g1_i1	0.802806	0.200164	0.0726139	0.775507
	1319	Ahybridus_DN7020_c0_g1_i1	0.666048	0.981295	0.072868	0.775507
	1320	Ahybridus_DN1945_c0_g1_i1	0.913004	-0.437378	0.0729488	0.775507
	1321	Ahybridus_DN1494_c0_g1_i1	-0.869414	-0.497709	0.0729488	0.775507
	1322	Ahybridus_DN8364_c0_g1_i1	0.864263	-0.414796	0.0729488	0.775507
	1323	Ahybridus_DN7126_c0_g1_i1	0.83987	-0.429942	0.0729488	0.775507
	1324	Ahybridus_DN1433_c0_g1_i1	-0.810124	-0.455486	0.0729488	0.775507
	1325	Ahybridus_DN447_c0_g1_i1	-0.612514	1.5028	0.0729525	0.775507
	1326	Ahybridus_DN1877_c0_g1_i1	0.603347	1.60811	0.072997	0.775507
	1327	Ahybridus_DN1454_c0_g1_i1	1.08085	-0.695986	0.0729993	0.775507
	1328	Ahybridus_DN11058_c0_g1_i1	1.06244	-0.720425	0.0729993	0.775507
	1329	Ahybridus_DN7607_c0_g1_i1	-1.06127	-0.777061	0.0729993	0.775507
	1330	Ahybridus_DN23498_c0_g1_i1	1.04126	-0.720565	0.0729993	0.775507
	1331	Ahybridus_DN20179_c0_g1_i1	-1.03166	-0.766259	0.0729993	0.775507
	1332	Ahybridus_DN10876_c0_g1_i1	1.01204	-0.673883	0.0729993	0.775507
	1333	Ahybridus_DN13883_c0_g1_i1	-1.01014	-0.776134	0.0729993	0.775507
	1334	Ahybridus_DN16653_c0_g1_i1	-1.00031	-0.760974	0.0729993	0.775507
	1335	Ahybridus_DN1513_c0_g2_i1	-0.964199	-0.745415	0.0729993	0.775507
	1336	Ahybridus_DN19873_c0_g1_i1	-0.870956	-0.784355	0.0729993	0.775507
	1337	Ahybridus_DN8701_c0_g1_i1	0.60591	1.67959	0.0730167	0.775507
	1338	Ahybridus_DN9165_c0_g1_i1	0.594837	1.69383	0.0730167	0.775507
	1339	Ahybridus_DN20227_c0_g1_i1	-1.01822	-0.622538	0.0732181	0.775507
	1340	Ahybridus_DN1837_c0_g2_i1	0.965509	-0.586524	0.0732181	0.775507
	1341	Ahybridus_DN16460_c0_g1_i1	-0.948458	-0.608946	0.0732181	0.775507
	1342	Ahybridus_DN23101_c0_g1_i1	-0.948248	-0.652202	0.0732181	0.775507
	1343	Ahybridus_DN2156_c0_g1_i1	0.93285	-0.529446	0.0732181	0.775507
	1344	Ahybridus_DN5289_c0_g1_i1	-0.898035	-0.647943	0.0732181	0.775507
	1345	Ahybridus_DN3587_c0_g1_i1	0.864505	-0.573817	0.0732181	0.775507
	1346	Ahybridus_DN9631_c0_g1_i1	-0.527696	3.04841	0.0733327	0.775507
	1347	Ahybridus_DN5268_c0_g1_i1	0.550813	2.58242	0.0737475	0.775507
	1348	Ahybridus_DN8721_c0_g1_i1	0.591043	1.95106	0.0737498	0.775507
	1349	Ahybridus_DN21633_c0_g1_i1	0.808393	0.106118	0.0739643	0.775507
	1350	Ahybridus_DN9538_c1_g2_i1	0.553115	2.48463	0.0740621	0.775507
	1351	Ahybridus_DN4591_c0_g1_i1	0.714013	0.578949	0.0742783	0.775507
	1352	Ahybridus_DN1640_c0_g1_i1	-0.709122	0.554175	0.0742783	0.775507
	1353	Ahybridus_DN19973_c0_g1_i1	1.70835	-1.41952	0.0745184	0.775507
	1354	Ahybridus_DN7932_c0_g1_i1	-1.55525	-1.47034	0.0745184	0.775507
	1355	Ahybridus_DN14636_c0_g1_i1	1.46992	-1.36211	0.0745184	0.775507
	1356	Ahybridus_DN17900_c0_g1_i1	1.46595	-1.35139	0.0745184	0.775507
	1357	Ahybridus_DN27489_c0_g1_i1	1.44297	-1.37945	0.0745184	0.775507
	1358	Ahybridus_DN24806_c0_g1_i1	1.43307	-1.38513	0.0745184	0.775507
	1359	Ahybridus_DN27015_c0_g1_i1	1.40956	-1.38562	0.0745184	0.775507
	1360	Ahybridus_DN13297_c0_g1_i1	1.37013	-1.40953	0.0745184	0.775507
	1361	Ahybridus_DN5609_c0_g2_i1	1.34172	-1.43969	0.0745184	0.775507
	1362	Ahybridus_DN20982_c0_g1_i1	-1.32771	-1.47528	0.0745184	0.775507
	1363	Ahybridus_DN24993_c0_g1_i1	-1.31555	-1.48062	0.0745184	0.775507
	1364	Ahybridus_DN8872_c0_g2_i1	-1.31555	-1.48062	0.0745184	0.775507
	1365	Ahybridus_DN9760_c2_g1_i1	-1.304	-1.47472	0.0745184	0.775507
	1366	Ahybridus_DN8131_c0_g1_i1	-1.23737	-1.39629	0.0745184	0.775507
	1367	Ahybridus_DN20433_c0_g1_i1	-1.2255	-1.40156	0.0745184	0.775507
	1368	Ahybridus_DN1270_c0_g1_i1	-1.16663	-1.44281	0.0745184	0.775507
	1369	Ahybridus_DN1029_c0_g1_i1	-1.15534	-1.43697	0.0745184	0.775507
	1370	Ahybridus_DN3387_c0_g1_i1	-0.751164	0.302662	0.0745313	0.775507
	1371	Ahybridus_DN6024_c0_g1_i1	-0.643231	1.088	0.0748611	0.77837
	1372	Ahybridus_DN9742_c1_g1_i1	0.561591	0.70365	0.0750951	0.780027
	1373	Ahybridus_DN8267_c0_g1_i1	0.536571	2.52687	0.0751299	0.780027
	1374	Ahybridus_DN9648_c0_g1_i1	-0.560537	2.28626	0.0752643	0.780536
	1375	Ahybridus_DN23709_c0_g1_i1	0.854681	-0.0169881	0.0753432	0.780536
	1376	Ahybridus_DN23467_c0_g1_i1	-0.748533	-0.0083149	0.0753432	0.780536
	1377	Ahybridus_DN2432_c0_g2_i1	-0.500703	3.94393	0.0759097	0.785833
	1378	Ahybridus_DN7764_c0_g2_i1	0.606487	0.981697	0.075998	0.786177
	1379	Ahybridus_DN7361_c0_g1_i1	0.690823	0.688341	0.0766227	0.787979
	1380	Ahybridus_DN6675_c0_g1_i1	0.690778	0.673666	0.0766227	0.787979
	1381	Ahybridus_DN1992_c0_g3_i1	-0.791832	-0.0817314	0.0767346	0.787979
	1382	Ahybridus_DN8089_c0_g1_i1	-0.790955	-0.115729	0.0767346	0.787979
	1383	Ahybridus_DN8670_c0_g1_i1	0.516104	2.77153	0.0768741	0.787979
	1384	Ahybridus_DN9719_c0_g1_i1	-0.647185	0.44014	0.0774005	0.787979
	1385	Ahybridus_DN7842_c0_g1_i1	0.691938	0.929996	0.0774732	0.787979
	1386	Ahybridus_DN6269_c0_g2_i1	-0.642913	1.29687	0.0776657	0.787979
	1387	Ahybridus_DN13751_c0_g1_i1	-0.624345	1.29913	0.0776657	0.787979
	1388	Ahybridus_DN26716_c0_g1_i1	-0.771601	0.169285	0.0776669	0.787979
	1389	Ahybridus_DN11179_c0_g1_i1	2.69185	-2.08969	0.0776924	0.787979
	1390	Ahybridus_DN21342_c0_g1_i1	-2.35191	-2.2058	0.0776924	0.787979
	1391	Ahybridus_DN28388_c0_g1_i1	-1.873	-2.13932	0.0776924	0.787979
	1392	Ahybridus_DN12126_c0_g1_i1	-1.85982	-2.14491	0.0776924	0.787979
	1393	Ahybridus_DN5331_c0_g2_i1	1.85052	-2.0181	0.0776924	0.787979
	1394	Ahybridus_DN4850_c0_g3_i1	-1.84816	-2.12633	0.0776924	0.787979
	1395	Ahybridus_DN9891_c4_g2_i1	-1.84745	-2.13844	0.0776924	0.787979
	1396	Ahybridus_DN16961_c0_g1_i1	-1.83498	-2.13196	0.0776924	0.787979
	1397	Ahybridus_DN27732_c0_g1_i1	-1.83437	-2.14404	0.0776924	0.787979
	1398	Ahybridus_DN15412_c0_g1_i1	1.82829	-2.03065	0.0776924	0.787979
	1399	Ahybridus_DN18925_c0_g1_i1	1.82829	-2.03065	0.0776924	0.787979
	1400	Ahybridus_DN23393_c0_g1_i1	1.82829	-2.03065	0.0776924	0.787979
	1401	Ahybridus_DN5352_c0_g2_i1	1.82829	-2.03065	0.0776924	0.787979
	1402	Ahybridus_DN4425_c0_g1_i1	1.73245	-2.07832	0.0776924	0.787979
	1403	Ahybridus_DN19558_c0_g1_i1	-1.71748	-2.20628	0.0776924	0.787979
	1404	Ahybridus_DN8272_c0_g2_i1	-1.71748	-2.20628	0.0776924	0.787979
	1405	Ahybridus_DN1781_c0_g1_i1	-1.61741	-2.01519	0.0776924	0.787979
	1406	Ahybridus_DN20260_c0_g2_i1	0.626334	1.22905	0.07772	0.787979
	1407	Ahybridus_DN4197_c0_g1_i1	-0.923804	-0.235607	0.0781139	0.789726
	1408	Ahybridus_DN9776_c1_g3_i1	-0.850074	-0.188405	0.0781139	0.789726
	1409	Ahybridus_DN147_c0_g1_i1	0.827574	-0.144902	0.0781139	0.789726
	1410	Ahybridus_DN27635_c0_g1_i1	0.748633	-0.148378	0.0781139	0.789726
	1411	Ahybridus_DN7268_c0_g2_i1	-0.548025	2.3683	0.0783446	0.790608
	1412	Ahybridus_DN7382_c0_g1_i1	-0.587217	1.50905	0.078517	0.790608
	1413	Ahybridus_DN1990_c0_g1_i1	-0.689382	0.724894	0.0787521	0.790608
	1414	Ahybridus_DN8352_c0_g3_i1	-0.632316	1.25346	0.0790179	0.790608
	1415	Ahybridus_DN237_c0_g2_i1	0.776413	0.388254	0.0790991	0.790608
	1416	Ahybridus_DN7200_c0_g2_i1	-0.767667	0.375618	0.0790991	0.790608
	1417	Ahybridus_DN7829_c0_g2_i1	0.54942	1.65348	0.0792768	0.790608
	1418	Ahybridus_DN9660_c1_g2_i1	0.490278	3.79208	0.0792923	0.790608
	1419	Ahybridus_DN8909_c0_g1_i1	-0.543918	2.187	0.0793381	0.790608
	1420	Ahybridus_DN20158_c0_g1_i1	1.44001	-1.16011	0.0793741	0.790608
	1421	Ahybridus_DN13573_c0_g1_i1	-1.13561	-1.21139	0.0793741	0.790608
	1422	Ahybridus_DN2601_c0_g2_i1	-1.03815	-1.19727	0.0793741	0.790608
	1423	Ahybridus_DN4250_c0_g1_i1	0.864038	-0.30971	0.0794427	0.790608
	1424	Ahybridus_DN4594_c0_g1_i1	0.85814	-0.266288	0.0794427	0.790608
	1425	Ahybridus_DN897_c0_g1_i1	0.842965	-0.275002	0.0794427	0.790608
	1426	Ahybridus_DN18445_c0_g1_i1	-2.80535	-2.46584	0.0795322	0.790608
	1427	Ahybridus_DN12048_c0_g1_i1	2.42212	-2.24606	0.0795322	0.790608
	1428	Ahybridus_DN17823_c0_g1_i1	2.38823	-2.26529	0.0795322	0.790608
	1429	Ahybridus_DN22539_c0_g1_i1	2.2854	-2.31163	0.0795322	0.790608
	1430	Ahybridus_DN28836_c0_g1_i1	2.27371	-2.31817	0.0795322	0.790608
	1431	Ahybridus_DN12025_c0_g1_i1	2.26209	-2.32469	0.0795322	0.790608
	1432	Ahybridus_DN21673_c0_g2_i1	-2.15528	-2.30631	0.0795322	0.790608
	1433	Ahybridus_DN5164_c0_g1_i1	-1.98361	-2.38935	0.0795322	0.790608
	1434	Ahybridus_DN19207_c0_g1_i1	-1.9701	-2.39501	0.0795322	0.790608
	1435	Ahybridus_DN7315_c0_g2_i1	0.566513	1.8248	0.0796115	0.790845
	1436	Ahybridus_DN9524_c0_g2_i1	0.486982	4.07649	0.0799482	0.792114
	1437	Ahybridus_DN7965_c0_g2_i1	0.713938	0.562928	0.0799615	0.792114
	1438	Ahybridus_DN8916_c0_g1_i1	0.696896	0.551209	0.0799615	0.792114
	1439	Ahybridus_DN7596_c0_g3_i1	0.606576	0.580585	0.0799615	0.792114
	1440	Ahybridus_DN7529_c0_g1_i1	0.696575	0.698419	0.0804512	0.794388
	1441	Ahybridus_DN4508_c0_g1_i1	-0.66812	0.662825	0.0804512	0.794388
	1442	Ahybridus_DN4648_c0_g1_i1	0.625558	0.707473	0.0804512	0.794388
	1443	Ahybridus_DN7907_c0_g1_i1	0.515264	3.01085	0.080644	0.794388
	1444	Ahybridus_DN645_c0_g1_i1	0.948603	-0.403932	0.0806627	0.794388
	1445	Ahybridus_DN1279_c0_g1_i1	-0.938489	-0.407947	0.0806627	0.794388
	1446	Ahybridus_DN8065_c0_g1_i1	-0.897623	-0.465914	0.0806627	0.794388
	1447	Ahybridus_DN1884_c0_g1_i1	-0.844252	-0.42919	0.0806627	0.794388
	1448	Ahybridus_DN5105_c0_g1_i1	0.700625	0.839361	0.0806926	0.794388
	1449	Ahybridus_DN8029_c0_g1_i1	0.628715	0.964429	0.0807666	0.794568
	1450	Ahybridus_DN23364_c0_g1_i1	-0.77997	-0.00197683	0.0810947	0.794969
	1451	Ahybridus_DN5398_c0_g1_i1	-0.771287	0.0578707	0.0810947	0.794969
	1452	Ahybridus_DN8890_c0_g2_i1	-0.505607	2.87447	0.0812376	0.794969
	1453	Ahybridus_DN9718_c0_g2_i1	-0.468318	6.00871	0.0816432	0.794969
	1454	Ahybridus_DN7119_c0_g3_i1	1.01388	-0.530412	0.0816836	0.794969
	1455	Ahybridus_DN16905_c0_g1_i1	1.22255	-0.967972	0.0816877	0.794969
	1456	Ahybridus_DN13488_c0_g1_i1	1.20455	-0.978433	0.0816877	0.794969
	1457	Ahybridus_DN11894_c0_g1_i1	1.1734	-1.01267	0.0816877	0.794969
	1458	Ahybridus_DN16330_c0_g1_i1	-1.16877	-1.07797	0.0816877	0.794969
	1459	Ahybridus_DN1778_c0_g1_i1	1.06036	-0.97426	0.0816877	0.794969
	1460	Ahybridus_DN20902_c0_g1_i1	1.06036	-0.97426	0.0816877	0.794969
	1461	Ahybridus_DN2703_c0_g1_i1	-1.05959	-1.05567	0.0816877	0.794969
	1462	Ahybridus_DN6488_c0_g1_i1	-1.05959	-1.05567	0.0816877	0.794969
	1463	Ahybridus_DN3052_c0_g1_i1	1.04757	-0.969309	0.0816877	0.794969
	1464	Ahybridus_DN5902_c0_g1_i1	1.02838	-0.993855	0.0816877	0.794969
	1465	Ahybridus_DN17579_c0_g1_i1	-0.671332	0.468162	0.0817882	0.794969
	1466	Ahybridus_DN9806_c0_g1_i1	0.540713	1.93446	0.0819087	0.794969
	1467	Ahybridus_DN9133_c0_g1_i1	-0.642174	0.592722	0.0822576	0.794969
	1468	Ahybridus_DN29531_c0_g1_i1	1.0044	-0.641236	0.0823653	0.794969
	1469	Ahybridus_DN2391_c0_g1_i1	0.97789	-0.672989	0.0823653	0.794969
	1470	Ahybridus_DN13889_c0_g1_i1	-0.867849	-0.723814	0.0823653	0.794969
	1471	Ahybridus_DN9535_c0_g3_i1	0.716012	0.890412	0.0824669	0.794969
	1472	Ahybridus_DN7930_c0_g1_i1	0.616427	1.43891	0.0824708	0.794969
	1473	Ahybridus_DN9393_c0_g1_i1	1.18911	-0.830945	0.082486	0.794969
	1474	Ahybridus_DN2877_c0_g1_i1	1.08869	-0.800579	0.082486	0.794969
	1475	Ahybridus_DN5438_c0_g1_i1	-1.0528	-0.876954	0.082486	0.794969
	1476	Ahybridus_DN13237_c0_g1_i1	1.00851	-0.85122	0.082486	0.794969
	1477	Ahybridus_DN24414_c0_g1_i1	-0.925318	-0.83159	0.082486	0.794969
	1478	Ahybridus_DN17256_c0_g2_i1	0.744453	0.264962	0.0827995	0.794969
	1479	Ahybridus_DN7429_c0_g2_i1	-0.509234	2.62833	0.0828333	0.794969
	1480	Ahybridus_DN4023_c0_g1_i1	-0.826637	-0.109972	0.0829065	0.794969
	1481	Ahybridus_DN26541_c0_g1_i1	0.808977	-0.0200273	0.0829065	0.794969
	1482	Ahybridus_DN21044_c0_g1_i1	0.792495	-0.0305623	0.0829065	0.794969
	1483	Ahybridus_DN705_c0_g1_i1	-0.777229	-0.0863084	0.0829065	0.794969
	1484	Ahybridus_DN9530_c0_g1_i1	0.523399	2.60767	0.0831615	0.794969
	1485	Ahybridus_DN2003_c0_g2_i1	0.540405	2.15344	0.0836992	0.794969
	1486	Ahybridus_DN5091_c0_g1_i1	-0.719476	0.400241	0.083731	0.794969
	1487	Ahybridus_DN8753_c0_g1_i1	0.542542	2.01718	0.0839504	0.794969
	1488	Ahybridus_DN9913_c2_g3_i1	0.6864	0.978859	0.0840941	0.794969
	1489	Ahybridus_DN20688_c0_g1_i1	-0.66943	0.523063	0.0841809	0.794969
	1490	Ahybridus_DN5313_c0_g2_i1	0.656791	0.83603	0.0842726	0.794969
	1491	Ahybridus_DN8820_c0_g3_i1	-0.646847	0.811017	0.0842726	0.794969
	1492	Ahybridus_DN3017_c0_g1_i1	-0.686159	0.703297	0.0843249	0.794969
	1493	Ahybridus_DN5720_c0_g1_i1	-1.57999	-1.6246	0.084658	0.794969
	1494	Ahybridus_DN2705_c0_g1_i1	1.56963	-1.51694	0.084658	0.794969
	1495	Ahybridus_DN24812_c0_g1_i1	1.55954	-1.52275	0.084658	0.794969
	1496	Ahybridus_DN26489_c0_g1_i1	-1.55589	-1.61245	0.084658	0.794969
	1497	Ahybridus_DN15820_c0_g1_i1	1.53688	-1.5501	0.084658	0.794969
	1498	Ahybridus_DN14780_c0_g1_i1	1.52653	-1.55599	0.084658	0.794969
	1499	Ahybridus_DN17492_c0_g1_i1	1.52653	-1.55599	0.084658	0.794969
	1500	Ahybridus_DN25326_c0_g1_i1	1.51266	-1.55069	0.084658	0.794969
	1501	Ahybridus_DN11655_c0_g1_i1	1.50235	-1.55658	0.084658	0.794969
	1502	Ahybridus_DN27184_c0_g1_i1	1.50235	-1.55658	0.084658	0.794969
	1503	Ahybridus_DN10700_c0_g1_i1	1.49208	-1.56245	0.084658	0.794969
	1504	Ahybridus_DN27483_c0_g1_i1	-1.48307	-1.67367	0.084658	0.794969
	1505	Ahybridus_DN26701_c0_g1_i1	1.47616	-1.58521	0.084658	0.794969
	1506	Ahybridus_DN1449_c0_g1_i1	1.46228	-1.57984	0.084658	0.794969
	1507	Ahybridus_DN15235_c0_g1_i1	1.46228	-1.57984	0.084658	0.794969
	1508	Ahybridus_DN23696_c0_g1_i1	1.45503	-1.59714	0.084658	0.794969
	1509	Ahybridus_DN20962_c0_g1_i1	-1.39512	-1.58793	0.084658	0.794969
	1510	Ahybridus_DN15044_c0_g1_i1	-1.38347	-1.58195	0.084658	0.794969
	1511	Ahybridus_DN12692_c0_g1_i1	-1.38291	-1.59329	0.084658	0.794969
	1512	Ahybridus_DN18361_c0_g1_i1	-1.34739	-1.58672	0.084658	0.794969
	1513	Ahybridus_DN1260_c0_g1_i1	-1.29908	-1.62374	0.084658	0.794969
	1514	Ahybridus_DN6101_c0_g1_i1	-1.28655	-1.62917	0.084658	0.794969
	1515	Ahybridus_DN7937_c0_g1_i1	-1.28655	-1.62917	0.084658	0.794969
	1516	Ahybridus_DN20138_c0_g1_i1	-1.21373	-1.54096	0.084658	0.794969
	1517	Ahybridus_DN5538_c0_g1_i1	0.877281	-0.144561	0.0847669	0.794969
	1518	Ahybridus_DN7850_c0_g1_i1	0.862915	-0.112509	0.0847669	0.794969
	1519	Ahybridus_DN10272_c0_g1_i1	0.858599	-0.156551	0.0847669	0.794969
	1520	Ahybridus_DN1201_c0_g1_i1	0.837949	-0.128115	0.0847669	0.794969
	1521	Ahybridus_DN7833_c0_g1_i1	-0.572587	1.65813	0.0856942	0.803136
	1522	Ahybridus_DN9176_c0_g2_i1	-0.502749	3.01813	0.0857574	0.803201
	1523	Ahybridus_DN6866_c0_g1_i1	0.568407	1.49946	0.0859168	0.804166
	1524	Ahybridus_DN2479_c0_g1_i1	0.675816	0.79259	0.0861934	0.806051
	1525	Ahybridus_DN24801_c0_g1_i1	0.734742	0.508396	0.0862314	0.806051
	1526	Ahybridus_DN6476_c0_g2_i1	0.567323	1.42681	0.0864752	0.807334
	1527	Ahybridus_DN9017_c0_g1_i1	0.983291	-0.258072	0.0866517	0.807334
	1528	Ahybridus_DN6451_c0_g1_i1	-0.834267	-0.312658	0.0866517	0.807334
	1529	Ahybridus_DN9987_c0_g1_i1	-0.803396	-0.265694	0.0866517	0.807334
	1530	Ahybridus_DN1238_c0_g1_i1	-0.746925	-0.239198	0.0866517	0.807334
	1531	Ahybridus_DN9097_c0_g1_i1	0.585554	1.33784	0.0870528	0.81054
	1532	Ahybridus_DN8199_c0_g1_i1	0.665156	0.856917	0.0878887	0.816186
	1533	Ahybridus_DN18211_c0_g1_i1	0.648138	0.86715	0.0878887	0.816186
	1534	Ahybridus_DN4345_c0_g1_i1	0.508306	3.14179	0.0879707	0.816186
	1535	Ahybridus_DN536_c0_g1_i1	0.827062	0.252148	0.0880027	0.816186
	1536	Ahybridus_DN4738_c0_g1_i1	0.733238	0.288792	0.0880027	0.816186
	1537	Ahybridus_DN1470_c0_g1_i1	-0.688985	0.278136	0.0880027	0.816186
	1538	Ahybridus_DN9257_c0_g2_i1	0.715942	0.456752	0.0884207	0.81727
	1539	Ahybridus_DN19868_c0_g1_i1	-0.657927	0.565767	0.0884487	0.81727
	1540	Ahybridus_DN17343_c0_g1_i1	-0.90114	-0.378895	0.0885209	0.81727
	1541	Ahybridus_DN6626_c0_g1_i1	0.855845	-0.33673	0.0885209	0.81727
	1542	Ahybridus_DN4490_c0_g1_i1	0.843311	-0.331567	0.0885209	0.81727
	1543	Ahybridus_DN2176_c0_g1_i1	0.832411	-0.350133	0.0885209	0.81727
	1544	Ahybridus_DN5458_c0_g2_i1	0.747245	-0.333925	0.0885209	0.81727
	1545	Ahybridus_DN6238_c0_g1_i1	0.527648	2.46895	0.0885962	0.817436
	1546	Ahybridus_DN9592_c0_g1_i1	0.486628	3.07507	0.0890551	0.821139
	1547	Ahybridus_DN5728_c0_g3_i1	0.827984	0.00262432	0.0891736	0.821169
	1548	Ahybridus_DN2735_c0_g1_i1	0.825843	0.000347747	0.0891736	0.821169
	1549	Ahybridus_DN9854_c3_g4_i1	0.606053	1.69999	0.0900405	0.824455
	1550	Ahybridus_DN26775_c0_g1_i1	-0.623956	1.07504	0.090134	0.824455
	1551	Ahybridus_DN7859_c0_g2_i1	0.970467	-0.471528	0.0903095	0.824455
	1552	Ahybridus_DN7172_c0_g1_i1	-0.894837	-0.552112	0.0903095	0.824455
	1553	Ahybridus_DN1785_c0_g1_i1	-0.880435	-0.477816	0.0903095	0.824455
	1554	Ahybridus_DN1474_c0_g1_i1	-0.86226	-0.534695	0.0903095	0.824455
	1555	Ahybridus_DN17841_c0_g1_i1	-0.811868	-0.517553	0.0903095	0.824455
	1556	Ahybridus_DN17416_c0_g1_i1	-0.810849	-0.527148	0.0903095	0.824455
	1557	Ahybridus_DN7708_c0_g1_i1	0.703368	0.181748	0.0903511	0.824455
	1558	Ahybridus_DN25736_c0_g1_i1	0.652708	0.20889	0.0903511	0.824455
	1559	Ahybridus_DN3743_c0_g1_i1	-1.39871	-1.40485	0.0907273	0.824455
	1560	Ahybridus_DN24391_c0_g1_i1	-1.37466	-1.41559	0.0907273	0.824455
	1561	Ahybridus_DN9854_c0_g2_i1	1.3311	-1.24057	0.0907273	0.824455
	1562	Ahybridus_DN14962_c0_g1_i1	1.27944	-1.28629	0.0907273	0.824455
	1563	Ahybridus_DN22190_c0_g1_i1	1.26603	-1.28112	0.0907273	0.824455
	1564	Ahybridus_DN14966_c0_g1_i1	1.25002	-1.30307	0.0907273	0.824455
	1565	Ahybridus_DN27144_c0_g1_i1	1.21045	-1.31387	0.0907273	0.824455
	1566	Ahybridus_DN29127_c0_g1_i1	-1.10657	-1.33917	0.0907273	0.824455
	1567	Ahybridus_DN24471_c0_g1_i1	1.0617	-1.2616	0.0907273	0.824455
	1568	Ahybridus_DN4002_c0_g1_i1	-1.0485	-1.37887	0.0907273	0.824455
	1569	Ahybridus_DN8657_c0_g2_i1	0.541842	1.7554	0.0907449	0.824455
	1570	Ahybridus_DN5065_c0_g2_i1	-0.639023	0.98112	0.090842	0.824811
	1571	Ahybridus_DN9482_c0_g1_i1	-0.529774	2.23039	0.091057	0.826237
	1572	Ahybridus_DN9198_c0_g1_i1	-0.808222	-0.169638	0.0915213	0.827041
	1573	Ahybridus_DN8787_c0_g1_i1	-0.643854	0.860393	0.091538	0.827041
	1574	Ahybridus_DN11643_c0_g1_i1	1.02932	-0.602801	0.0919121	0.827041
	1575	Ahybridus_DN9911_c0_g8_i1	1.00063	-0.620986	0.0919121	0.827041
	1576	Ahybridus_DN26084_c0_g1_i1	0.983576	-0.644356	0.0919121	0.827041
	1577	Ahybridus_DN23248_c0_g1_i1	-0.918311	-0.635536	0.0919121	0.827041
	1578	Ahybridus_DN18637_c0_g1_i1	0.907786	-0.609259	0.0919121	0.827041
	1579	Ahybridus_DN21635_c0_g1_i1	-0.871593	-0.621906	0.0919121	0.827041
	1580	Ahybridus_DN7506_c0_g1_i1	-0.821184	-0.62898	0.0919121	0.827041
	1581	Ahybridus_DN7590_c0_g1_i1	0.679409	-0.547501	0.0919121	0.827041
	1582	Ahybridus_DN3546_c0_g1_i1	-0.677539	1.01651	0.0921339	0.827041
	1583	Ahybridus_DN6372_c0_g1_i1	-0.555235	1.68971	0.0922322	0.827041
	1584	Ahybridus_DN8954_c0_g1_i1	0.465836	4.38856	0.0922847	0.827041
	1585	Ahybridus_DN8189_c0_g1_i1	0.525456	1.50823	0.0924834	0.827041
	1586	Ahybridus_DN9725_c0_g1_i1	0.495354	2.49771	0.0926084	0.827041
	1587	Ahybridus_DN19931_c0_g1_i1	0.649513	0.643006	0.0927603	0.827041
	1588	Ahybridus_DN6889_c0_g1_i1	-0.466291	4.22622	0.0928267	0.827041
	1589	Ahybridus_DN4047_c0_g1_i1	-0.63288	0.90633	0.0929611	0.827041
	1590	Ahybridus_DN9651_c0_g1_i1	0.562811	1.6493	0.0931029	0.827041
	1591	Ahybridus_DN7826_c0_g1_i1	1.02408	-0.730479	0.093157	0.827041
	1592	Ahybridus_DN17107_c0_g1_i1	-0.968192	-0.775788	0.093157	0.827041
	1593	Ahybridus_DN21154_c0_g1_i1	-0.943182	-0.790675	0.093157	0.827041
	1594	Ahybridus_DN17438_c0_g1_i1	-0.92619	-0.821407	0.093157	0.827041
	1595	Ahybridus_DN8570_c0_g1_i1	0.865213	-0.752557	0.093157	0.827041
	1596	Ahybridus_DN6250_c0_g1_i1	-0.721356	0.438949	0.093162	0.827041
	1597	Ahybridus_DN4255_c0_g1_i1	1.29648	-1.06941	0.0932343	0.827041
	1598	Ahybridus_DN27185_c0_g1_i1	1.25303	-1.09654	0.0932343	0.827041
	1599	Ahybridus_DN6823_c0_g2_i1	1.22104	-1.12951	0.0932343	0.827041
	1600	Ahybridus_DN10579_c0_g1_i1	-1.20194	-1.16622	0.0932343	0.827041
	1601	Ahybridus_DN7233_c0_g1_i1	1.14393	-1.05453	0.0932343	0.827041
	1602	Ahybridus_DN24299_c0_g1_i1	1.12176	-1.05485	0.0932343	0.827041
	1603	Ahybridus_DN5925_c0_g3_i1	1.10033	-1.08101	0.0932343	0.827041
	1604	Ahybridus_DN10121_c0_g1_i1	-1.03585	-1.08697	0.0932343	0.827041
	1605	Ahybridus_DN24517_c0_g1_i1	-1.0064	-1.1244	0.0932343	0.827041
	1606	Ahybridus_DN18916_c0_g1_i1	-0.99654	-1.10835	0.0932343	0.827041
	1607	Ahybridus_DN125_c0_g1_i1	-0.953257	-1.14118	0.0932343	0.827041
	1608	Ahybridus_DN6781_c0_g1_i1	-0.551142	1.76445	0.0935217	0.828091
	1609	Ahybridus_DN26950_c0_g1_i1	1.09244	-0.929761	0.0937593	0.828091
	1610	Ahybridus_DN21593_c0_g1_i1	-1.07179	-0.964876	0.0937593	0.828091
	1611	Ahybridus_DN15670_c0_g1_i1	-0.982704	-1.00267	0.0937593	0.828091
	1612	Ahybridus_DN25827_c0_g1_i1	0.969816	-0.897552	0.0937593	0.828091
	1613	Ahybridus_DN25395_c0_g1_i1	-0.920668	-0.987664	0.0937593	0.828091
	1614	Ahybridus_DN492_c0_g1_i1	0.762328	-0.835285	0.0937593	0.828091
	1615	Ahybridus_DN3782_c0_g1_i1	0.899083	-0.193391	0.0939687	0.829426
	1616	Ahybridus_DN8457_c0_g2_i1	-0.46296	4.0667	0.094211	0.831051
	1617	Ahybridus_DN9810_c1_g2_i1	-0.566066	1.69649	0.0944356	0.832517
	1618	Ahybridus_DN9002_c0_g1_i1	0.503924	2.21349	0.0949901	0.83517
	1619	Ahybridus_DN7300_c0_g1_i1	-0.57766	1.3599	0.0952666	0.83517
	1620	Ahybridus_DN9430_c0_g1_i1	-0.629307	1.21348	0.0954257	0.83517
	1621	Ahybridus_DN14422_c0_g1_i1	-0.726517	-0.00432604	0.0955215	0.83517
	1622	Ahybridus_DN5715_c0_g3_i1	0.698437	0.0150271	0.0955215	0.83517
	1623	Ahybridus_DN20345_c0_g1_i1	0.681941	0.0457038	0.0955215	0.83517
	1624	Ahybridus_DN8683_c0_g2_i1	-0.712773	0.366523	0.0957769	0.83517
	1625	Ahybridus_DN7265_c0_g1_i1	0.669713	0.418621	0.0957769	0.83517
	1626	Ahybridus_DN8871_c0_g2_i1	0.55216	1.28795	0.0963617	0.83517
	1627	Ahybridus_DN25393_c0_g1_i1	1.77971	-1.68561	0.0964214	0.83517
	1628	Ahybridus_DN21271_c0_g1_i1	1.76559	-1.68033	0.0964214	0.83517
	1629	Ahybridus_DN12037_c0_g1_i1	1.73359	-1.71274	0.0964214	0.83517
	1630	Ahybridus_DN4165_c0_g1_i1	1.72303	-1.71876	0.0964214	0.83517
	1631	Ahybridus_DN27669_c0_g1_i1	1.70891	-1.7134	0.0964214	0.83517
	1632	Ahybridus_DN9528_c0_g1_i1	1.65079	-1.75961	0.0964214	0.83517
	1633	Ahybridus_DN10755_c0_g1_i1	1.63667	-1.75419	0.0964214	0.83517
	1634	Ahybridus_DN19854_c0_g1_i1	-1.59618	-1.80246	0.0964214	0.83517
	1635	Ahybridus_DN15145_c0_g1_i1	-1.58369	-1.80793	0.0964214	0.83517
	1636	Ahybridus_DN13905_c0_g1_i1	1.5614	-1.8086	0.0964214	0.83517
	1637	Ahybridus_DN24338_c0_g1_i1	-1.3746	-1.75965	0.0964214	0.83517
	1638	Ahybridus_DN15091_c0_g1_i1	-1.36284	-1.75354	0.0964214	0.83517
	1639	Ahybridus_DN5641_c0_g2_i1	1.36035	-1.66329	0.0964214	0.83517
	1640	Ahybridus_DN26038_c0_g1_i1	-1.35099	-1.74742	0.0964214	0.83517
	1641	Ahybridus_DN6718_c0_g1_i1	-1.35034	-1.75896	0.0964214	0.83517
	1642	Ahybridus_DN16506_c0_g1_i1	-1.33849	-1.75285	0.0964214	0.83517
	1643	Ahybridus_DN14971_c0_g1_i1	-1.24602	-1.79553	0.0964214	0.83517
	1644	Ahybridus_DN5897_c1_g1_i1	1.19919	-1.74882	0.0964214	0.83517
	1645	Ahybridus_DN18318_c0_g1_i1	-1.17835	-1.70135	0.0964214	0.83517
	1646	Ahybridus_DN23472_c0_g1_i1	0.868913	-0.304426	0.0964942	0.83517
	1647	Ahybridus_DN18200_c0_g1_i1	0.840513	-0.32317	0.0964942	0.83517
	1648	Ahybridus_DN9586_c2_g1_i1	0.47014	3.42124	0.096689	0.836348
	1649	Ahybridus_DN8874_c0_g2_i1	0.468657	3.62499	0.0974834	0.842708
	1650	Ahybridus_DN8009_c0_g1_i1	0.528877	2.0627	0.0976308	0.843471
	1651	Ahybridus_DN7823_c0_g1_i1	0.504058	2.49977	0.0977238	0.843763
	1652	Ahybridus_DN1637_c0_g1_i1	-0.672045	0.455583	0.0979489	0.845195
	1653	Ahybridus_DN2103_c0_g1_i1	-0.586052	1.37167	0.0980389	0.84546
	1654	Ahybridus_DN818_c0_g1_i1	0.525876	1.52891	0.0982625	0.846875
	1655	Ahybridus_DN3023_c0_g1_i1	-0.732327	-0.128042	0.0983596	0.846976
	1656	Ahybridus_DN9550_c0_g1_i1	0.475588	2.82871	0.0984263	0.846976
	1657	Ahybridus_DN4962_c0_g2_i1	-0.595577	1.21082	0.0984524	0.846976
	1658	Ahybridus_DN8422_c1_g2_i1	0.496866	2.83368	0.0986514	0.847742
	1659	Ahybridus_DN26654_c0_g1_i1	-0.569199	1.41575	0.0987925	0.847742
	1660	Ahybridus_DN9713_c0_g1_i1	-0.566107	1.40169	0.0987925	0.847742
	1661	Ahybridus_DN9909_c1_g3_i1	-0.669247	0.159751	0.0988387	0.847742
	1662	Ahybridus_DN23787_c0_g1_i1	0.632093	0.177055	0.0988387	0.847742
	1663	Ahybridus_DN17203_c0_g1_i1	-0.90331	-0.507251	0.099058	0.848601
	1664	Ahybridus_DN8724_c0_g1_i1	0.811313	-0.436107	0.099058	0.848601
	1665	Ahybridus_DN6056_c0_g1_i1	0.590866	1.14007	0.0997616	0.854115
	1666	Ahybridus_DN7949_c0_g1_i1	0.672013	0.588559	0.0998407	0.85428
	1667	Ahybridus_DN6863_c0_g1_i1	0.586294	1.00971	0.100099	0.855978
	1668	Ahybridus_DN12121_c0_g1_i1	-0.708779	0.390966	0.100838	0.861265
	1669	Ahybridus_DN6204_c0_g1_i1	0.617613	0.439322	0.100838	0.861265
	1670	Ahybridus_DN24207_c0_g1_i1	0.988946	-0.205301	0.101372	0.862186
	1671	Ahybridus_DN186_c0_g2_i1	0.867073	-0.179582	0.101372	0.862186
	1672	Ahybridus_DN8054_c0_g1_i1	0.616319	0.892656	0.101496	0.862186
	1673	Ahybridus_DN738_c0_g1_i1	0.96471	-0.550113	0.10159	0.862186
	1674	Ahybridus_DN20156_c0_g1_i1	-0.929045	-0.589409	0.10159	0.862186
	1675	Ahybridus_DN4622_c0_g2_i1	0.920921	-0.589958	0.10159	0.862186
	1676	Ahybridus_DN10077_c0_g1_i1	-0.789319	-0.60084	0.10159	0.862186
	1677	Ahybridus_DN7000_c0_g1_i1	-0.730381	0.242143	0.101614	0.862186
	1678	Ahybridus_DN23269_c0_g1_i1	0.688761	0.260257	0.101614	0.862186
	1679	Ahybridus_DN8822_c0_g1_i1	0.501396	2.56222	0.102355	0.862186
	1680	Ahybridus_DN839_c0_g1_i1	0.580786	1.53571	0.102739	0.862186
	1681	Ahybridus_DN2058_c0_g1_i1	0.699667	0.523168	0.102776	0.862186
	1682	Ahybridus_DN8977_c0_g1_i1	-0.637337	0.4842	0.102776	0.862186
	1683	Ahybridus_DN8781_c0_g1_i1	-0.629142	0.488319	0.102776	0.862186
	1684	Ahybridus_DN9241_c0_g1_i1	0.481482	2.81114	0.103727	0.862186
	1685	Ahybridus_DN9510_c0_g1_i1	-0.639786	0.317421	0.103953	0.862186
	1686	Ahybridus_DN856_c0_g1_i1	-1.03409	-0.731732	0.103969	0.862186
	1687	Ahybridus_DN9508_c1_g1_i1	0.953364	-0.673671	0.103969	0.862186
	1688	Ahybridus_DN23892_c0_g1_i1	0.94879	-0.688193	0.103969	0.862186
	1689	Ahybridus_DN22678_c0_g1_i1	-0.933203	-0.740187	0.103969	0.862186
	1690	Ahybridus_DN27238_c0_g1_i1	-0.923036	-0.735111	0.103969	0.862186
	1691	Ahybridus_DN1479_c0_g1_i1	-0.912828	-0.730029	0.103969	0.862186
	1692	Ahybridus_DN20304_c0_g1_i1	0.911279	-0.712308	0.103969	0.862186
	1693	Ahybridus_DN28800_c0_g1_i1	-0.860017	-0.714815	0.103969	0.862186
	1694	Ahybridus_DN14994_c0_g1_i1	-0.843125	-0.691748	0.103969	0.862186
	1695	Ahybridus_DN7421_c0_g1_i1	0.841847	-0.595808	0.103969	0.862186
	1696	Ahybridus_DN7369_c0_g1_i1	0.677095	0.798803	0.104246	0.862186
	1697	Ahybridus_DN7743_c0_g2_i1	0.641711	0.826946	0.104246	0.862186
	1698	Ahybridus_DN9271_c0_g1_i1	0.531139	2.18748	0.104364	0.862186
	1699	Ahybridus_DN15348_c0_g1_i1	1.52984	-1.52758	0.104387	0.862186
	1700	Ahybridus_DN29286_c0_g1_i1	-1.46112	-1.51928	0.104387	0.862186
	1701	Ahybridus_DN22262_c0_g1_i1	1.41337	-1.39644	0.104387	0.862186
	1702	Ahybridus_DN21100_c0_g1_i1	1.40358	-1.40208	0.104387	0.862186
	1703	Ahybridus_DN28103_c0_g1_i1	1.36367	-1.42623	0.104387	0.862186
	1704	Ahybridus_DN6216_c0_g2_i1	1.31086	-1.45712	0.104387	0.862186
	1705	Ahybridus_DN5485_c0_g2_i1	-1.30345	-1.48596	0.104387	0.862186
	1706	Ahybridus_DN14013_c0_g1_i1	-1.29141	-1.49127	0.104387	0.862186
	1707	Ahybridus_DN27209_c0_g1_i1	1.29049	-1.46869	0.104387	0.862186
	1708	Ahybridus_DN24125_c0_g1_i1	-1.27944	-1.49658	0.104387	0.862186
	1709	Ahybridus_DN16494_c0_g1_i1	1.27685	-1.46345	0.104387	0.862186
	1710	Ahybridus_DN8509_c0_g1_i1	1.27685	-1.46345	0.104387	0.862186
	1711	Ahybridus_DN22284_c0_g1_i1	-1.22775	-1.51294	0.104387	0.862186
	1712	Ahybridus_DN7562_c0_g1_i1	-1.22688	-1.52431	0.104387	0.862186
	1713	Ahybridus_DN26687_c0_g1_i1	-1.21613	-1.50695	0.104387	0.862186
	1714	Ahybridus_DN446_c0_g1_i1	-1.21453	-1.52968	0.104387	0.862186
	1715	Ahybridus_DN6669_c0_g2_i1	-1.20299	-1.52373	0.104387	0.862186
	1716	Ahybridus_DN12168_c0_g1_i1	-1.19137	-1.51776	0.104387	0.862186
	1717	Ahybridus_DN1149_c0_g2_i1	-1.14324	-1.44227	0.104387	0.862186
	1718	Ahybridus_DN21851_c0_g1_i1	-1.14324	-1.44227	0.104387	0.862186
	1719	Ahybridus_DN2519_c0_g1_i1	-1.06667	-1.47911	0.104387	0.862186
	1720	Ahybridus_DN6485_c0_g2_i1	-0.496007	2.49381	0.104451	0.862186
	1721	Ahybridus_DN3459_c0_g2_i1	-0.662802	0.598938	0.104454	0.862186
	1722	Ahybridus_DN24150_c0_g1_i1	0.82378	-0.252895	0.104556	0.862186
	1723	Ahybridus_DN7536_c0_g1_i1	-0.780139	-0.342573	0.104556	0.862186
	1724	Ahybridus_DN11090_c0_g1_i1	0.517995	2.09226	0.104977	0.862186
	1725	Ahybridus_DN4338_c0_g1_i1	0.69024	0.000872565	0.105266	0.862186
	1726	Ahybridus_DN8229_c0_g2_i1	0.487682	1.95713	0.105307	0.862186
	1727	Ahybridus_DN6285_c0_g1_i1	0.538625	1.55055	0.105334	0.862186
	1728	Ahybridus_DN6484_c0_g1_i1	0.592866	1.13571	0.105503	0.862186
	1729	Ahybridus_DN9115_c0_g1_i1	-0.576313	1.09879	0.105503	0.862186
	1730	Ahybridus_DN9884_c2_g2_i1	-0.630229	0.664841	0.105915	0.862186
	1731	Ahybridus_DN2282_c0_g2_i1	-0.642725	0.423918	0.10594	0.862186
	1732	Ahybridus_DN4063_c0_g1_i1	1.15851	-0.863225	0.105985	0.862186
	1733	Ahybridus_DN20140_c0_g1_i1	0.986038	-0.789886	0.105985	0.862186
	1734	Ahybridus_DN54_c0_g1_i1	-0.936678	-0.926813	0.105985	0.862186
	1735	Ahybridus_DN14003_c0_g1_i1	-0.913368	-0.885595	0.105985	0.862186
	1736	Ahybridus_DN7600_c0_g2_i1	-0.892294	-0.908125	0.105985	0.862186
	1737	Ahybridus_DN23146_c0_g1_i1	0.520621	1.85828	0.106358	0.862186
	1738	Ahybridus_DN9346_c0_g2_i1	0.599249	0.955266	0.106414	0.862186
	1739	Ahybridus_DN8394_c0_g2_i1	0.59779	0.970152	0.106414	0.862186
	1740	Ahybridus_DN9647_c0_g1_i1	-0.464365	3.23399	0.106514	0.862186
	1741	Ahybridus_DN8684_c0_g1_i1	0.488048	2.07112	0.106552	0.862186
	1742	Ahybridus_DN6845_c0_g1_i1	0.511865	1.73212	0.107128	0.862186
	1743	Ahybridus_DN10325_c0_g1_i1	1.38471	-1.19459	0.107157	0.862186
	1744	Ahybridus_DN27293_c0_g2_i1	1.26861	-1.25377	0.107157	0.862186
	1745	Ahybridus_DN10361_c0_g1_i1	-1.23041	-1.26412	0.107157	0.862186
	1746	Ahybridus_DN28745_c0_g1_i1	-1.23041	-1.26412	0.107157	0.862186
	1747	Ahybridus_DN11743_c0_g1_i1	-1.18297	-1.29029	0.107157	0.862186
	1748	Ahybridus_DN10801_c0_g1_i1	-1.17165	-1.28455	0.107157	0.862186
	1749	Ahybridus_DN2713_c0_g2_i1	1.12103	-1.21467	0.107157	0.862186
	1750	Ahybridus_DN4716_c0_g1_i1	1.11135	-1.22017	0.107157	0.862186
	1751	Ahybridus_DN20485_c0_g1_i1	-1.10079	-1.22699	0.107157	0.862186
	1752	Ahybridus_DN19884_c0_g1_i1	-1.05261	-1.26299	0.107157	0.862186
	1753	Ahybridus_DN28673_c0_g1_i1	-1.04152	-1.25733	0.107157	0.862186
	1754	Ahybridus_DN6898_c0_g1_i1	-1.01573	-1.19687	0.107157	0.862186
	1755	Ahybridus_DN27153_c0_g1_i1	-0.989866	-1.28343	0.107157	0.862186
	1756	Ahybridus_DN5384_c0_g1_i1	0.960394	-1.17549	0.107157	0.862186
	1757	Ahybridus_DN21248_c0_g1_i1	-1.17993	-1.13323	0.10727	0.862186
	1758	Ahybridus_DN13541_c0_g1_i1	1.16873	-1.01361	0.10727	0.862186
	1759	Ahybridus_DN24071_c0_g1_i1	1.02023	-0.984968	0.10727	0.862186
	1760	Ahybridus_DN2193_c0_g1_i1	1.00629	-0.994144	0.10727	0.862186
	1761	Ahybridus_DN2465_c0_g1_i1	-0.975656	-1.0867	0.10727	0.862186
	1762	Ahybridus_DN7253_c0_g1_i1	-0.975656	-1.0867	0.10727	0.862186
	1763	Ahybridus_DN14454_c0_g1_i1	0.963245	-1.01962	0.10727	0.862186
	1764	Ahybridus_DN23814_c0_g1_i1	0.963245	-1.01962	0.10727	0.862186
	1765	Ahybridus_DN11534_c0_g1_i1	-0.946806	-1.03912	0.10727	0.862186
	1766	Ahybridus_DN7489_c0_g2_i1	-0.921089	-0.994199	0.10727	0.862186
	1767	Ahybridus_DN8447_c0_g1_i1	0.745089	0.259552	0.107319	0.862186
	1768	Ahybridus_DN1482_c0_g1_i1	0.668372	0.267657	0.107319	0.862186
	1769	Ahybridus_DN625_c0_g1_i1	-0.643831	0.24165	0.107319	0.862186
	1770	Ahybridus_DN7864_c0_g2_i1	0.568704	1.01453	0.10733	0.862186
	1771	Ahybridus_DN7140_c0_g1_i1	0.560812	1.52335	0.107478	0.862186
	1772	Ahybridus_DN6810_c1_g1_i1	-0.65963	0.530807	0.107638	0.862186
	1773	Ahybridus_DN27082_c0_g1_i1	0.896725	-0.400548	0.107896	0.862186
	1774	Ahybridus_DN10564_c0_g1_i1	-0.881223	-0.397438	0.107896	0.862186
	1775	Ahybridus_DN17878_c0_g1_i1	0.853043	-0.387372	0.107896	0.862186
	1776	Ahybridus_DN8231_c0_g1_i1	0.545145	1.81375	0.108207	0.862186
	1777	Ahybridus_DN23158_c0_g1_i1	0.762408	0.128488	0.108406	0.862186
	1778	Ahybridus_DN2208_c0_g1_i1	0.70719	0.132005	0.108406	0.862186
	1779	Ahybridus_DN5866_c0_g1_i1	0.696977	0.123799	0.108406	0.862186
	1780	Ahybridus_DN2028_c0_g1_i1	0.696905	0.0960485	0.108406	0.862186
	1781	Ahybridus_DN4262_c0_g1_i1	0.840452	-0.103885	0.108843	0.862186
	1782	Ahybridus_DN1531_c0_g1_i1	0.811372	-0.110947	0.108843	0.862186
	1783	Ahybridus_DN13601_c0_g1_i1	-0.77983	-0.17435	0.108843	0.862186
	1784	Ahybridus_DN6380_c0_g1_i1	0.730495	-0.0892377	0.108843	0.862186
	1785	Ahybridus_DN1298_c0_g1_i1	0.723344	-0.0951133	0.108843	0.862186
	1786	Ahybridus_DN343_c0_g1_i1	-0.726216	0.365329	0.109359	0.862186
	1787	Ahybridus_DN1048_c0_g1_i1	0.637209	0.416548	0.109359	0.862186
	1788	Ahybridus_DN7560_c1_g1_i1	-0.582651	0.356105	0.109359	0.862186
	1789	Ahybridus_DN9675_c1_g1_i1	-0.582651	0.356105	0.109359	0.862186
	1790	Ahybridus_DN9317_c0_g1_i1	-0.587722	1.47644	0.109734	0.862186
	1791	Ahybridus_DN2992_c0_g1_i1	2.05244	-1.89501	0.109777	0.862186
	1792	Ahybridus_DN19093_c0_g1_i1	2.04168	-1.90116	0.109777	0.862186
	1793	Ahybridus_DN27001_c0_g1_i1	2.04168	-1.90116	0.109777	0.862186
	1794	Ahybridus_DN2267_c0_g2_i1	2.03097	-1.90731	0.109777	0.862186
	1795	Ahybridus_DN25545_c0_g1_i1	2.0273	-1.89575	0.109777	0.862186
	1796	Ahybridus_DN17816_c0_g1_i1	1.96553	-1.94301	0.109777	0.862186
	1797	Ahybridus_DN23180_c0_g1_i1	1.95449	-1.94926	0.109777	0.862186
	1798	Ahybridus_DN4776_c0_g1_i1	1.87007	-1.9936	0.109777	0.862186
	1799	Ahybridus_DN25191_c0_g1_i1	1.8331	-2.00076	0.109777	0.862186
	1800	Ahybridus_DN189_c0_g1_i1	-1.64388	-1.99228	0.109777	0.862186
	1801	Ahybridus_DN8372_c1_g1_i1	-1.64388	-1.99228	0.109777	0.862186
	1802	Ahybridus_DN15729_c0_g1_i1	-1.63163	-1.9859	0.109777	0.862186
	1803	Ahybridus_DN27110_c0_g1_i1	-1.63163	-1.9859	0.109777	0.862186
	1804	Ahybridus_DN20364_c0_g1_i1	-1.63092	-1.99783	0.109777	0.862186
	1805	Ahybridus_DN3641_c0_g1_i1	-1.61866	-1.99147	0.109777	0.862186
	1806	Ahybridus_DN1155_c0_g1_i1	-1.60632	-1.98509	0.109777	0.862186
	1807	Ahybridus_DN20106_c0_g1_i1	-1.59344	-1.99066	0.109777	0.862186
	1808	Ahybridus_DN28267_c0_g1_i1	1.53181	-1.83858	0.109777	0.862186
	1809	Ahybridus_DN28193_c0_g1_i1	1.51035	-1.85074	0.109777	0.862186
	1810	Ahybridus_DN14570_c0_g1_i1	-1.4971	-2.0452	0.109777	0.862186
	1811	Ahybridus_DN23238_c0_g1_i1	-1.49598	-2.05728	0.109777	0.862186
	1812	Ahybridus_DN25161_c0_g1_i1	-1.49598	-2.05728	0.109777	0.862186
	1813	Ahybridus_DN11910_c0_g1_i1	-1.48373	-2.05083	0.109777	0.862186
	1814	Ahybridus_DN16744_c0_g1_i1	1.43387	-1.89022	0.109777	0.862186
	1815	Ahybridus_DN27412_c0_g1_i1	-1.32038	-1.94013	0.109777	0.862186
	1816	Ahybridus_DN8346_c0_g1_i1	0.522682	1.80378	0.110138	0.864009
	1817	Ahybridus_DN9649_c0_g2_i1	-0.577988	1.22155	0.110171	0.864009
	1818	Ahybridus_DN9337_c0_g1_i1	0.542159	1.00448	0.110191	0.864009
	1819	Ahybridus_DN2381_c0_g1_i1	0.645595	0.72589	0.11036	0.864382
	1820	Ahybridus_DN23511_c0_g2_i1	0.588926	0.699947	0.11036	0.864382
	1821	Ahybridus_DN8687_c0_g1_i1	-0.523681	1.85274	0.110703	0.866475
	1822	Ahybridus_DN2355_c0_g1_i1	-0.738583	0.176774	0.110963	0.866475
	1823	Ahybridus_DN4583_c0_g2_i1	-0.621651	1.0216	0.110974	0.866475
	1824	Ahybridus_DN7273_c0_g1_i1	-0.589123	1.00682	0.110974	0.866475
	1825	Ahybridus_DN7589_c1_g1_i1	0.662924	0.497134	0.111076	0.866475
	1826	Ahybridus_DN8872_c0_g1_i1	-1.05704	-0.579725	0.111356	0.866475
	1827	Ahybridus_DN8430_c0_g2_i1	0.968888	-0.535787	0.111356	0.866475
	1828	Ahybridus_DN26983_c0_g1_i1	0.963386	-0.474177	0.111356	0.866475
	1829	Ahybridus_DN4656_c0_g2_i1	-0.902124	-0.536312	0.111356	0.866475
	1830	Ahybridus_DN1330_c0_g2_i1	-0.8689	-0.528804	0.111356	0.866475
	1831	Ahybridus_DN25324_c0_g1_i1	-0.802678	-0.555258	0.111356	0.866475
	1832	Ahybridus_DN8205_c0_g1_i1	0.791799	-0.45735	0.111356	0.866475
	1833	Ahybridus_DN9646_c0_g1_i1	-0.55813	1.38109	0.111689	0.868138
	1834	Ahybridus_DN9226_c0_g1_i1	0.451952	3.57547	0.111692	0.868138
	1835	Ahybridus_DN3655_c0_g2_i1	0.660778	0.582053	0.11253	0.872984
	1836	Ahybridus_DN5337_c0_g1_i1	-0.612398	0.524051	0.11253	0.872984
	1837	Ahybridus_DN8459_c0_g1_i1	-0.506682	1.83842	0.112657	0.872984
	1838	Ahybridus_DN2746_c0_g1_i1	-0.836792	-0.282131	0.112683	0.872984
	1839	Ahybridus_DN8192_c0_g1_i1	-0.7166	-0.261912	0.112683	0.872984
	1840	Ahybridus_DN21838_c0_g1_i1	0.712913	-0.204967	0.112683	0.872984
	1841	Ahybridus_DN6326_c0_g1_i1	0.585131	1.20273	0.112862	0.873426
	1842	Ahybridus_DN7717_c0_g1_i1	0.559148	1.22973	0.112862	0.873426
	1843	Ahybridus_DN2253_c0_g1_i1	0.505003	1.92435	0.113099	0.874478
	1844	Ahybridus_DN5446_c0_g1_i1	-0.521086	1.56162	0.113182	0.874478
	1845	Ahybridus_DN2795_c0_g1_i1	-0.520389	1.57285	0.113182	0.874478
	1846	Ahybridus_DN13950_c0_g1_i1	0.588226	0.940755	0.113249	0.874519
	1847	Ahybridus_DN9329_c0_g1_i1	0.666581	0.655774	0.113768	0.877578
	1848	Ahybridus_DN4674_c0_g1_i1	0.564667	0.67186	0.113768	0.877578
	1849	Ahybridus_DN2939_c0_g1_i1	0.588741	0.996938	0.113985	0.87834
	1850	Ahybridus_DN8030_c0_g3_i1	-0.472866	2.42223	0.11399	0.87834
	1851	Ahybridus_DN7858_c0_g1_i1	0.492339	2.24054	0.114788	0.882693
	1852	Ahybridus_DN9767_c0_g1_i1	0.674625	0.728375	0.114828	0.882693
	1853	Ahybridus_DN7016_c0_g1_i1	-0.612335	0.709008	0.114828	0.882693
	1854	Ahybridus_DN23167_c0_g1_i1	-0.797902	-0.658119	0.114865	0.882693
	1855	Ahybridus_DN2431_c0_g1_i1	0.792354	-0.615696	0.114865	0.882693
	1856	Ahybridus_DN9313_c0_g2_i1	-0.493393	2.28461	0.115002	0.883271
	1857	Ahybridus_DN16477_c0_g1_i1	-0.490164	1.87129	0.115073	0.883299
	1858	Ahybridus_DN9084_c0_g1_i1	0.570737	1.12749	0.11521	0.883299
	1859	Ahybridus_DN8582_c0_g1_i1	-0.521507	1.90519	0.115243	0.883299
	1860	Ahybridus_DN7216_c0_g2_i1	0.43132	4.96158	0.115253	0.883299
	1861	Ahybridus_DN6600_c0_g1_i1	0.491863	2.02927	0.115688	0.886154
	1862	Ahybridus_DN8716_c0_g1_i1	0.48861	1.69921	0.116274	0.887309
	1863	Ahybridus_DN5823_c0_g1_i1	0.792076	-0.0748699	0.116363	0.887309
	1864	Ahybridus_DN9322_c1_g2_i1	-0.74636	-0.130345	0.116363	0.887309
	1865	Ahybridus_DN734_c0_g1_i1	-0.739951	-0.122536	0.116363	0.887309
	1866	Ahybridus_DN2247_c0_g1_i1	0.687984	-0.0511162	0.116363	0.887309
	1867	Ahybridus_DN9179_c0_g1_i1	-0.46053	3.33891	0.11645	0.887309
	1868	Ahybridus_DN8842_c0_g1_i1	0.507167	1.72615	0.116475	0.887309
	1869	Ahybridus_DN7234_c0_g1_i1	0.618758	0.873738	0.116524	0.887309
	1870	Ahybridus_DN28802_c0_g1_i1	0.703255	-0.294327	0.116794	0.887309
	1871	Ahybridus_DN9656_c0_g1_i1	-0.422048	5.7792	0.117154	0.887309
	1872	Ahybridus_DN5621_c0_g1_i1	0.472979	1.93686	0.117392	0.887309
	1873	Ahybridus_DN9332_c1_g1_i1	-0.581642	0.576058	0.117447	0.887309
	1874	Ahybridus_DN7235_c0_g1_i1	-0.499318	1.94622	0.117507	0.887309
	1875	Ahybridus_DN22273_c0_g1_i1	1.10061	-0.779632	0.118285	0.887309
	1876	Ahybridus_DN21747_c0_g1_i1	-0.992674	-0.832652	0.118285	0.887309
	1877	Ahybridus_DN26704_c0_g1_i1	-0.954453	-0.853682	0.118285	0.887309
	1878	Ahybridus_DN25420_c0_g1_i1	0.95331	-0.786135	0.118285	0.887309
	1879	Ahybridus_DN2648_c0_g1_i1	-0.925356	-0.870213	0.118285	0.887309
	1880	Ahybridus_DN21422_c0_g1_i1	-0.86393	-0.852437	0.118285	0.887309
	1881	Ahybridus_DN8225_c0_g1_i1	-0.79647	-0.829912	0.118285	0.887309
	1882	Ahybridus_DN9231_c0_g1_i1	0.623422	0.684729	0.118461	0.887309
	1883	Ahybridus_DN8067_c0_g1_i1	0.56479	0.700059	0.118461	0.887309
	1884	Ahybridus_DN8757_c0_g1_i1	0.547564	1.13298	0.11876	0.887309
	1885	Ahybridus_DN21166_c0_g1_i1	-0.76651	-0.00899144	0.119223	0.887309
	1886	Ahybridus_DN6968_c0_g1_i1	0.463342	2.5959	0.120213	0.887309
	1887	Ahybridus_DN6620_c0_g1_i1	-0.589315	0.866141	0.120654	0.887309
	1888	Ahybridus_DN8773_c0_g2_i1	-0.885059	-0.233683	0.120853	0.887309
	1889	Ahybridus_DN20638_c0_g1_i1	-0.796434	-0.223148	0.120853	0.887309
	1890	Ahybridus_DN5287_c0_g1_i1	0.778368	-0.193895	0.120853	0.887309
	1891	Ahybridus_DN7451_c0_g2_i1	-0.731632	-0.201903	0.120853	0.887309
	1892	Ahybridus_DN10275_c0_g1_i1	-0.640887	-0.208686	0.120853	0.887309
	1893	Ahybridus_DN9730_c0_g2_i1	-0.457646	3.22884	0.120939	0.887309
	1894	Ahybridus_DN10500_c0_g1_i1	-1.69107	-1.71941	0.120944	0.887309
	1895	Ahybridus_DN10405_c0_g1_i1	-1.54357	-1.64081	0.120944	0.887309
	1896	Ahybridus_DN8342_c1_g1_i1	1.47541	-1.58524	0.120944	0.887309
	1897	Ahybridus_DN19587_c0_g1_i1	-1.45822	-1.68457	0.120944	0.887309
	1898	Ahybridus_DN25421_c0_g1_i1	-1.44622	-1.67847	0.120944	0.887309
	1899	Ahybridus_DN29157_c0_g1_i1	1.44453	-1.60309	0.120944	0.887309
	1900	Ahybridus_DN22507_c0_g1_i1	1.42367	-1.61493	0.120944	0.887309
	1901	Ahybridus_DN27472_c0_g1_i1	1.4202	-1.6037	0.120944	0.887309
	1902	Ahybridus_DN22485_c0_g1_i1	1.38929	-1.63392	0.120944	0.887309
	1903	Ahybridus_DN23936_c0_g1_i1	1.38929	-1.63392	0.120944	0.887309
	1904	Ahybridus_DN10675_c0_g1_i1	1.36784	-1.64596	0.120944	0.887309
	1905	Ahybridus_DN26337_c0_g1_i1	1.36784	-1.64596	0.120944	0.887309
	1906	Ahybridus_DN18402_c0_g1_i1	-1.36428	-1.73033	0.120944	0.887309
	1907	Ahybridus_DN27820_c0_g1_i1	-1.35228	-1.72414	0.120944	0.887309
	1908	Ahybridus_DN13934_c0_g1_i1	-1.34705	-1.59802	0.120944	0.887309
	1909	Ahybridus_DN11463_c0_g1_i1	-1.28574	-1.64061	0.120944	0.887309
	1910	Ahybridus_DN20473_c0_g1_i1	-1.27336	-1.64599	0.120944	0.887309
	1911	Ahybridus_DN27156_c0_g1_i1	-1.1933	-1.67285	0.120944	0.887309
	1912	Ahybridus_DN10253_c0_g1_i1	-1.18157	-1.66671	0.120944	0.887309
	1913	Ahybridus_DN3299_c1_g1_i1	-1.17942	-1.68986	0.120944	0.887309
	1914	Ahybridus_DN21141_c0_g1_i1	-1.16776	-1.68377	0.120944	0.887309
	1915	Ahybridus_DN25887_c0_g1_i1	1.13405	-1.56919	0.120944	0.887309
	1916	Ahybridus_DN9631_c1_g2_i1	-0.442159	3.69895	0.121049	0.887309
	1917	Ahybridus_DN9909_c1_g4_i1	0.825466	-0.413376	0.121173	0.887309
	1918	Ahybridus_DN6578_c0_g1_i1	-0.810465	-0.488101	0.121173	0.887309
	1919	Ahybridus_DN9818_c1_g3_i1	0.76549	-0.401571	0.121173	0.887309
	1920	Ahybridus_DN25014_c0_g1_i1	-0.76312	-0.532946	0.121173	0.887309
	1921	Ahybridus_DN8531_c0_g5_i1	0.527246	1.66911	0.121217	0.887309
	1922	Ahybridus_DN9286_c0_g1_i1	0.505933	1.67497	0.121217	0.887309
	1923	Ahybridus_DN27668_c0_g1_i1	1.19128	-0.973482	0.121362	0.887309
	1924	Ahybridus_DN16702_c0_g1_i1	1.18797	-0.977208	0.121362	0.887309
	1925	Ahybridus_DN3435_c0_g1_i1	1.17878	-0.982515	0.121362	0.887309
	1926	Ahybridus_DN7939_c0_g3_i1	1.16962	-0.987815	0.121362	0.887309
	1927	Ahybridus_DN18770_c0_g1_i1	1.08338	-0.934964	0.121362	0.887309
	1928	Ahybridus_DN7439_c0_g2_i1	1.04007	-0.948861	0.121362	0.887309
	1929	Ahybridus_DN5136_c0_g2_i1	0.978754	-0.998535	0.121362	0.887309
	1930	Ahybridus_DN2947_c0_g1_i1	-0.838877	-1.00647	0.121362	0.887309
	1931	Ahybridus_DN8913_c0_g1_i1	0.687458	0.524297	0.121427	0.887309
	1932	Ahybridus_DN374_c0_g1_i1	-0.746904	0.100618	0.121464	0.887309
	1933	Ahybridus_DN8469_c1_g5_i1	-0.711029	0.121189	0.121464	0.887309
	1934	Ahybridus_DN9890_c0_g1_i1	-0.674896	0.155643	0.121464	0.887309
	1935	Ahybridus_DN24198_c0_g1_i1	0.670611	0.163799	0.121464	0.887309
	1936	Ahybridus_DN8865_c0_g1_i1	0.572972	1.02661	0.12162	0.887309
	1937	Ahybridus_DN7272_c0_g1_i1	0.507287	1.91895	0.121672	0.887309
	1938	Ahybridus_DN1700_c0_g1_i1	0.555538	1.09054	0.121999	0.887309
	1939	Ahybridus_DN4432_c0_g1_i1	-0.64684	0.595226	0.122384	0.887309
	1940	Ahybridus_DN7281_c0_g1_i1	-0.520846	1.32294	0.123031	0.887309
	1941	Ahybridus_DN7559_c0_g2_i1	-0.523935	1.39328	0.123342	0.887309
	1942	Ahybridus_DN7947_c0_g1_i1	-0.440317	3.35371	0.12342	0.887309
	1943	Ahybridus_DN20032_c0_g1_i1	0.52393	1.50787	0.123561	0.887309
	1944	Ahybridus_DN11098_c0_g1_i1	-1.16114	-1.25662	0.123617	0.887309
	1945	Ahybridus_DN17859_c0_g1_i1	-1.05409	-1.24115	0.123617	0.887309
	1946	Ahybridus_DN27893_c0_g1_i1	1.03594	-1.11895	0.123617	0.887309
	1947	Ahybridus_DN20368_c0_g1_i1	1.03237	-1.10856	0.123617	0.887309
	1948	Ahybridus_DN7106_c0_g1_i1	1.03237	-1.10856	0.123617	0.887309
	1949	Ahybridus_DN5898_c0_g1_i1	1.00717	-1.13617	0.123617	0.887309
	1950	Ahybridus_DN4377_c0_g1_i1	1.0038	-1.12565	0.123617	0.887309
	1951	Ahybridus_DN6644_c0_g1_i1	-0.984289	-1.12404	0.123617	0.887309
	1952	Ahybridus_DN17585_c0_g1_i1	-0.96218	-1.12368	0.123617	0.887309
	1953	Ahybridus_DN15369_c0_g1_i1	0.911703	-1.17826	0.123617	0.887309
	1954	Ahybridus_DN5775_c0_g1_i1	-0.895899	-1.23471	0.123617	0.887309
	1955	Ahybridus_DN2554_c0_g1_i1	-0.563217	0.764921	0.123821	0.887309
	1956	Ahybridus_DN8603_c0_g2_i1	0.500225	1.85545	0.123892	0.887309
	1957	Ahybridus_DN23821_c0_g1_i1	-0.745278	-0.0724171	0.123917	0.887309
	1958	Ahybridus_DN3206_c0_g1_i1	0.654843	-0.0192676	0.123917	0.887309
	1959	Ahybridus_DN15327_c0_g1_i1	-2.15578	-2.29407	0.124008	0.887309
	1960	Ahybridus_DN1795_c0_g1_i1	-2.15578	-2.29407	0.124008	0.887309
	1961	Ahybridus_DN15530_c0_g1_i1	-1.83375	-2.15604	0.124008	0.887309
	1962	Ahybridus_DN25666_c0_g1_i1	-1.83375	-2.15604	0.124008	0.887309
	1963	Ahybridus_DN14110_c0_g1_i1	1.6985	-2.09736	0.124008	0.887309
	1964	Ahybridus_DN15073_c0_g1_i1	1.6985	-2.09736	0.124008	0.887309
	1965	Ahybridus_DN19736_c0_g1_i1	1.6985	-2.09736	0.124008	0.887309
	1966	Ahybridus_DN27605_c0_g1_i1	1.68731	-2.10367	0.124008	0.887309
	1967	Ahybridus_DN25885_c0_g1_i1	-1.67801	-2.21103	0.124008	0.887309
	1968	Ahybridus_DN28483_c0_g1_i1	-1.67801	-2.21103	0.124008	0.887309
	1969	Ahybridus_DN1710_c0_g1_i1	-1.66369	-2.22879	0.124008	0.887309
	1970	Ahybridus_DN16151_c0_g1_i1	-1.65132	-2.22228	0.124008	0.887309
	1971	Ahybridus_DN26990_c0_g1_i1	-1.65132	-2.22228	0.124008	0.887309
	1972	Ahybridus_DN22122_c0_g1_i1	1.60128	-2.14193	0.124008	0.887309
	1973	Ahybridus_DN18350_c0_g1_i1	1.44201	-2.21584	0.124008	0.887309
	1974	Ahybridus_DN7659_c0_g1_i1	-1.51936	-1.45254	0.124117	0.887309
	1975	Ahybridus_DN24412_c0_g1_i1	1.41558	-1.36905	0.124117	0.887309
	1976	Ahybridus_DN2389_c0_g1_i1	-1.36273	-1.42094	0.124117	0.887309
	1977	Ahybridus_DN2720_c0_g2_i1	1.30401	-1.43492	0.124117	0.887309
	1978	Ahybridus_DN10909_c0_g1_i1	1.18404	-1.34167	0.124117	0.887309
	1979	Ahybridus_DN12949_c0_g1_i1	1.18404	-1.34167	0.124117	0.887309
	1980	Ahybridus_DN8153_c0_g1_i1	1.18404	-1.34167	0.124117	0.887309
	1981	Ahybridus_DN27229_c0_g1_i1	1.17418	-1.34729	0.124117	0.887309
	1982	Ahybridus_DN20336_c0_g1_i1	1.17063	-1.3365	0.124117	0.887309
	1983	Ahybridus_DN23128_c0_g1_i1	1.16076	-1.34214	0.124117	0.887309
	1984	Ahybridus_DN21278_c0_g1_i1	1.14486	-1.36438	0.124117	0.887309
	1985	Ahybridus_DN10507_c0_g1_i1	-1.14397	-1.43113	0.124117	0.887309
	1986	Ahybridus_DN27633_c0_g1_i1	1.13475	-1.37009	0.124117	0.887309
	1987	Ahybridus_DN7611_c0_g2_i1	1.13475	-1.37009	0.124117	0.887309
	1988	Ahybridus_DN4899_c0_g1_i1	-1.13321	-1.41404	0.124117	0.887309
	1989	Ahybridus_DN2343_c0_g1_i1	1.04219	-1.27265	0.124117	0.887309
	1990	Ahybridus_DN20517_c0_g1_i1	-1.02397	-1.38948	0.124117	0.887309
	1991	Ahybridus_DN6178_c0_g2_i1	-1.02397	-1.38948	0.124117	0.887309
	1992	Ahybridus_DN18008_c0_g1_i1	-1.00062	-1.38897	0.124117	0.887309
	1993	Ahybridus_DN7750_c2_g1_i1	-1.00062	-1.38897	0.124117	0.887309
	1994	Ahybridus_DN6611_c0_g1_i1	0.936661	-1.33192	0.124117	0.887309
	1995	Ahybridus_DN3500_c0_g1_i1	-0.551143	0.833152	0.124356	0.888569
	1996	Ahybridus_DN379_c0_g1_i1	0.687629	0.383744	0.124632	0.88965
	1997	Ahybridus_DN5061_c0_g1_i1	-0.674793	0.325835	0.124632	0.88965
	1998	Ahybridus_DN8025_c0_g2_i1	0.564822	1.04329	0.125457	0.892744
[truncated: 12,257 more rows]

## Sheet: A. hybridus_DEG_SALT_only
		A. hybridus
		SALINITY
		Up regulated SALT
	Num	Gene Id.	logFC	logCPM	PValue	FDR	HitDescription	GO names
	1	Ahybridus_DN14764_c0_g1_i1	6.26787	-1.50763	1.32776e-05	0.00159053	wall-associated receptor kinase 2-like	0
	2	Ahybridus_DN26590_c0_g1_i1	3.33401	0.601354	5.17384e-11	3.68766e-08	glutathione s-transferase u19-like	P:fatty acid catabolic process; F:antioxidant activity; P:response to osmotic stress; P:glycolipid biosynthetic process; C:plastid stroma; P:response to organic cyclic compound; P:cellular response to starvation; P:glucose metabolic process; P:proteasome assembly; C:organelle membrane; P:toxin metabolic process; P:response to water deprivation; P:ubiquitin-dependent protein catabolic process; F:m…
	3	Ahybridus_DN27891_c0_g1_i1	3.29441	0.0206697	1.69988e-07	3.27456e-05	glutathione s-transferase chloroplastic-like	F:modified amino acid binding; P:response to bacterium; F:antioxidant activity; P:response to osmotic stress; P:response to chemical; C:plastid stroma; C:plastid envelope; C:organelle membrane; P:toxin metabolic process; F:transferase activity, transferring alkyl or aryl (other than methyl) groups
	4	Ahybridus_DN5880_c0_g1_i1	3.28654	-0.632972	6.72805e-06	0.000856325	filament-like plant protein 7 isoform x1	C:viral envelope; P:fusion of virus membrane with host plasma membrane
	5	Ahybridus_DN2048_c0_g1_i1	2.91973	-0.955599	1.46846e-05	0.00171581	uncharacterized protein loc104894196	0
	6	Ahybridus_DN9330_c0_g3_i1	2.58911	1.68187	2.26136e-11	1.85537e-08	lipid transfer protein	P:establishment of localization; P:lipid localization; F:binding
	7	Ahybridus_DN9470_c0_g1_i1	2.40772	-0.190954	4.26918e-06	0.000585165	uncharacterized protein loc104894198 isoform x2	0
	8	Ahybridus_DN4211_c0_g2_i1	2.28262	-0.0562427	8.22674e-05	0.00727629	l-ascorbate peroxidase 1	C:plastid stroma; P:glucose metabolic process; P:proteasome assembly; P:developmental process involved in reproduction; P:cellular metabolic compound salvage; P:response to metal ion; P:cellular response to stress; P:modification-dependent protein catabolic process; F:tetrapyrrole binding; P:response to osmotic stress; P:fluid transport; P:cellular modified amino acid metabolic process; P:N-termi…
	9	Ahybridus_DN27940_c0_g1_i1	2.12115	-0.398827	0.000115148	0.00965552	beta- -mannosyl-glycoprotein 4-beta-n-acetylglucosaminyltransferase	F:acetylglucosaminyltransferase activity; C:intracellular membrane-bounded organelle; P:regulation of gene expression; P:protein glycosylation; P:hormone-mediated signaling pathway
	10	Ahybridus_DN7868_c0_g1_i1	2.08013	0.654249	1.34639e-05	0.0015994	rcr3-like cysteine protease	F:peptidase activity
	11	Ahybridus_DN27061_c0_g1_i1	1.8606	0.478778	3.8262e-05	0.00371038	traf-like family protein	C:cell-cell junction; P:metal ion transport; C:plastid
	12	Ahybridus_DN9721_c0_g2_i1	1.7791	5.66688	1.39008e-10	7.33913e-08	phosphoethanolamine n-methyltransferase	F:N-methyltransferase activity; P:alcohol biosynthetic process; P:phospholipid metabolic process; C:intracellular part
	13	Ahybridus_DN3390_c0_g1_i1	1.77866	1.50114	1.04221e-06	0.000167089	protein nuclear fusion defective 4-like	P:transmembrane transport; C:integral component of membrane
	14	Ahybridus_DN9839_c0_g1_i1	1.58643	4.04068	3.42002e-08	7.8633e-06	mannose glucose-specific lectin-like	0
	15	Ahybridus_DN2447_c0_g1_i1	1.5761	0.386951	0.000109227	0.00926808	syntaxin-binding protein 5-like protein	C:membrane
	16	Ahybridus_DN3908_c0_g1_i1	1.57543	0.629655	7.2615e-05	0.00667004	zeaxanthin chloroplastic isoform x2	F:oxidoreductase activity, acting on paired donors, with incorporation or reduction of molecular oxygen, NAD(P)H as one donor, and incorporation of one atom of oxygen; P:single-organism metabolic process
	17	Ahybridus_DN7379_c0_g1_i1	1.53117	2.03707	1.32666e-05	0.00159053	beta-glucosidase 23	F:transition metal ion binding; C:endoplasmic reticulum part; P:response to osmotic stress; F:protein dimerization activity; P:defense response; P:organelle organization; P:primary metabolic process; P:response to hormone; C:plastid; C:microbody; P:response to symbiont; P:response to cold; C:cell-cell junction; F:glucosidase activity; F:enzyme binding
	18	Ahybridus_DN9330_c0_g4_i1	1.50159	2.45044	1.96245e-06	0.00029447	lipid transfer protein	P:establishment of localization; P:lipid localization; F:binding
	19	Ahybridus_DN5424_c0_g1_i1	1.47146	1.46477	5.02159e-05	0.00474058	btb poz domain-containing protein at1g55760	P:protein modification by small protein conjugation
	20	Ahybridus_DN8051_c0_g2_i1	1.46951	2.30382	6.25122e-06	0.000810101	uncharacterized protein tcm_016710	C:plastid envelope
	21	Ahybridus_DN8576_c0_g1_i1	1.3963	2.97746	2.91803e-06	0.000411847	calcium uniporter protein mitochondrial-like	0
	22	Ahybridus_DN9081_c0_g1_i1	1.30195	3.02132	1.0432e-05	0.00128197	ureide permease 1-like isoform x2	0
	23	Ahybridus_DN9338_c0_g1_i1	1.28129	4.28165	4.9104e-06	0.000660356	proline transporter 2-like	C:membrane part; F:binding
	24	Ahybridus_DN8400_c0_g3_i1	1.198	2.68468	0.000108166	0.00923301	fumarylacetoacetase	F:hydrolase activity, acting on acid carbon-carbon bonds, in ketonic substances; F:protein binding; P:tyrosine metabolic process; P:obsolete death; C:cytoplasmic part; P:porphyrin-containing compound catabolic process; P:phenol-containing compound catabolic process
		Down regulated SALT
	Num	Gene Id.	logFC	logCPM	PValue	FDR	HitDescription	GO names
	1	Ahybridus_DN8261_c0_g1_i1	-7.50097	-0.866373	2.62692e-10	1.24823e-07	hypothetical protein SOVF_216230 isoform B [Spinacia oleracea]	0
	2	Ahybridus_DN28093_c0_g1_i1	-7.14426	-1.17026	1.28765e-08	3.52988e-06	phloem filament protein pp1	F:peptidase inhibitor activity; F:cysteine-type endopeptidase inhibitor activity; C:cytoplasmic vesicle; P:negative regulation of endopeptidase activity; C:extracellular region; P:defense response; P:negative regulation of peptidase activity
	3	Ahybridus_DN22026_c0_g1_i1	-6.74398	0.348309	3.91061e-21	1.85819e-17	cytoplasmic antigen 1	0
	4	Ahybridus_DN28022_c0_g1_i1	-6.55516	0.179446	1.28037e-19	4.56292e-16	uncharacterized protein loc105767065	0
	5	Ahybridus_DN15122_c0_g1_i1	-6.3086	0.736693	2.54557e-25	3.6287e-21	hypothetical protein EAG_01177 [Camponotus floridanus]	0
	6	Ahybridus_DN16547_c0_g1_i1	-5.36909	-0.826516	1.03252e-10	5.66099e-08	---NA---	0
	7	Ahybridus_DN3783_c0_g1_i1	-4.89989	0.853261	4.71195e-22	3.35844e-18	---NA---	0
	8	Ahybridus_DN10990_c0_g1_i1	-4.87143	-1.23716	5.94223e-08	1.24568e-05	jasmonate-induced protein homolog	0
	9	Ahybridus_DN565_c0_g1_i1	-4.13804	0.393407	7.63267e-16	1.81339e-12	disease resistance protein rga3	0
	10	Ahybridus_DN3552_c0_g1_i1	-4.02866	0.284042	7.79971e-14	1.23539e-10	novel sal-like partial	0
	11	Ahybridus_DN24_c0_g2_i1	-3.76039	-1.37793	5.29068e-05	0.00496175	transcription factor pcl1-like	F:DNA binding; F:chromatin binding
	12	Ahybridus_DN7581_c0_g1_i1	-2.99692	-1.19481	5.56242e-05	0.0051825	---NA---	0
	13	Ahybridus_DN2964_c0_g1_i1	-2.93879	-1.01736	6.09972e-06	0.000803145	vacuolar-processing enzyme-like	F:peptidase activity
	14	Ahybridus_DN24777_c0_g1_i1	-2.88746	-0.996178	0.000110513	0.0093217	---NA---	0
	15	Ahybridus_DN3728_c0_g1_i1	-2.88183	2.25102	4.30245e-17	1.22663e-13	---NA---	0
	16	Ahybridus_DN7377_c0_g1_i1	-2.84784	-0.2841	1.16344e-06	0.000178331	disease resistance rpp13-like protein 1	F:ADP binding
	17	Ahybridus_DN4324_c0_g1_i1	-2.77112	-0.405334	1.16344e-06	0.000178331	uncharacterized protein partial	0
	18	Ahybridus_DN18490_c0_g1_i1	-2.74906	-0.71757	1.45766e-05	0.00171581	hypothetical protein (mitochondrion) [Vicia faba]	C:intracellular membrane-bounded organelle
	19	Ahybridus_DN8072_c1_g2_i1	-2.74642	-0.578513	3.28795e-06	0.000459507	---NA---	0
	20	Ahybridus_DN16729_c0_g1_i1	-2.6775	-0.145148	5.89502e-08	1.24568e-05	---NA---	0
	21	Ahybridus_DN19806_c0_g1_i1	-2.64464	-0.987489	8.20516e-05	0.00727629	---NA---	0
	22	Ahybridus_DN3806_c0_g1_i1	-2.63416	-0.387727	1.14107e-06	0.000178331	---NA---	0
	23	Ahybridus_DN7732_c0_g1_i1	-2.62994	-0.840806	2.26212e-05	0.00244291	---NA---	0
	24	Ahybridus_DN4761_c0_g1_i1	-2.57755	-0.855904	3.35854e-05	0.00344431	ring-h2 finger protein atl52-like	F:transition metal ion binding
	25	Ahybridus_DN8449_c0_g1_i1	-2.57298	2.11202	8.09183e-15	1.64784e-11	---NA---	0
	26	Ahybridus_DN8296_c0_g1_i1	-2.54408	-0.73737	1.02964e-05	0.0012763	---NA---	0
	27	Ahybridus_DN8305_c0_g1_i1	-2.38637	0.103063	1.9099e-07	3.63008e-05	21 kda	P:negative regulation of metabolic process; F:enzyme regulator activity; F:carboxylic ester hydrolase activity
	28	Ahybridus_DN9905_c0_g2_i1	-2.38233	1.02733	7.40518e-10	3.10473e-07	hypothetical protein ZeamMp020 (mitochondrion) [Zea mays subsp. mays]	C:mitochondrion
	29	Ahybridus_DN6580_c0_g2_i1	-2.37771	-0.487531	8.26909e-05	0.00727629	disease resistance rpp13-like protein 1	F:ADP binding
	30	Ahybridus_DN8768_c0_g2_i1	-2.3729	-0.475843	6.67192e-06	0.000856325	---NA---	0
	31	Ahybridus_DN2627_c0_g1_i1	-2.27843	-0.535989	3.5073e-05	0.00352089	---NA---	0
	32	Ahybridus_DN24095_c0_g1_i1	-2.19631	0.310908	4.15478e-07	7.05077e-05	orf152 gene product	C:intracellular membrane-bounded organelle
	33	Ahybridus_DN6585_c0_g2_i1	-2.19313	-0.47924	4.26675e-05	0.00410963	major allergen pru ar 1-like	P:response to stress
	34	Ahybridus_DN23540_c0_g1_i1	-2.18969	0.553876	5.75141e-08	1.24222e-05	---NA---	0
	35	Ahybridus_DN8097_c0_g2_i1	-2.13994	0.451605	1.14721e-06	0.000178331	ap2 erf and b3 domain-containing transcription factor rav1-like	P:gene expression; P:cellular macromolecule biosynthetic process
	36	Ahybridus_DN9867_c2_g2_i1	-2.13384	2.9716	5.56591e-12	5.66729e-09	cytochrome c biogenesis c	F:tetrapyrrole binding; C:intracellular membrane-bounded organelle; F:cofactor transporter activity; P:cofactor transport; P:cellular protein complex assembly
	37	Ahybridus_DN13572_c0_g1_i1	-2.12076	-0.649103	8.19892e-05	0.00727629	salicylate carboxymethyltransferase-like isoform x1	F:transferase activity
	38	Ahybridus_DN9867_c2_g4_i1	-2.10568	2.86275	1.33427e-11	1.268e-08	cytochrome c maturase subunit c	F:tetrapyrrole binding; C:intracellular membrane-bounded organelle; F:cofactor transporter activity; P:cofactor transport; P:cellular protein complex assembly
	39	Ahybridus_DN9911_c0_g5_i1	-2.10155	10.3329	2.6975e-14	4.80661e-11	photosystem i p700 apoprotein a2	F:tetrapyrrole binding; F:metal ion binding; F:catalytic activity; P:cellular protein modification process; C:photosystem; C:chloroplast part; F:iron-sulfur cluster binding; P:single-organism metabolic process
	40	Ahybridus_DN4444_c0_g1_i1	-2.09218	0.680546	2.08646e-07	3.86266e-05	dna-dependent rna polymerase	C:intracellular membrane-bounded organelle; F:transferase activity
	41	Ahybridus_DN2649_c0_g1_i1	-2.07569	-0.238473	4.94308e-05	0.00469758	---NA---	0
	42	Ahybridus_DN9552_c0_g1_i1	-2.02287	1.36879	1.01504e-08	2.89388e-06	uncharacterized protein loc104899578	0
	43	Ahybridus_DN7809_c0_g1_i1	-2.00403	1.5473	7.00233e-09	2.12379e-06	nadh dehydrogenase	F:nucleotide binding; F:oxidoreductase activity; F:cofactor binding; P:single-organism metabolic process
	44	Ahybridus_DN9911_c0_g6_i1	-2.00082	10.0329	3.5519e-13	5.06324e-10	photosystem i p700 apoprotein a1	F:tetrapyrrole binding; F:metal ion binding; F:catalytic activity; P:cellular protein modification process; C:photosystem; C:chloroplast part; F:iron-sulfur cluster binding; P:single-organism metabolic process
	45	Ahybridus_DN4988_c0_g2_i1	-1.9907	2.531	6.41292e-10	2.77019e-07	low quality protein: uncharacterized protein loc105117228	0
	46	Ahybridus_DN9920_c1_g1_i1	-1.98176	9.36411	5.88778e-13	7.63003e-10	atpase subunit 6	C:proton-transporting two-sector ATPase complex, proton-transporting domain; P:hydrogen transport; F:monovalent inorganic cation transmembrane transporter activity; C:intracellular membrane-bounded organelle; P:ATP biosynthetic process; C:organelle inner membrane
	47	Ahybridus_DN9426_c0_g2_i1	-1.96038	3.19152	9.67518e-11	5.5446e-08	two-component response regulator-like aprr5	P:cellular process
	48	Ahybridus_DN9242_c0_g2_i1	-1.95803	1.71091	1.40896e-08	3.7194e-06	uncharacterized protein at4g06744-like	P:phosphorylation; F:kinase activity
	49	Ahybridus_DN9905_c0_g5_i1	-1.95706	2.45556	8.07944e-10	3.29064e-07	uncharacterized protein partial	C:intracellular membrane-bounded organelle
	50	Ahybridus_DN9911_c0_g13_i1	-1.94616	7.9405	1.53574e-12	1.82433e-09	ribosomal protein s14	F:RNA binding; C:intracellular ribonucleoprotein complex; F:structural molecule activity; C:plastid; P:cellular macromolecule biosynthetic process
	51	Ahybridus_DN9920_c1_g2_i1	-1.91921	11.4443	2.62255e-12	2.87573e-09	mitochondrial protein	C:intracellular membrane-bounded organelle
	52	Ahybridus_DN4523_c0_g1_i1	-1.91785	1.73108	1.24065e-08	3.46775e-06	udp-glucuronosyl udp-glucosyltransferase	C:intracellular membrane-bounded organelle
	53	Ahybridus_DN25787_c0_g1_i1	-1.91572	1.48752	5.65662e-08	1.24054e-05	alpha-l1 nicotinic acetyl choline receptor	0
	54	Ahybridus_DN9761_c0_g1_i1	-1.86856	5.76705	1.606e-11	1.43084e-08	unnamed protein product [Vitis vinifera]	C:plastid
	55	Ahybridus_DN16644_c0_g1_i1	-1.86286	0.20057	2.18502e-05	0.00237767	uncharacterized protein loc104908888	0
	56	Ahybridus_DN9834_c0_g1_i1	-1.8496	4.62474	6.99027e-11	4.33245e-08	cytochrome c biogenesis fn	F:tetrapyrrole binding; C:intracellular membrane-bounded organelle; F:cofactor transporter activity; P:cofactor transport; P:cellular protein complex assembly
	57	Ahybridus_DN6990_c0_g1_i1	-1.8302	0.438304	1.28062e-05	0.00156027	dna-dependent rna polymerase	F:DNA binding; F:nucleotidyltransferase activity; F:DNA-directed 5'-3' RNA polymerase activity; P:transcription, DNA-templated; C:mitochondrion; F:transferase activity
	58	Ahybridus_DN3298_c0_g1_i1	-1.82734	13.3483	2.34281e-11	1.85537e-08	uncharacterized protein {eco:0000313	P:phosphorylation; F:phosphotransferase activity, alcohol group as acceptor
	59	Ahybridus_DN6221_c0_g1_i1	-1.81819	3.8869	3.25659e-10	1.4975e-07	---NA---	0
	60	Ahybridus_DN4988_c0_g1_i1	-1.81377	0.5345	2.48999e-05	0.00264887	low quality protein: uncharacterized protein loc105117228	0
	61	Ahybridus_DN3186_c0_g1_i1	-1.80807	10.3193	3.76944e-11	2.82808e-08	uncharacterized protein	C:intracellular membrane-bounded organelle
	62	Ahybridus_DN10571_c0_g1_i1	-1.80318	-0.221539	4.94308e-05	0.00469758	retroelement pol polyprotein	F:nucleic acid binding; F:zinc ion binding; F:oxidoreductase activity; P:DNA integration; P:oxidation-reduction process
	63	Ahybridus_DN9914_c0_g1_i1	-1.78941	10.7071	5.77796e-11	3.78325e-08	cell wall-associated hydrolase	C:intracellular membrane-bounded organelle
	64	Ahybridus_DN9931_c1_g1_i1	-1.78813	14.1505	5.83875e-11	3.78325e-08	maturase k	F:nucleic acid binding; P:tRNA metabolic process; P:RNA processing; C:plastid
	65	Ahybridus_DN9929_c0_g1_i1	-1.76779	9.41265	9.72396e-11	5.5446e-08	photosystem ii cp43 chlorophyll apoprotein	F:tetrapyrrole binding; F:electron carrier activity; P:cellular protein modification process; C:photosystem; C:chloroplast part; P:photosynthetic electron transport chain
	66	Ahybridus_DN905_c0_g1_i1	-1.76771	0.914086	4.70463e-06	0.000638709	senescence-associated protein	0
	67	Ahybridus_DN8999_c0_g2_i1	-1.76232	6.09705	1.67772e-10	8.54142e-08	nadh dehydrogenase subunit 4	F:NADH dehydrogenase (quinone) activity; F:cofactor binding; P:respiratory electron transport chain; C:photosynthetic membrane; C:chloroplast part; C:membrane part
	68	Ahybridus_DN6264_c0_g1_i1	-1.75844	4.66887	4.36988e-10	1.94665e-07	dna-directed rna polymerase subunit alpha	F:DNA binding; F:DNA-directed 5'-3' RNA polymerase activity; F:structural constituent of ribosome; P:transcription, DNA-templated; F:protein dimerization activity; C:ribosome; P:translation
	69	Ahybridus_DN590_c0_g2_i1	-1.73904	3.66028	2.56225e-09	8.90849e-07	cytochrome c heme attachment protein	F:tetrapyrrole binding; C:photosynthetic membrane; C:chloroplast part; C:membrane part; P:cellular protein complex assembly
	70	Ahybridus_DN28039_c0_g1_i1	-1.73302	0.541554	3.75208e-05	0.00366342	protein plant cadmium resistance 2-like	C:membrane
	71	Ahybridus_DN26490_c0_g1_i1	-1.73062	16.3386	2.17147e-10	1.06739e-07	metal transporter nramp5	F:purine ribonucleoside binding; F:metal ion binding; P:cellular protein modification process; F:protein kinase activity; P:single-organism metabolic process; C:plastid; P:phosphate-containing compound metabolic process; F:carboxy-lyase activity
	72	Ahybridus_DN9931_c0_g1_i1	-1.70418	3.5419	5.76248e-09	1.78574e-06	---NA---	0
	73	Ahybridus_DN8070_c0_g1_i1	-1.70287	5.25398	9.19719e-10	3.5434e-07	cytochrome b6	F:tetrapyrrole binding; F:transition metal ion binding; F:catalytic activity; F:electron carrier activity; C:chloroplast part; P:electron transport chain; C:membrane part
	74	Ahybridus_DN9606_c0_g3_i1	-1.68049	1.85486	3.83666e-07	6.58935e-05	transport membrane protein	C:intracellular membrane-bounded organelle; C:membrane part
	75	Ahybridus_DN1718_c0_g1_i1	-1.66873	13.3253	8.63978e-10	3.42111e-07	unknow protein	P:phosphorylation; F:phosphotransferase activity, alcohol group as acceptor
	76	Ahybridus_DN16612_c0_g1_i1	-1.6595	1.25817	2.38605e-06	0.000347074	cytochrome oxidase subunit 2	F:transition metal ion binding; P:generation of precursor metabolites and energy; P:proton transport; F:catalytic activity; C:intracellular membrane-bounded organelle; F:electron carrier activity; C:membrane part; P:single-organism metabolic process; C:organelle inner membrane
	77	Ahybridus_DN2534_c0_g1_i1	-1.65921	1.01561	5.49455e-06	0.000732007	29 kda ribonucleoprotein chloroplastic-like	F:organic cyclic compound binding; F:small molecule binding; C:macromolecular complex; C:viral capsid
	78	Ahybridus_DN9914_c0_g3_i1	-1.64282	14.4558	1.51921e-09	5.69902e-07	ycx91_phaao ame: full=uncharacterized protein orf91	F:catalytic activity; C:plastid
	79	Ahybridus_DN9589_c0_g2_i1	-1.64028	6.21564	2.35209e-09	8.38225e-07	photosystem i subunit vii	F:catalytic activity; C:chloroplast thylakoid; P:RNA biosynthetic process; F:cation binding; C:photosystem; F:iron-sulfur cluster binding; P:photosynthetic electron transport chain
	80	Ahybridus_DN9914_c1_g1_i1	-1.62965	13.8272	2.02122e-09	7.38781e-07	hypothetical protein L484_018826 [Morus notabilis]	C:plastid
	81	Ahybridus_DN10618_c0_g1_i1	-1.62646	2.53159	3.57846e-07	6.22085e-05	ammonium transporter 1 member 2-like	P:ammonium transport; F:monovalent inorganic cation transmembrane transporter activity; C:membrane part
	82	Ahybridus_DN9914_c0_g2_i1	-1.62069	8.31209	2.68019e-09	9.09669e-07	nadh dehydrogenase subunit 7	F:nucleotide binding; F:oxidoreductase activity; F:cofactor binding; C:intracellular membrane-bounded organelle; P:single-organism metabolic process
	83	Ahybridus_DN9761_c0_g2_i1	-1.62003	0.58708	3.45067e-05	0.00348861	hypothetical protein B456_001G165800 [Gossypium raimondii]	0
	84	Ahybridus_DN9867_c2_g3_i1	-1.61975	4.54695	9.47315e-09	2.75591e-06	nadh dehydrogenase subunit 9	F:NADH dehydrogenase (quinone) activity; C:intracellular membrane-bounded organelle; C:membrane part; P:single-organism metabolic process; C:organelle inner membrane
	85	Ahybridus_DN6891_c0_g1_i1	-1.61673	6.11962	3.8232e-09	1.24903e-06	ribosomal protein s4	C:ribosomal subunit; F:RNA binding; F:structural molecule activity; C:plastid; P:cellular macromolecule biosynthetic process
	86	Ahybridus_DN9867_c2_g1_i1	-1.61466	6.38725	3.8553e-09	1.24903e-06	atpase subunit 1	F:cation-transporting ATPase activity; F:hydrogen ion transmembrane transporter activity; F:purine ribonucleoside binding; C:proton-transporting two-sector ATPase complex, catalytic domain; C:mitochondrial membrane part; P:energy coupled proton transmembrane transport, against electrochemical gradient; P:ATP biosynthetic process; C:organelle inner membrane
	87	Ahybridus_DN8991_c0_g1_i1	-1.61011	0.824257	3.69817e-05	0.00363568	glycine-rich rna-binding protein	F:nucleic acid binding; F:small molecule binding
	88	Ahybridus_DN9867_c2_g5_i1	-1.59875	4.29903	1.65562e-08	4.21445e-06	---NA---	0
	89	Ahybridus_DN7053_c0_g1_i1	-1.58667	10.7905	5.13086e-09	1.62534e-06	hypothetical protein (mitochondrion) [Vicia faba]	C:intracellular membrane-bounded organelle
	90	Ahybridus_DN9929_c0_g2_i1	-1.57073	9.33893	7.32873e-09	2.17648e-06	photosystem ii protein d2	F:tetrapyrrole binding; F:transition metal ion binding; F:catalytic activity; F:electron carrier activity; P:cellular protein modification process; C:photosystem; C:chloroplast part; P:photosynthetic electron transport chain
	91	Ahybridus_DN1318_c0_g1_i1	-1.57	0.385008	9.61964e-05	0.00826072	---NA---	0
	92	Ahybridus_DN9390_c1_g1_i1	-1.56871	0.45734	8.14677e-05	0.00727629	disease resistance protein rga1	F:ADP binding
	93	Ahybridus_DN9828_c0_g3_i1	-1.56739	0.998905	1.78525e-05	0.00198818	orf115b	C:intracellular membrane-bounded organelle
	94	Ahybridus_DN8269_c0_g1_i1	-1.56215	1.38918	6.85081e-06	0.000864232	ribosomal protein s12	C:ribosomal subunit; F:RNA binding; F:structural molecule activity; C:plastid; P:cellular macromolecule biosynthetic process
	95	Ahybridus_DN8942_c0_g1_i1	-1.55798	2.41323	5.23936e-07	8.78671e-05	retrotransposon ty1-copia expressed	F:organic cyclic compound binding; F:small molecule binding
	96	Ahybridus_DN9154_c0_g1_i1	-1.55593	4.91033	2.6735e-08	6.57083e-06	thiamine thiazole synthase chloroplastic-like	F:transition metal ion binding; P:proton transport; P:positive regulation of metabolic process; P:thiamine metabolic process; F:protein dimerization activity; C:plastid stroma; P:protein phosphorylation; P:starch metabolic process; P:response to light stimulus; C:plastid envelope; P:disaccharide metabolic process; P:response to bacterium; P:oxazole or thiazole biosynthetic process; P:cellular res…
	97	Ahybridus_DN9828_c0_g2_i1	-1.55375	6.62115	1.3147e-08	3.53605e-06	nadh dehydrogenase subunit 5	F:NADH dehydrogenase (quinone) activity; P:respiratory electron transport chain; C:mitochondrial membrane part; C:organelle inner membrane
	98	Ahybridus_DN336_c0_g2_i1	-1.54699	2.57649	6.13331e-07	0.000101663	endochitinase a-like	F:carbohydrate derivative binding; P:cell wall macromolecule metabolic process; F:hydrolase activity, hydrolyzing O-glycosyl compounds; P:primary metabolic process; P:aminoglycan catabolic process
	99	Ahybridus_DN8596_c0_g1_i1	-1.54101	5.33948	2.72092e-08	6.57403e-06	senescence-associated protein	0
	100	Ahybridus_DN9589_c0_g4_i1	-1.53616	7.54024	1.6484e-08	4.21445e-06	nadh-plastoquinone oxidoreductase subunit 7	F:nucleotide binding; P:generation of precursor metabolites and energy; P:establishment of localization; F:NADH dehydrogenase activity; F:cofactor binding; C:membrane; C:chloroplast part; P:single-organism metabolic process
	101	Ahybridus_DN7243_c0_g1_i1	-1.53006	3.03902	2.62805e-07	4.68286e-05	mitochondrial protein	F:phosphorylase activity; F:nucleic acid binding; C:ribosomal subunit; C:intracellular membrane-bounded organelle; F:structural molecule activity; P:primary metabolic process; P:cellular macromolecule biosynthetic process
	102	Ahybridus_DN6803_c0_g1_i1	-1.52623	1.0033	3.542e-05	0.00353085	gaba transporter 1-like	F:amino acid transmembrane transporter activity; C:membrane part; P:amino acid transport
	103	Ahybridus_DN9930_c0_g2_i1	-1.50847	10.4228	2.59942e-08	6.50082e-06	atp synthase cf1 alpha partial	F:cation-transporting ATPase activity; F:purine ribonucleoside binding; C:chloroplast part; C:proton-transporting two-sector ATPase complex, catalytic domain; P:energy coupled proton transmembrane transport, against electrochemical gradient; P:ATP biosynthetic process
	104	Ahybridus_DN9905_c0_g3_i1	-1.50805	7.16486	3.05332e-08	7.25419e-06	cytochrome c oxidase subunit 1	F:tetrapyrrole binding; F:transition metal ion binding; P:proton transport; F:catalytic activity; F:electron carrier activity; P:cellular respiration; P:electron transport chain; C:mitochondrial membrane part; C:organelle inner membrane
	105	Ahybridus_DN6885_c0_g1_i1	-1.50804	5.16639	5.45939e-08	1.21599e-05	photosystem ii protein m	P:generation of precursor metabolites and energy; C:photosystem; C:chloroplast part
	106	Ahybridus_DN13214_c0_g1_i1	-1.49483	15.0222	3.36806e-08	7.8633e-06	cell wall-associated hydrolase	F:purine ribonucleoside binding; C:photosystem; P:cellular metabolic process; C:plastid
	107	Ahybridus_DN9653_c0_g1_i1	-1.49464	3.70992	2.13499e-07	3.90183e-05	ribosomal protein s3	C:ribosomal subunit; F:RNA binding; F:structural molecule activity; C:plastid; P:cellular macromolecule biosynthetic process
	108	Ahybridus_DN5789_c0_g1_i1	-1.48674	2.28783	3.3871e-06	0.000468768	---NA---	0
	109	Ahybridus_DN9894_c0_g1_i1	-1.48455	5.76616	6.19749e-08	1.28037e-05	atp synthase cf1 alpha subunit	F:cation-transporting ATPase activity; F:hydrogen ion transmembrane transporter activity; F:purine ribonucleoside binding; C:chloroplast part; C:proton-transporting two-sector ATPase complex, catalytic domain; P:energy coupled proton transmembrane transport, against electrochemical gradient; P:ATP biosynthetic process; C:organelle inner membrane
	110	Ahybridus_DN6547_c0_g1_i1	-1.47898	13.378	4.63817e-08	1.04948e-05	ycf68 protein	F:cation binding; C:plastid
	111	Ahybridus_DN9867_c1_g1_i1	-1.46932	5.91163	8.19169e-08	1.66818e-05	ribosomal protein s18	F:RNA binding; C:intracellular ribonucleoprotein complex; F:structural molecule activity; C:plastid; P:cellular macromolecule biosynthetic process
	112	Ahybridus_DN9927_c0_g1_i1	-1.45523	5.14193	1.49081e-07	2.95159e-05	nadh-plastoquinone oxidoreductase subunit 5	F:NADH dehydrogenase (quinone) activity; P:establishment of localization; F:cofactor binding; P:respiratory electron transport chain; C:chloroplast part; C:membrane part
	113	Ahybridus_DN9406_c0_g1_i1	-1.45167	4.10425	3.45191e-07	6.07493e-05	nadh dehydrogenase subunit 6	F:NADH dehydrogenase (quinone) activity; C:mitochondrial membrane part; P:single-organism metabolic process
	114	Ahybridus_DN9845_c0_g2_i1	-1.45091	4.71672	2.03372e-07	3.81456e-05	nadh dehydrogenase subunit 4	P:RNA metabolic process; F:NADH dehydrogenase (quinone) activity; C:intracellular membrane-bounded organelle; P:respiratory electron transport chain; C:membrane part; C:organelle inner membrane
	115	Ahybridus_DN8898_c0_g3_i1	-1.447	1.60673	1.56297e-05	0.0017729	chaperone domain protein	P:biological_process
	116	Ahybridus_DN9792_c0_g1_i1	-1.44147	6.45885	1.24746e-07	2.50459e-05	apocytochrome b	F:catalytic activity; C:intracellular membrane-bounded organelle; F:cation binding; P:electron transport chain; C:membrane part; C:organelle inner membrane
	117	Ahybridus_DN9606_c0_g2_i1	-1.41652	5.86087	2.31778e-07	4.18227e-05	atpase subunit 4	F:monovalent inorganic cation transmembrane transporter activity; P:ATP biosynthetic process; C:mitochondrial proton-transporting ATP synthase complex
	118	Ahybridus_DN9920_c2_g1_i1	-1.41543	2.38434	6.1412e-06	0.000803145	tpa: cytochrome c oxidase subunit ii family protein	F:transition metal ion binding; P:generation of precursor metabolites and energy; P:proton transport; F:electron carrier activity; C:intracellular membrane-bounded organelle; C:membrane part
	119	Ahybridus_DN9927_c0_g9_i1	-1.41406	14.4537	1.65894e-07	3.23948e-05	BnaUnng00820D [Brassica napus]	C:plastid
	120	Ahybridus_DN6797_c0_g1_i1	-1.37907	1.6427	3.09993e-05	0.00322551	uncharacterized protein loc104896665	0
	121	Ahybridus_DN7999_c0_g1_i1	-1.34128	2.34764	2.08966e-05	0.00229139	hypothetical protein DOTSEDRAFT_141292, partial [Dothistroma septosporum NZE10]	0
	122	Ahybridus_DN9279_c0_g3_i1	-1.33988	6.05381	8.63918e-07	0.000141553	nadh-plastoquinone oxidoreductase subunit k	F:transition metal ion binding; F:NADH dehydrogenase (quinone) activity; P:generation of precursor metabolites and energy; P:establishment of localization; F:cofactor binding; C:chloroplast part; F:iron-sulfur cluster binding; P:single-organism metabolic process
	123	Ahybridus_DN1578_c0_g1_i1	-1.3386	1.70476	5.97565e-05	0.00553135	hypothetical protein TRIATDRAFT_55202, partial [Trichoderma atroviride IMI 206040]	0
	124	Ahybridus_DN9303_c0_g1_i1	-1.33574	5.69233	1.0432e-06	0.000167089	cytochrome b6 f complex subunit viii	F:electron carrier activity; C:protein complex; P:cellular protein complex assembly
	125	Ahybridus_DN26783_c0_g1_i1	-1.33308	2.5912	1.48582e-05	0.00172198	ycf1 protein	C:membrane; C:plastid
	126	Ahybridus_DN9451_c0_g1_i1	-1.31812	5.37808	1.59334e-06	0.000241629	---NA---	0
	127	Ahybridus_DN8567_c0_g1_i1	-1.31384	4.65662	2.30718e-06	0.000339061	---NA---	0
	128	Ahybridus_DN5128_c0_g1_i1	-1.31044	1.62197	8.79083e-05	0.00768793	hypothetical protein HELRODRAFT_92454, partial [Helobdella robusta]	0
	129	Ahybridus_DN5181_c0_g1_i1	-1.28675	2.71071	2.34484e-05	0.00251321	---NA---	0
	130	Ahybridus_DN8718_c0_g1_i1	-1.27771	5.85987	2.85257e-06	0.000406633	---NA---	0
	131	Ahybridus_DN13199_c0_g1_i1	-1.27473	19.6092	2.19283e-06	0.000325613	hypothetical protein GLYMA_13G021700, partial [Glycine max]	0
	132	Ahybridus_DN7815_c0_g1_i1	-1.26746	3.02818	1.8235e-05	0.00201504	clp protease proteolytic subunit	P:protein metabolic process; C:intracellular membrane-bounded organelle; F:endopeptidase activity
	133	Ahybridus_DN19718_c0_g1_i1	-1.26052	17.0371	2.81944e-06	0.00040597	uncharacterized protein loc103956333	0
	134	Ahybridus_DN6730_c0_g1_i1	-1.25444	4.33294	7.22877e-06	0.000903914	nadh-plastoquinone oxidoreductase subunit 2	F:NADH dehydrogenase (quinone) activity; P:establishment of localization; F:cofactor binding; P:respiratory electron transport chain; C:chloroplast part; C:membrane part
	135	Ahybridus_DN9776_c1_g1_i1	-1.24934	3.00498	2.66151e-05	0.00281036	heat shock cognate 70 kda protein 2	F:purine ribonucleoside binding
	136	Ahybridus_DN9926_c0_g1_i1	-1.24243	3.17038	1.6915e-05	0.00189861	disease resistance protein rga3	F:ADP binding
	137	Ahybridus_DN9776_c0_g2_i1	-1.21179	4.2205	1.56707e-05	0.0017729	heat shock cognate 70 kda protein 2-like	F:purine ribonucleoside binding
	138	Ahybridus_DN7881_c0_g1_i1	-1.20353	3.42734	3.23494e-05	0.00334159	conserved hypothetical protein [Ricinus communis]	0
	139	Ahybridus_DN5534_c0_g1_i1	-1.19583	3.37848	3.42016e-05	0.00348246	photosystem ii protein i	C:photosystem II; C:chloroplast part; P:cellular metabolic process
	140	Ahybridus_DN9692_c1_g1_i1	-1.18938	5.18374	1.49998e-05	0.00172437	sucrose transporter	F:disaccharide transmembrane transporter activity; C:integral component of membrane; F:secondary active transmembrane transporter activity; P:disaccharide transport; P:disaccharide metabolic process
	141	Ahybridus_DN9589_c0_g1_i1	-1.1879	3.71198	2.74592e-05	0.00287817	ribosomal protein s12	C:plastid
	142	Ahybridus_DN6715_c0_g1_i1	-1.17748	2.95778	7.34617e-05	0.00667004	photosystem ii protein k	C:photosystem II; P:cellular metabolic process; C:plastid
	143	Ahybridus_DN18796_c0_g1_i1	-1.17424	2.77177	9.10148e-05	0.00786313	---NA---	0
	144	Ahybridus_DN9894_c0_g2_i1	-1.16756	3.68635	3.67895e-05	0.00363568	rna polymerase beta	F:nucleic acid binding; F:5'-3' RNA polymerase activity; C:plastid; P:cellular macromolecule biosynthetic process
	145	Ahybridus_DN2142_c0_g1_i1	-1.13824	3.51561	7.31669e-05	0.00667004	---NA---	0
	146	Ahybridus_DN9927_c0_g2_i1	-1.0513	8.66561	9.00091e-05	0.00782365	hypothetical chloroplast rf19	C:plastid membrane; C:membrane part

## Sheet: All genes expresse in drought
		A. hybridus	DROUGHT
		DROUGHT
	Num	Gene Id.	logFC	logCPM	PValue	FDR
	1	Ahybridus_DN9347_c1_g1_i1	5.13247	4.36476	9.62077e-44	1.37144e-39
	2	Ahybridus_DN9656_c0_g1_i1	-4.71268	5.0201	2.4084e-42	1.71659e-38
	3	Ahybridus_DN9040_c0_g1_i1	-4.89149	4.20705	9.20971e-42	3.33617e-38
	4	Ahybridus_DN7942_c0_g2_i1	8.55227	2.79384	9.36141e-42	3.33617e-38
	5	Ahybridus_DN9330_c0_g3_i1	5.20878	4.05602	8.08086e-41	2.30385e-37
	6	Ahybridus_DN9821_c0_g1_i1	4.52169	5.0448	1.3074e-40	3.10617e-37
	7	Ahybridus_DN9416_c0_g1_i1	5.01876	3.44646	7.36514e-37	1.49986e-33
	8	Ahybridus_DN9689_c0_g1_i1	-3.91066	4.54508	7.95098e-32	1.41677e-28
	9	Ahybridus_DN9915_c0_g5_i1	-3.68846	7.27003	1.05538e-31	1.67161e-28
	10	Ahybridus_DN8452_c0_g1_i1	6.03152	2.10371	1.78803e-30	2.54884e-27
	11	Ahybridus_DN9789_c1_g1_i1	-4.46502	2.61207	3.84408e-30	4.98158e-27
	12	Ahybridus_DN9125_c0_g1_i1	4.51639	2.93776	1.02539e-29	1.21808e-26
	13	Ahybridus_DN8161_c0_g1_i1	5.40001	2.28467	3.71663e-29	4.07542e-26
	14	Ahybridus_DN9689_c0_g2_i1	-4.68512	2.10711	1.84332e-28	1.87689e-25
	15	Ahybridus_DN9567_c0_g1_i1	-4.74406	1.98452	3.74263e-28	3.41802e-25
	16	Ahybridus_DN7561_c0_g1_i1	4.25867	2.91363	3.83643e-28	3.41802e-25
	17	Ahybridus_DN336_c0_g2_i1	-4.57508	2.17787	4.12241e-28	3.45677e-25
	18	Ahybridus_DN8466_c0_g1_i1	6.0578	1.76327	5.15492e-27	4.08241e-24
	19	Ahybridus_DN9330_c0_g4_i1	3.58385	4.18413	1.23771e-26	9.28607e-24
	20	Ahybridus_DN9086_c0_g3_i1	-3.62561	3.30657	7.84304e-26	5.59013e-23
	21	Ahybridus_DN7288_c0_g1_i1	-3.60401	3.34804	1.10679e-25	7.40795e-23
	22	Ahybridus_DN1042_c0_g1_i1	-3.66856	3.17285	1.14328e-25	7.40795e-23
	23	Ahybridus_DN9603_c0_g3_i1	3.89934	2.6647	2.60353e-25	1.61362e-22
	24	Ahybridus_DN5179_c0_g1_i1	5.01145	1.89361	8.80563e-25	5.23018e-22
	25	Ahybridus_DN15122_c0_g1_i1	-9.25603	0.733769	2.09286e-24	1.19335e-21
	26	Ahybridus_DN9852_c0_g1_i1	-3.06477	8.29633	7.12607e-24	3.907e-21
	27	Ahybridus_DN3489_c0_g1_i1	3.91843	2.69974	8.02797e-24	4.09731e-21
	28	Ahybridus_DN8385_c0_g1_i1	-3.27504	4.07612	8.04802e-24	4.09731e-21
	29	Ahybridus_DN9566_c0_g1_i1	6.13884	1.32182	1.5538e-23	7.63773e-21
	30	Ahybridus_DN9883_c3_g3_i1	-3.16855	4.70401	1.75378e-23	8.3334e-21
	31	Ahybridus_DN4960_c0_g1_i1	3.407	3.65807	2.00827e-23	9.23478e-21
	32	Ahybridus_DN7210_c0_g1_i1	-4.17954	1.72373	4.63063e-23	2.0628e-20
	33	Ahybridus_DN6651_c0_g1_i1	-3.78323	2.21235	5.12358e-23	2.21323e-20
	34	Ahybridus_DN5724_c0_g1_i1	6.07755	1.26376	7.64557e-23	3.11393e-20
	35	Ahybridus_DN6486_c0_g1_i1	-4.89889	1.1568	7.64557e-23	3.11393e-20
	36	Ahybridus_DN8424_c0_g1_i1	-3.85986	1.9708	4.0819e-22	1.61632e-19
	37	Ahybridus_DN7145_c0_g2_i1	-3.37631	2.79635	7.8434e-22	3.02183e-19
	38	Ahybridus_DN9742_c1_g1_i1	3.37493	2.84841	8.86605e-22	3.32593e-19
	39	Ahybridus_DN6148_c0_g1_i1	-3.84514	1.90232	1.12518e-21	4.11267e-19
	40	Ahybridus_DN9730_c0_g2_i1	-3.4591	2.53269	1.36612e-21	4.8685e-19
	41	Ahybridus_DN5035_c0_g1_i1	4.63002	1.54485	3.09871e-21	1.07737e-18
	42	Ahybridus_DN9603_c0_g2_i1	3.465	2.40556	3.2411e-21	1.10005e-18
	43	Ahybridus_DN9789_c2_g2_i1	-3.61747	2.11228	5.14674e-21	1.7062e-18
	44	Ahybridus_DN424_c0_g1_i1	-3.13146	3.35178	5.58667e-21	1.80995e-18
	45	Ahybridus_DN9789_c2_g1_i1	-2.93126	4.79077	6.55208e-21	2.07555e-18
	46	Ahybridus_DN9524_c0_g2_i1	-3.21183	2.93277	1.13371e-20	3.51327e-18
	47	Ahybridus_DN22026_c0_g1_i1	-8.87204	0.352295	1.22179e-20	3.70567e-18
	48	Ahybridus_DN834_c0_g1_i1	4.6997	1.40712	2.06716e-20	6.13903e-18
	49	Ahybridus_DN6830_c0_g2_i1	4.12118	1.81861	2.36078e-20	6.86795e-18
	50	Ahybridus_DN9447_c0_g1_i1	-3.14307	3.038	3.26863e-20	9.31887e-18
	51	Ahybridus_DN6426_c0_g2_i1	-3.00427	3.60058	4.46344e-20	1.24757e-17
	52	Ahybridus_DN22096_c0_g1_i1	8.97941	0.793177	8.83151e-20	2.40731e-17
	53	Ahybridus_DN6983_c0_g1_i1	-2.8278	4.86631	8.95038e-20	2.40731e-17
	54	Ahybridus_DN8909_c0_g1_i1	-3.83571	1.47665	1.33177e-19	3.51563e-17
	55	Ahybridus_DN8552_c0_g2_i1	3.47527	2.31479	1.41026e-19	3.65514e-17
	56	Ahybridus_DN5575_c0_g1_i1	-2.98023	3.36713	1.47452e-19	3.75344e-17
	57	Ahybridus_DN9700_c1_g1_i1	-3.28666	2.37335	1.58615e-19	3.96678e-17
	58	Ahybridus_DN503_c0_g2_i1	8.79598	0.622553	2.56317e-19	6.29965e-17
	59	Ahybridus_DN28022_c0_g1_i1	-8.69735	0.178136	5.74344e-19	1.38767e-16
	60	Ahybridus_DN8438_c0_g1_i1	4.26604	1.38946	9.74829e-19	2.31603e-16
	61	Ahybridus_DN4786_c0_g1_i1	4.92082	1.09574	2.12829e-18	4.97358e-16
	62	Ahybridus_DN9084_c0_g1_i1	3.03243	2.98148	2.3775e-18	5.46633e-16
	63	Ahybridus_DN8457_c0_g2_i1	-2.82818	3.44932	2.64642e-18	5.98805e-16
	64	Ahybridus_DN4982_c0_g1_i1	-3.13972	2.08719	1.06651e-17	2.37548e-15
	65	Ahybridus_DN5597_c0_g2_i1	3.39192	2.19148	1.68249e-17	3.68982e-15
	66	Ahybridus_DN8898_c0_g3_i1	-3.58892	1.23655	1.79706e-17	3.88138e-15
	67	Ahybridus_DN2491_c0_g1_i1	-6.34487	0.0733375	2.6263e-17	5.52916e-15
	68	Ahybridus_DN8214_c0_g3_i1	-3.43278	1.52337	2.63755e-17	5.52916e-15
	69	Ahybridus_DN9132_c0_g1_i1	-4.07874	0.872219	2.94317e-17	6.08042e-15
	70	Ahybridus_DN6372_c0_g1_i1	-3.90083	0.970512	7.74732e-17	1.57769e-14
	71	Ahybridus_DN8201_c0_g3_i1	-2.65415	3.67842	9.5463e-17	1.91666e-14
	72	Ahybridus_DN3552_c0_g1_i1	-4.82808	0.240843	1.10783e-16	2.19336e-14
	73	Ahybridus_DN9883_c3_g1_i1	-2.93131	2.31232	1.12937e-16	2.20537e-14
	74	Ahybridus_DN8419_c1_g1_i1	-2.73955	3.09279	1.175e-16	2.26345e-14
	75	Ahybridus_DN6613_c0_g3_i1	2.98961	2.45792	1.51263e-16	2.87501e-14
	76	Ahybridus_DN8796_c0_g2_i1	-2.66653	3.47555	1.64121e-16	3.07835e-14
	77	Ahybridus_DN8313_c0_g1_i1	4.64768	0.836816	1.96877e-16	3.64479e-14
	78	Ahybridus_DN8584_c0_g2_i1	3.89624	1.37211	2.19346e-16	4.00868e-14
	79	Ahybridus_DN9579_c0_g2_i1	-2.74217	2.92853	2.94655e-16	5.31684e-14
	80	Ahybridus_DN6208_c0_g1_i1	-2.94156	2.16642	3.0109e-16	5.36505e-14
	81	Ahybridus_DN8097_c0_g2_i1	-5.04431	0.156278	3.35077e-16	5.89694e-14
	82	Ahybridus_DN2185_c0_g1_i1	-3.24061	1.4501	5.45375e-16	9.48088e-14
	83	Ahybridus_DN9924_c1_g1_i1	-2.55274	3.61472	7.21238e-16	1.2387e-13
	84	Ahybridus_DN8449_c0_g1_i1	-2.87414	2.07593	7.53984e-16	1.27953e-13
	85	Ahybridus_DN9524_c0_g1_i1	-3.05668	1.77914	7.68098e-16	1.28814e-13
	86	Ahybridus_DN9426_c0_g1_i1	-2.67335	2.86301	1.00694e-15	1.66907e-13
	87	Ahybridus_DN13309_c0_g1_i1	3.91528	1.25644	1.16086e-15	1.90208e-13
	88	Ahybridus_DN8761_c0_g1_i1	2.53363	3.98346	1.34394e-15	2.17703e-13
	89	Ahybridus_DN7587_c0_g1_i1	-4.92991	0.080006	2.36846e-15	3.79353e-13
	90	Ahybridus_DN7565_c0_g1_i1	-3.27294	1.23499	3.08002e-15	4.83086e-13
	91	Ahybridus_DN18153_c0_g1_i1	-3.27521	1.32353	3.08389e-15	4.83086e-13
	92	Ahybridus_DN9081_c0_g1_i1	2.47104	3.9253	3.41229e-15	5.2872e-13
	93	Ahybridus_DN9742_c0_g1_i1	4.77552	0.587561	3.57969e-15	5.48693e-13
	94	Ahybridus_DN28039_c0_g1_i1	-4.64535	0.176714	4.2255e-15	6.40793e-13
	95	Ahybridus_DN6754_c0_g1_i1	8.28801	0.167327	4.6198e-15	6.93213e-13
	96	Ahybridus_DN8243_c0_g2_i1	-2.94229	1.77253	5.38916e-15	8.00235e-13
	97	Ahybridus_DN9298_c0_g1_i1	-2.53027	3.19973	5.45252e-15	8.01296e-13
	98	Ahybridus_DN8051_c0_g2_i1	2.60638	3.19982	6.11055e-15	8.88836e-13
	99	Ahybridus_DN8330_c0_g1_i1	-3.69277	0.778791	6.26042e-15	9.01437e-13
	100	Ahybridus_DN9911_c0_g5_i1	-2.29199	10.2988	6.93211e-15	9.88173e-13
	101	Ahybridus_DN17189_c0_g1_i1	4.29657	0.823178	8.23764e-15	1.16265e-12
	102	Ahybridus_DN13657_c0_g1_i1	-2.80707	1.98229	9.8002e-15	1.36963e-12
	103	Ahybridus_DN8701_c0_g1_i1	-4.04031	0.340107	1.27303e-14	1.76185e-12
	104	Ahybridus_DN6074_c0_g1_i1	-3.3168	1.02536	1.59464e-14	2.18573e-12
	105	Ahybridus_DN9716_c0_g2_i1	2.5092	3.26134	1.87924e-14	2.5513e-12
	106	Ahybridus_DN7393_c0_g1_i1	2.82396	2.29505	2.13822e-14	2.87551e-12
	107	Ahybridus_DN9647_c0_g1_i1	-2.57287	2.6462	2.23095e-14	2.9532e-12
	108	Ahybridus_DN9546_c0_g2_i1	-2.39508	3.77052	2.25009e-14	2.9532e-12
	109	Ahybridus_DN3728_c0_g1_i1	-2.62908	2.28941	2.25815e-14	2.9532e-12
	110	Ahybridus_DN9911_c0_g6_i1	-2.23411	9.98921	2.86184e-14	3.70868e-12
	111	Ahybridus_DN9855_c0_g1_i1	-2.62456	2.34446	2.8934e-14	3.7158e-12
	112	Ahybridus_DN9690_c0_g1_i1	-2.48355	3.01582	3.32065e-14	4.22641e-12
	113	Ahybridus_DN9926_c0_g1_i1	-2.4862	2.88634	3.64865e-14	4.60279e-12
	114	Ahybridus_DN16879_c0_g1_i1	-2.77802	1.88067	3.68645e-14	4.60968e-12
	115	Ahybridus_DN9524_c0_g3_i1	-3.30505	0.948407	4.18715e-14	5.19025e-12
	116	Ahybridus_DN6671_c0_g1_i1	-2.78708	1.80213	4.33159e-14	5.323e-12
	117	Ahybridus_DN6867_c0_g1_i1	2.46844	3.25197	4.4702e-14	5.44639e-12
	118	Ahybridus_DN9789_c1_g2_i1	-2.3932	3.47937	4.54594e-14	5.49173e-12
	119	Ahybridus_DN5660_c0_g1_i1	3.00688	1.70526	6.26972e-14	7.51049e-12
	120	Ahybridus_DN9795_c0_g1_i1	-2.25201	5.21032	6.43464e-14	7.64381e-12
	121	Ahybridus_DN6315_c0_g1_i1	-2.90044	1.57138	6.54016e-14	7.70495e-12
	122	Ahybridus_DN8426_c0_g1_i1	4.99346	0.2936	6.76041e-14	7.89915e-12
	123	Ahybridus_DN7894_c0_g1_i1	-2.73413	1.9301	7.0653e-14	8.18828e-12
	124	Ahybridus_DN13358_c0_g1_i1	-3.85523	0.363776	7.28324e-14	8.37279e-12
	125	Ahybridus_DN8468_c0_g2_i1	3.30202	1.39318	8.51759e-14	9.71346e-12
	126	Ahybridus_DN584_c0_g1_i1	3.27821	1.14084	1.05365e-13	1.19205e-11
	127	Ahybridus_DN9756_c3_g2_i1	2.2995	4.4003	1.06231e-13	1.19238e-11
	128	Ahybridus_DN3151_c0_g1_i1	3.20233	1.38923	1.19324e-13	1.32887e-11
	129	Ahybridus_DN5880_c0_g1_i1	4.61952	0.462224	1.28221e-13	1.41689e-11
	130	Ahybridus_DN6853_c0_g1_i1	-2.61055	2.10874	1.30323e-13	1.42904e-11
	131	Ahybridus_DN7947_c0_g1_i1	-2.44459	2.77425	1.45124e-13	1.57919e-11
	132	Ahybridus_DN6616_c0_g1_i1	-3.35349	0.809962	1.47689e-13	1.5938e-11
	133	Ahybridus_DN4519_c0_g1_i1	-4.70132	-0.154204	1.48702e-13	1.5938e-11
	134	Ahybridus_DN5609_c0_g2_i1	4.07755	0.612894	1.7966e-13	1.91124e-11
	135	Ahybridus_DN9819_c0_g2_i1	-2.3718	3.09563	1.94892e-13	2.05791e-11
	136	Ahybridus_DN11749_c0_g1_i1	3.80468	0.811647	2.24868e-13	2.35698e-11
	137	Ahybridus_DN8582_c0_g1_i1	-2.90724	1.27663	2.79505e-13	2.90828e-11
	138	Ahybridus_DN14915_c0_g1_i1	8.01738	-0.0831673	3.06144e-13	3.16237e-11
	139	Ahybridus_DN1372_c0_g1_i1	-2.60609	1.9373	3.1845e-13	3.26583e-11
	140	Ahybridus_DN8271_c0_g1_i1	-2.21284	4.51654	3.20817e-13	3.26661e-11
	141	Ahybridus_DN8947_c0_g1_i1	3.12853	1.41804	4.18754e-13	4.23357e-11
	142	Ahybridus_DN9470_c0_g1_i1	3.59042	0.772778	4.562e-13	4.57967e-11
	143	Ahybridus_DN8918_c0_g1_i1	-2.29103	3.40644	4.87532e-13	4.85998e-11
	144	Ahybridus_DN15446_c0_g1_i1	5.62658	0.0756255	5.815e-13	5.71675e-11
	145	Ahybridus_DN24443_c0_g1_i1	5.62323	0.0732767	5.815e-13	5.71675e-11
	146	Ahybridus_DN9546_c0_g3_i1	-2.12929	5.89209	6.88867e-13	6.72589e-11
	147	Ahybridus_DN13905_c0_g1_i1	4.52482	0.383941	7.24289e-13	7.02363e-11
	148	Ahybridus_DN9721_c0_g2_i1	2.11645	5.9338	8.34866e-13	8.04123e-11
	149	Ahybridus_DN9000_c0_g1_i1	2.61832	2.13275	8.72096e-13	8.34344e-11
	150	Ahybridus_DN24812_c0_g1_i1	4.2762	0.531278	8.83119e-13	8.39257e-11
	151	Ahybridus_DN6826_c0_g1_i1	7.96196	-0.125289	9.21238e-13	8.69685e-11
	152	Ahybridus_DN6994_c0_g1_i1	-2.84993	1.2154	1.11911e-12	1.04953e-10
	153	Ahybridus_DN9911_c0_g13_i1	-2.08001	7.91401	1.20108e-12	1.11904e-10
	154	Ahybridus_DN6674_c0_g1_i1	-2.47725	2.17344	1.27185e-12	1.17715e-10
	155	Ahybridus_DN9410_c0_g1_i1	2.53253	2.35796	1.27996e-12	1.17715e-10
	156	Ahybridus_DN9548_c0_g1_i1	-2.15083	4.37221	1.61924e-12	1.47963e-10
	157	Ahybridus_DN9631_c1_g1_i1	2.23403	3.62034	2.04449e-12	1.85632e-10
	158	Ahybridus_DN3271_c0_g1_i1	3.72471	0.763423	2.33686e-12	2.10772e-10
	159	Ahybridus_DN5869_c0_g1_i1	-2.64321	1.58618	2.35094e-12	2.10772e-10
	160	Ahybridus_DN9522_c0_g3_i1	-2.44396	2.10076	2.45061e-12	2.18334e-10
	161	Ahybridus_DN7048_c0_g1_i1	4.33849	0.620791	2.55586e-12	2.26297e-10
	162	Ahybridus_DN6221_c0_g1_i1	-2.15727	3.81607	2.80164e-12	2.4557e-10
	163	Ahybridus_DN7942_c0_g1_i1	7.91765	-0.155883	2.83663e-12	2.4557e-10
	164	Ahybridus_DN19792_c0_g1_i1	-3.94895	0.0737588	2.84244e-12	2.4557e-10
	165	Ahybridus_DN7919_c0_g2_i1	-3.80504	0.177575	2.84244e-12	2.4557e-10
	166	Ahybridus_DN8394_c0_g2_i1	2.45442	2.30897	2.87754e-12	2.47104e-10
	167	Ahybridus_DN7204_c0_g1_i1	-2.56122	1.68851	3.15875e-12	2.69629e-10
	168	Ahybridus_DN25400_c0_g1_i1	5.49999	-0.0341439	3.32987e-12	2.82544e-10
	169	Ahybridus_DN6229_c0_g1_i1	2.68994	1.72722	3.48739e-12	2.94158e-10
	170	Ahybridus_DN9459_c0_g1_i1	-3.01654	0.820343	3.65617e-12	3.06581e-10
	171	Ahybridus_DN9839_c0_g1_i1	2.11826	4.45229	3.90127e-12	3.2522e-10
	172	Ahybridus_DN20953_c0_g2_i1	-2.72014	1.27379	3.92988e-12	3.257e-10
	173	Ahybridus_DN6760_c0_g1_i1	3.84085	0.669171	4.01342e-12	3.30701e-10
	174	Ahybridus_DN8378_c0_g1_i1	-2.25163	2.88949	4.05773e-12	3.32431e-10
	175	Ahybridus_DN7952_c0_g1_i1	-2.22864	3.07679	4.1834e-12	3.40768e-10
	176	Ahybridus_DN9417_c0_g1_i1	2.40442	2.36595	4.80803e-12	3.87759e-10
	177	Ahybridus_DN2218_c0_g1_i1	-2.24698	2.82425	4.81469e-12	3.87759e-10
	178	Ahybridus_DN6541_c0_g1_i1	2.97375	1.27126	4.92538e-12	3.94446e-10
	179	Ahybridus_DN16554_c0_g1_i1	-2.30539	2.55215	4.96947e-12	3.95753e-10
	180	Ahybridus_DN9240_c0_g2_i1	-2.68137	1.34254	5.12461e-12	4.0584e-10
	181	Ahybridus_DN9594_c0_g1_i1	-2.39231	2.11694	5.2039e-12	4.09843e-10
	182	Ahybridus_DN4966_c0_g1_i1	2.88641	1.5158	5.7784e-12	4.52589e-10
	183	Ahybridus_DN9417_c0_g2_i1	2.39402	2.64277	5.92414e-12	4.61468e-10
	184	Ahybridus_DN9768_c0_g1_i1	-2.10686	3.82899	7.89298e-12	6.11491e-10
	185	Ahybridus_DN2923_c0_g1_i1	4.45569	0.339174	8.07118e-12	6.21917e-10
	186	Ahybridus_DN6316_c0_g1_i1	2.80955	1.49496	9.11401e-12	6.98495e-10
	187	Ahybridus_DN5108_c0_g1_i1	-2.19489	2.97703	9.78153e-12	7.45646e-10
	188	Ahybridus_DN11792_c0_g1_i1	2.19692	3.35083	1.0293e-11	7.80458e-10
	189	Ahybridus_DN1577_c0_g1_i1	-3.73759	0.0619658	1.07708e-11	8.1237e-10
	190	Ahybridus_DN9579_c0_g1_i1	-2.139	3.35496	1.22878e-11	9.21907e-10
	191	Ahybridus_DN9242_c0_g2_i1	-2.51275	1.60165	1.35559e-11	1.01173e-09
	192	Ahybridus_DN14955_c0_g1_i1	5.42108	-0.101891	1.40102e-11	1.04018e-09
	193	Ahybridus_DN98_c0_g1_i1	-2.06059	4.12805	1.40957e-11	1.04111e-09
	194	Ahybridus_DN8888_c0_g1_i1	-2.31764	2.25689	1.43236e-11	1.05249e-09
	195	Ahybridus_DN9441_c0_g1_i1	-2.38096	1.96761	1.45051e-11	1.06036e-09
	196	Ahybridus_DN7622_c0_g1_i1	-2.27033	2.49443	1.49453e-11	1.08696e-09
	197	Ahybridus_DN9407_c1_g1_i1	2.95211	1.29604	1.51659e-11	1.09741e-09
	198	Ahybridus_DN10685_c0_g1_i1	-3.9849	-0.118322	1.75747e-11	1.26529e-09
	199	Ahybridus_DN7855_c0_g1_i1	-2.67113	1.20554	1.79912e-11	1.28877e-09
	200	Ahybridus_DN8623_c0_g2_i1	3.00547	0.905977	1.81462e-11	1.29337e-09
	201	Ahybridus_DN23760_c0_g1_i1	-2.77873	1.00258	1.83694e-11	1.30276e-09
	202	Ahybridus_DN7672_c0_g1_i1	-3.08207	0.547791	2.02182e-11	1.42678e-09
	203	Ahybridus_DN9641_c0_g1_i1	-2.2816	2.3199	2.21242e-11	1.5536e-09
	204	Ahybridus_DN7868_c0_g1_i1	3.00817	1.40891	2.26783e-11	1.5847e-09
	205	Ahybridus_DN1547_c0_g1_i1	-2.34541	2.00415	2.75342e-11	1.91464e-09
	206	Ahybridus_DN4536_c0_g1_i1	7.76052	-0.294577	2.89228e-11	2.00143e-09
	207	Ahybridus_DN29164_c0_g1_i1	-4.12429	-0.309152	2.91477e-11	2.00725e-09
	208	Ahybridus_DN4870_c0_g2_i1	2.27664	2.47102	3.41707e-11	2.34184e-09
	209	Ahybridus_DN9260_c0_g1_i1	2.49592	2.00045	3.4921e-11	2.38181e-09
	210	Ahybridus_DN9128_c0_g2_i1	3.99539	0.266592	3.5347e-11	2.38802e-09
	211	Ahybridus_DN477_c0_g1_i1	3.7027	0.276949	3.5347e-11	2.38802e-09
	212	Ahybridus_DN8336_c0_g1_i1	-3.49535	0.0364401	3.72639e-11	2.50564e-09
	213	Ahybridus_DN6198_c0_g1_i1	2.27291	2.62447	4.05987e-11	2.71707e-09
	214	Ahybridus_DN5339_c0_g1_i1	-2.55273	1.28004	4.2816e-11	2.85206e-09
	215	Ahybridus_DN9154_c0_g1_i1	-1.96159	4.81541	5.52664e-11	3.66429e-09
	216	Ahybridus_DN992_c0_g1_i1	-3.3246	0.20788	5.77841e-11	3.81348e-09
	217	Ahybridus_DN8205_c0_g1_i1	2.8044	1.00101	5.81142e-11	3.8176e-09
	218	Ahybridus_DN8530_c0_g2_i1	-2.33867	1.81166	5.95509e-11	3.89403e-09
	219	Ahybridus_DN2649_c0_g1_i1	-4.2954	-0.50537	6.41518e-11	4.17572e-09
	220	Ahybridus_DN9128_c0_g1_i1	3.7883	0.377418	6.71249e-11	4.34939e-09
	221	Ahybridus_DN8768_c0_g2_i1	-5.4538	-0.71348	6.92683e-11	4.46796e-09
	222	Ahybridus_DN10385_c0_g2_i1	-2.62362	1.07428	7.23642e-11	4.64663e-09
	223	Ahybridus_DN7001_c0_g2_i1	-2.23069	2.23547	7.42086e-11	4.7437e-09
	224	Ahybridus_DN9631_c1_g2_i1	1.94227	5.1846	7.94421e-11	5.05556e-09
	225	Ahybridus_DN9926_c0_g2_i1	-2.59659	1.16267	8.54527e-11	5.4139e-09
	226	Ahybridus_DN9842_c0_g1_i1	2.17856	2.42181	8.70162e-11	5.48856e-09
	227	Ahybridus_DN2308_c0_g1_i1	-2.48404	1.33873	9.34623e-11	5.86919e-09
	228	Ahybridus_DN16477_c0_g1_i1	-2.52472	1.28436	9.52496e-11	5.95519e-09
	229	Ahybridus_DN18420_c0_g1_i1	7.67794	-0.358877	9.59642e-11	5.97367e-09
	230	Ahybridus_DN27205_c0_g1_i1	-2.532	1.20349	9.86987e-11	6.11718e-09
	231	Ahybridus_DN2829_c0_g2_i1	5.39574	-0.103561	1.00673e-10	6.21253e-09
	232	Ahybridus_DN1147_c0_g1_i1	3.4446	0.747112	1.01303e-10	6.22369e-09
	233	Ahybridus_DN2048_c0_g1_i1	4.10723	-0.00559918	1.01727e-10	6.22369e-09
	234	Ahybridus_DN450_c0_g2_i1	-3.29427	0.168379	1.03222e-10	6.28816e-09
	235	Ahybridus_DN2103_c0_g1_i1	-2.80259	0.781645	1.05231e-10	6.38329e-09
	236	Ahybridus_DN8350_c0_g1_i1	2.34055	1.9636	1.06362e-10	6.42453e-09
	237	Ahybridus_DN8943_c0_g1_i1	2.12849	2.65794	1.11569e-10	6.71064e-09
	238	Ahybridus_DN9134_c0_g2_i1	-2.32338	1.65135	1.25169e-10	7.49697e-09
	239	Ahybridus_DN7294_c0_g1_i1	-2.6647	0.909242	1.29977e-10	7.75239e-09
	240	Ahybridus_DN8016_c0_g1_i1	-2.48855	1.24307	1.34919e-10	8.01364e-09
	241	Ahybridus_DN27893_c0_g1_i1	3.27088	0.505978	1.3913e-10	8.22947e-09
	242	Ahybridus_DN3806_c0_g1_i1	-4.24769	-0.54134	1.43983e-10	8.4813e-09
	243	Ahybridus_DN9149_c0_g1_i1	-2.96838	0.468335	1.46937e-10	8.6197e-09
	244	Ahybridus_DN9692_c1_g1_i1	-1.90483	4.99808	1.50716e-10	8.80512e-09
	245	Ahybridus_DN2017_c0_g1_i1	3.41041	0.490713	1.80654e-10	1.05111e-08
	246	Ahybridus_DN542_c0_g1_i1	-2.11496	2.52661	1.82783e-10	1.05917e-08
	247	Ahybridus_DN9704_c0_g1_i1	1.93402	4.4716	1.84771e-10	1.06636e-08
	248	Ahybridus_DN2432_c0_g2_i1	-1.97401	3.48739	2.06167e-10	1.18504e-08
	249	Ahybridus_DN9909_c1_g1_i1	-2.23953	1.82968	2.34426e-10	1.34207e-08
	250	Ahybridus_DN9930_c0_g2_i1	-1.836	10.3445	2.35687e-10	1.34389e-08
	251	Ahybridus_DN9494_c1_g1_i1	-2.21773	1.98072	2.41691e-10	1.37263e-08
	252	Ahybridus_DN331_c0_g2_i1	4.16351	0.0691056	2.52136e-10	1.42627e-08
	253	Ahybridus_DN306_c0_g1_i1	-2.15882	2.19075	2.91551e-10	1.64271e-08
	254	Ahybridus_DN1886_c0_g1_i1	4.23389	0.144214	2.97671e-10	1.67059e-08
	255	Ahybridus_DN6885_c0_g1_i1	-1.86121	5.08105	3.24093e-10	1.81174e-08
	256	Ahybridus_DN9156_c0_g1_i1	2.16286	2.42341	3.49024e-10	1.94349e-08
	257	Ahybridus_DN26636_c0_g1_i1	2.58345	1.12475	3.67496e-10	2.03839e-08
	258	Ahybridus_DN2486_c0_g1_i1	-3.63168	-0.225358	3.95273e-10	2.18396e-08
	259	Ahybridus_DN9730_c1_g1_i1	-3.96129	-0.430743	4.09336e-10	2.24426e-08
	260	Ahybridus_DN4324_c0_g1_i1	-3.92526	-0.534749	4.09336e-10	2.24426e-08
	261	Ahybridus_DN7872_c0_g1_i1	-2.55759	0.860447	4.32644e-10	2.35956e-08
	262	Ahybridus_DN11847_c0_g1_i1	-2.43202	1.18366	4.33676e-10	2.35956e-08
	263	Ahybridus_DN6317_c0_g1_i1	-2.55116	1.02832	4.41452e-10	2.39274e-08
	264	Ahybridus_DN5868_c0_g1_i1	-2.61624	0.822145	4.49239e-10	2.42572e-08
	265	Ahybridus_DN9379_c0_g2_i1	1.9691	3.37755	4.60538e-10	2.47735e-08
	266	Ahybridus_DN13751_c0_g1_i1	-2.61649	0.750071	5.76414e-10	3.08901e-08
	267	Ahybridus_DN9145_c0_g1_i1	-1.99471	2.85796	6.08246e-10	3.2474e-08
	268	Ahybridus_DN7694_c0_g2_i1	-2.2416	1.68135	6.33032e-10	3.36712e-08
	269	Ahybridus_DN9541_c1_g1_i1	1.79605	7.41354	6.36328e-10	3.37206e-08
	270	Ahybridus_DN6099_c0_g2_i1	2.52764	1.21227	6.43449e-10	3.39717e-08
	271	Ahybridus_DN8529_c0_g1_i1	-3.32132	-0.0849548	6.71282e-10	3.53104e-08
	272	Ahybridus_DN708_c0_g1_i1	-4.63071	-0.677909	7.52444e-10	3.94342e-08
	273	Ahybridus_DN21834_c0_g1_i1	-2.88169	0.383378	8.77934e-10	4.58423e-08
	274	Ahybridus_DN9589_c0_g2_i1	-1.78212	6.18231	9.80414e-10	5.10066e-08
	275	Ahybridus_DN10618_c0_g1_i1	-2.0354	2.43054	1.00272e-09	5.19773e-08
	276	Ahybridus_DN4127_c0_g2_i1	2.43545	1.29668	1.04189e-09	5.38121e-08
	277	Ahybridus_DN8854_c0_g1_i1	-2.73758	0.501173	1.06784e-09	5.49535e-08
	278	Ahybridus_DN20609_c0_g1_i1	-2.5859	0.724655	1.09909e-09	5.63582e-08
	279	Ahybridus_DN26538_c0_g1_i1	-3.57113	-0.27505	1.11676e-09	5.70589e-08
	280	Ahybridus_DN10154_c0_g1_i1	7.47712	-0.534766	1.14669e-09	5.81709e-08
	281	Ahybridus_DN15314_c0_g1_i1	7.46568	-0.5474	1.14669e-09	5.81709e-08
	282	Ahybridus_DN8279_c0_g1_i1	-2.14086	1.77711	1.24591e-09	6.29802e-08
	283	Ahybridus_DN9410_c0_g2_i1	4.04536	-0.0296244	1.3009e-09	6.55275e-08
	284	Ahybridus_DN23635_c0_g1_i1	3.75505	0.0667411	1.42876e-09	7.17148e-08
	285	Ahybridus_DN7609_c0_g1_i1	-2.4481	0.946322	1.44231e-09	7.21408e-08
	286	Ahybridus_DN4334_c0_g2_i1	2.30545	1.63372	1.45529e-09	7.25355e-08
	287	Ahybridus_DN6244_c0_g1_i1	3.34644	0.229132	1.54018e-09	7.6499e-08
	288	Ahybridus_DN8836_c0_g1_i1	-2.45129	0.933011	1.74652e-09	8.64468e-08
	289	Ahybridus_DN8072_c1_g2_i1	-4.57824	-0.73161	1.75317e-09	8.64756e-08
	290	Ahybridus_DN4704_c0_g1_i1	-2.41468	1.00652	1.79608e-09	8.82867e-08
	291	Ahybridus_DN9805_c0_g2_i1	-1.78071	5.02966	1.81533e-09	8.89264e-08
	292	Ahybridus_DN8505_c0_g3_i1	-2.80087	0.390337	1.83197e-09	8.9434e-08
	293	Ahybridus_DN9603_c0_g1_i1	4.29653	-0.314448	1.84241e-09	8.96365e-08
	294	Ahybridus_DN9426_c0_g2_i1	-1.88104	3.20751	1.95236e-09	9.46627e-08
	295	Ahybridus_DN8700_c0_g1_i1	-2.14652	1.63949	1.97628e-09	9.54977e-08
	296	Ahybridus_DN8676_c0_g1_i1	-2.05038	2.03112	2.03183e-09	9.78506e-08
	297	Ahybridus_DN9134_c0_g1_i1	-3.04293	0.0900552	2.06367e-09	9.90494e-08
	298	Ahybridus_DN9581_c0_g1_i1	-1.96019	2.53518	2.30052e-09	1.10047e-07
	299	Ahybridus_DN9223_c0_g1_i1	-2.00658	2.31556	2.47111e-09	1.17811e-07
	300	Ahybridus_DN24866_c0_g1_i1	-2.0545	2.04077	2.57556e-09	1.22382e-07
	301	Ahybridus_DN616_c0_g2_i1	-2.14588	1.69808	2.60729e-09	1.23478e-07
	302	Ahybridus_DN16547_c0_g1_i1	-4.01797	-0.761355	2.68924e-09	1.26938e-07
	303	Ahybridus_DN5728_c0_g3_i1	2.4581	1.18113	2.82812e-09	1.33052e-07
	304	Ahybridus_DN9012_c0_g2_i1	-2.21024	1.42114	2.9993e-09	1.40641e-07
	305	Ahybridus_DN9747_c0_g1_i1	1.74977	5.15177	3.26827e-09	1.52751e-07
	306	Ahybridus_DN8999_c0_g2_i1	-1.72245	6.1066	3.30679e-09	1.54046e-07
	307	Ahybridus_DN6735_c0_g1_i1	-2.25303	1.16735	3.54787e-09	1.6462e-07
	308	Ahybridus_DN5650_c0_g1_i1	3.98644	-0.0822746	3.55685e-09	1.6462e-07
	309	Ahybridus_DN7757_c0_g1_i1	-2.61224	0.483914	4.27093e-09	1.97029e-07
	310	Ahybridus_DN7583_c0_g1_i1	-2.36603	0.965846	4.51268e-09	2.0751e-07
	311	Ahybridus_DN6352_c0_g1_i1	-2.58778	0.530586	4.93371e-09	2.26142e-07
	312	Ahybridus_DN7359_c0_g2_i1	-1.79455	3.62881	5.00205e-09	2.28539e-07
	313	Ahybridus_DN9139_c0_g1_i1	-1.94586	2.37665	5.50816e-09	2.50216e-07
	314	Ahybridus_DN26590_c0_g1_i1	3.07355	0.374207	5.51159e-09	2.50216e-07
	315	Ahybridus_DN7312_c0_g1_i1	2.17304	1.73835	5.65646e-09	2.55977e-07
	316	Ahybridus_DN8072_c0_g2_i1	-3.59638	-0.461108	5.69233e-09	2.56785e-07
	317	Ahybridus_DN6821_c0_g1_i1	2.38656	1.26709	6.14554e-09	2.76355e-07
	318	Ahybridus_DN6803_c0_g1_i1	-2.37264	0.807528	6.20709e-09	2.78246e-07
	319	Ahybridus_DN8191_c0_g1_i1	-2.1041	1.53475	6.63178e-09	2.96351e-07
	320	Ahybridus_DN6201_c0_g2_i1	-2.14034	1.44231	6.73182e-09	2.99881e-07
	321	Ahybridus_DN9247_c0_g1_i1	-2.20315	1.27596	6.84566e-09	3.04003e-07
	322	Ahybridus_DN7039_c0_g1_i1	-3.23343	-0.168966	7.13662e-09	3.1594e-07
	323	Ahybridus_DN9708_c0_g1_i1	-1.76997	3.67114	7.33107e-09	3.23543e-07
	324	Ahybridus_DN9745_c0_g1_i1	1.70619	4.97233	7.43051e-09	3.26919e-07
	325	Ahybridus_DN5728_c0_g2_i1	2.53023	0.802211	7.78502e-09	3.41463e-07
	326	Ahybridus_DN24312_c0_g1_i1	-2.63658	0.526618	7.88558e-09	3.44813e-07
	327	Ahybridus_DN5345_c0_g1_i1	-1.82696	2.97413	8.09608e-09	3.52935e-07
	328	Ahybridus_DN4971_c0_g1_i1	2.61606	0.912028	8.2239e-09	3.57414e-07
	329	Ahybridus_DN6226_c0_g1_i1	2.55558	1.14617	8.52124e-09	3.6921e-07
	330	Ahybridus_DN8849_c0_g1_i1	-2.08166	1.61862	8.68622e-09	3.75218e-07
	331	Ahybridus_DN6516_c0_g1_i1	-2.17418	1.30853	8.76577e-09	3.77511e-07
	332	Ahybridus_DN8785_c0_g1_i1	1.96157	2.34609	9.25618e-09	3.9743e-07
	333	Ahybridus_DN23619_c0_g1_i1	-3.41949	-0.372813	9.41462e-09	4.03019e-07
	334	Ahybridus_DN9221_c0_g1_i1	2.08129	1.8498	9.6243e-09	4.10762e-07
	335	Ahybridus_DN8812_c0_g1_i1	-3.04448	-0.181713	9.89237e-09	4.20942e-07
	336	Ahybridus_DN9761_c0_g1_i1	-1.66936	5.81305	9.93548e-09	4.21518e-07
	337	Ahybridus_DN9631_c0_g1_i1	1.71878	4.39816	1.14758e-08	4.85423e-07
	338	Ahybridus_DN9443_c0_g2_i1	-1.82013	2.8031	1.18326e-08	4.99033e-07
	339	Ahybridus_DN9248_c0_g1_i1	-2.20734	1.10351	1.26279e-08	5.31007e-07
	340	Ahybridus_DN8282_c0_g1_i1	-1.79765	3.03642	1.26704e-08	5.31225e-07
	341	Ahybridus_DN276_c0_g1_i1	3.38883	0.0253893	1.3119e-08	5.48421e-07
	342	Ahybridus_DN6592_c0_g2_i1	-2.72336	0.144289	1.3678e-08	5.70116e-07
	343	Ahybridus_DN9813_c1_g1_i1	1.87119	2.59638	1.37285e-08	5.70555e-07
	344	Ahybridus_DN17468_c0_g1_i1	4.39254	-0.188291	1.39471e-08	5.77953e-07
	345	Ahybridus_DN9928_c0_g1_i1	1.83307	2.81642	1.40907e-08	5.8221e-07
	346	Ahybridus_DN818_c0_g1_i1	-2.47584	0.421456	1.43498e-08	5.91202e-07
	347	Ahybridus_DN20482_c0_g1_i1	-4.3769	-0.908746	1.53992e-08	6.32609e-07
	348	Ahybridus_DN28598_c0_g1_i1	2.5317	0.936583	1.57782e-08	6.46315e-07
	349	Ahybridus_DN4721_c0_g2_i1	-2.38419	0.734119	1.58327e-08	6.4669e-07
	350	Ahybridus_DN9931_c1_g1_i1	-1.6265	14.1884	1.58901e-08	6.47181e-07
	351	Ahybridus_DN9771_c0_g1_i1	-1.83515	2.58025	1.72104e-08	6.98958e-07
	352	Ahybridus_DN6011_c0_g1_i1	-2.27656	0.95348	1.7618e-08	7.1348e-07
	353	Ahybridus_DN9234_c0_g1_i1	-1.73598	3.40574	1.91033e-08	7.71439e-07
	354	Ahybridus_DN9793_c0_g1_i1	-1.75592	3.1607	1.95079e-08	7.8555e-07
	355	Ahybridus_DN5316_c0_g1_i1	-2.20538	1.03323	2.01967e-08	8.10996e-07
	356	Ahybridus_DN7608_c0_g1_i1	-2.66942	0.195778	2.11026e-08	8.44992e-07
	357	Ahybridus_DN9716_c0_g1_i1	4.87984	-0.559034	2.23468e-08	8.92307e-07
	358	Ahybridus_DN1478_c0_g1_i1	2.49997	0.907994	2.32237e-08	9.2473e-07
	359	Ahybridus_DN9566_c0_g2_i1	7.22149	-0.751049	2.40281e-08	9.51445e-07
	360	Ahybridus_DN17439_c0_g1_i1	-3.90038	-0.813936	2.40281e-08	9.51445e-07
	361	Ahybridus_DN8101_c0_g2_i1	-2.64011	0.290862	2.41117e-08	9.52112e-07
	362	Ahybridus_DN9535_c0_g2_i1	-1.8612	2.20065	2.45885e-08	9.68258e-07
	363	Ahybridus_DN7655_c0_g1_i1	1.96814	2.00259	2.66146e-08	1.04515e-06
	364	Ahybridus_DN28718_c0_g1_i1	-3.2263	-0.371043	2.79218e-08	1.09347e-06
	365	Ahybridus_DN19741_c0_g1_i1	-2.41826	0.555826	3.03323e-08	1.18462e-06
	366	Ahybridus_DN9909_c1_g2_i1	-2.01453	1.56261	3.05541e-08	1.19002e-06
	367	Ahybridus_DN8309_c0_g1_i1	-1.8938	2.07839	3.08538e-08	1.19842e-06
	368	Ahybridus_DN5424_c0_g1_i1	2.03723	1.89117	3.14589e-08	1.2186e-06
	369	Ahybridus_DN7606_c0_g1_i1	-1.82312	2.2751	3.27532e-08	1.26215e-06
	370	Ahybridus_DN2852_c0_g2_i1	-2.26135	0.797268	3.27601e-08	1.26215e-06
	371	Ahybridus_DN6110_c0_g1_i1	4.82556	-0.604415	3.38562e-08	1.29389e-06
	372	Ahybridus_DN734_c0_g1_i1	-3.99817	-0.757399	3.38562e-08	1.29389e-06
	373	Ahybridus_DN952_c0_g1_i1	3.97161	-0.572007	3.38562e-08	1.29389e-06
	374	Ahybridus_DN9497_c0_g1_i1	1.74222	3.18549	3.48273e-08	1.32744e-06
	375	Ahybridus_DN8459_c0_g1_i1	-2.07063	1.34761	3.62307e-08	1.37725e-06
	376	Ahybridus_DN9123_c0_g1_i1	-1.80336	2.46439	3.66454e-08	1.38931e-06
	377	Ahybridus_DN9303_c0_g1_i1	-1.60108	5.62109	3.73031e-08	1.41049e-06
	378	Ahybridus_DN5396_c0_g1_i1	-3.54143	-0.493309	4.06426e-08	1.5327e-06
	379	Ahybridus_DN447_c0_g1_i1	-2.15373	1.02794	4.16005e-08	1.56468e-06
	380	Ahybridus_DN8985_c0_g2_i1	2.57102	0.562969	4.48016e-08	1.68065e-06
	381	Ahybridus_DN9858_c0_g1_i1	-1.61396	4.92194	4.51648e-08	1.68983e-06
	382	Ahybridus_DN8668_c0_g1_i1	2.03624	1.75357	4.74398e-08	1.7703e-06
	383	Ahybridus_DN3917_c0_g1_i1	-2.31711	0.549338	5.04955e-08	1.87941e-06
	384	Ahybridus_DN9421_c0_g1_i1	-3.09756	-0.290097	5.18669e-08	1.92542e-06
	385	Ahybridus_DN4047_c0_g1_i1	-2.48091	0.3791	5.30292e-08	1.96346e-06
	386	Ahybridus_DN7559_c0_g2_i1	-2.20265	0.87483	5.37311e-08	1.98429e-06
	387	Ahybridus_DN7756_c0_g2_i1	-2.03747	1.29411	5.55751e-08	2.04709e-06
	388	Ahybridus_DN6585_c0_g2_i1	-3.3908	-0.647036	5.79633e-08	2.12955e-06
	389	Ahybridus_DN7319_c0_g1_i1	2.52519	0.399486	5.83035e-08	2.13107e-06
	390	Ahybridus_DN4416_c0_g1_i1	2.51864	0.393278	5.83035e-08	2.13107e-06
	391	Ahybridus_DN10040_c0_g1_i1	7.14606	-0.811734	5.91283e-08	2.15569e-06
	392	Ahybridus_DN7927_c0_g2_i1	-1.93132	1.6118	5.94696e-08	2.1626e-06
	393	Ahybridus_DN8523_c0_g2_i1	-2.60048	0.146251	6.28943e-08	2.28132e-06
	394	Ahybridus_DN5412_c0_g1_i1	-1.98841	1.37636	6.59898e-08	2.38753e-06
	395	Ahybridus_DN8985_c0_g3_i1	2.03344	1.69099	6.73849e-08	2.43183e-06
	396	Ahybridus_DN565_c0_g1_i1	-2.23516	0.631956	6.84533e-08	2.46415e-06
	397	Ahybridus_DN21188_c0_g1_i1	2.26713	1.05552	6.86597e-08	2.46535e-06
	398	Ahybridus_DN4783_c0_g1_i1	-2.91148	-0.266678	7.25965e-08	2.60016e-06
	399	Ahybridus_DN9346_c0_g1_i1	1.64597	3.79473	7.51731e-08	2.6857e-06
	400	Ahybridus_DN7782_c0_g2_i1	-1.73393	2.53094	7.99017e-08	2.8475e-06
	401	Ahybridus_DN13746_c0_g1_i1	2.19245	1.0118	8.08023e-08	2.87241e-06
	402	Ahybridus_DN9222_c0_g1_i1	-1.58955	4.62244	8.19264e-08	2.90513e-06
	403	Ahybridus_DN14440_c0_g1_i1	2.18642	1.14823	8.44088e-08	2.98573e-06
	404	Ahybridus_DN6521_c0_g1_i1	-2.05371	1.13947	8.5557e-08	3.01885e-06
	405	Ahybridus_DN19998_c0_g1_i1	-2.19684	0.73289	8.9221e-08	3.14036e-06
	406	Ahybridus_DN13815_c0_g1_i1	-2.49291	0.231873	9.7619e-08	3.42749e-06
	407	Ahybridus_DN9490_c0_g1_i1	-1.58733	4.37979	1.00654e-07	3.52535e-06
	408	Ahybridus_DN7617_c0_g1_i1	1.97029	1.85985	1.03099e-07	3.60216e-06
	409	Ahybridus_DN5500_c0_g1_i1	2.03125	1.4853	1.14352e-07	3.97713e-06
	410	Ahybridus_DN2430_c0_g2_i1	3.72584	-0.295148	1.1439e-07	3.97713e-06
	411	Ahybridus_DN9407_c0_g1_i1	2.18961	1.1011	1.1754e-07	4.07247e-06
	412	Ahybridus_DN1864_c0_g1_i1	-2.02178	1.21085	1.17703e-07	4.07247e-06
	413	Ahybridus_DN21021_c0_g1_i1	3.86396	-0.655948	1.19814e-07	4.13546e-06
	414	Ahybridus_DN12733_c0_g1_i1	2.63324	0.589604	1.23046e-07	4.23675e-06
	415	Ahybridus_DN7582_c0_g1_i1	-1.70732	2.58624	1.24397e-07	4.26366e-06
	416	Ahybridus_DN704_c0_g1_i1	4.13097	-0.425425	1.24425e-07	4.26366e-06
	417	Ahybridus_DN11391_c0_g1_i1	-2.24644	0.551915	1.26382e-07	4.32034e-06
	418	Ahybridus_DN17911_c0_g1_i1	3.50146	-0.493128	1.28106e-07	4.36878e-06
	419	Ahybridus_DN23220_c0_g1_i1	-4.77688	-1.25871	1.2854e-07	4.37312e-06
	420	Ahybridus_DN8304_c0_g1_i1	-1.70782	2.60854	1.29821e-07	4.40619e-06
	421	Ahybridus_DN5468_c0_g1_i1	-1.71639	2.55126	1.35319e-07	4.58189e-06
	422	Ahybridus_DN2224_c0_g1_i1	2.17366	0.982711	1.38919e-07	4.69263e-06
	423	Ahybridus_DN29535_c0_g1_i1	-2.54032	0.100217	1.44143e-07	4.85759e-06
	424	Ahybridus_DN8623_c0_g1_i1	2.10939	1.32851	1.56886e-07	5.27454e-06
	425	Ahybridus_DN8214_c0_g1_i1	-2.94427	-0.400532	1.63484e-07	5.47058e-06
	426	Ahybridus_DN7543_c0_g1_i1	-2.90681	-0.428501	1.63484e-07	5.47058e-06
	427	Ahybridus_DN9083_c0_g1_i1	-1.58637	3.75397	1.6838e-07	5.6212e-06
	428	Ahybridus_DN6782_c0_g2_i1	-1.83968	1.62101	1.75246e-07	5.83675e-06
	429	Ahybridus_DN8047_c0_g1_i1	1.77386	2.35551	1.86213e-07	6.18756e-06
	430	Ahybridus_DN9912_c0_g1_i1	-2.05383	1.00576	1.96116e-07	6.50147e-06
	431	Ahybridus_DN19878_c0_g1_i1	-1.73408	2.25415	1.9818e-07	6.55467e-06
	432	Ahybridus_DN7878_c0_g1_i1	-2.06066	0.900135	1.99724e-07	6.59041e-06
	433	Ahybridus_DN5872_c0_g1_i1	-2.13954	0.69831	2.00552e-07	6.60157e-06
	434	Ahybridus_DN3050_c0_g2_i1	-3.00682	-0.334504	2.00988e-07	6.60157e-06
	435	Ahybridus_DN7385_c2_g1_i1	1.99602	1.39996	2.02627e-07	6.64011e-06
	436	Ahybridus_DN9710_c0_g2_i1	-1.69445	2.36561	2.095e-07	6.84959e-06
	437	Ahybridus_DN9894_c0_g1_i1	-1.5044	5.76106	2.13588e-07	6.96725e-06
	438	Ahybridus_DN6985_c0_g1_i1	-1.95394	1.13483	2.22093e-07	7.22815e-06
	439	Ahybridus_DN9535_c0_g1_i1	-2.02002	1.0211	2.30195e-07	7.47479e-06
	440	Ahybridus_DN9630_c0_g1_i1	1.80092	2.01196	2.30867e-07	7.47957e-06
	441	Ahybridus_DN5789_c0_g1_i1	-1.70516	2.22606	2.33577e-07	7.54389e-06
	442	Ahybridus_DN7097_c0_g1_i1	2.44781	0.480957	2.33911e-07	7.54389e-06
	443	Ahybridus_DN20345_c0_g1_i1	2.05944	0.999501	2.37485e-07	7.64188e-06
	444	Ahybridus_DN20751_c0_g2_i1	2.44828	0.615436	2.43697e-07	7.82411e-06
	445	Ahybridus_DN3713_c0_g2_i1	-2.18652	0.579078	2.45105e-07	7.85162e-06
	446	Ahybridus_DN7075_c0_g2_i1	-1.79416	1.87524	2.50453e-07	8.00496e-06
	447	Ahybridus_DN8234_c0_g1_i1	-1.97662	1.09359	2.64385e-07	8.43133e-06
	448	Ahybridus_DN9924_c0_g1_i1	-2.70027	-0.173216	2.6612e-07	8.46771e-06
	449	Ahybridus_DN7999_c0_g1_i1	-1.69786	2.24662	2.66867e-07	8.47259e-06
	450	Ahybridus_DN7095_c0_g1_i1	1.55773	4.0945	2.68962e-07	8.5201e-06
	451	Ahybridus_DN5534_c0_g1_i1	-1.57624	3.26882	2.76645e-07	8.74406e-06
	452	Ahybridus_DN7722_c0_g4_i1	2.07717	1.02553	2.80173e-07	8.83598e-06
	453	Ahybridus_DN15878_c0_g1_i1	4.6384	-0.757221	2.82373e-07	8.85056e-06
	454	Ahybridus_DN26809_c0_g1_i1	-3.39253	-0.912168	2.82373e-07	8.85056e-06
	455	Ahybridus_DN24349_c0_g1_i1	3.35953	-0.239867	2.83119e-07	8.85056e-06
	456	Ahybridus_DN9138_c2_g2_i1	-2.798	-0.391256	2.83119e-07	8.85056e-06
	457	Ahybridus_DN8499_c0_g1_i1	2.5461	0.35153	2.8516e-07	8.89487e-06
	458	Ahybridus_DN814_c0_g1_i1	-3.25806	-0.725973	2.85927e-07	8.89933e-06
	459	Ahybridus_DN9552_c0_g1_i1	1.61627	3.12448	3.00489e-07	9.32237e-06
	460	Ahybridus_DN1740_c0_g1_i1	-1.83345	1.53123	3.00827e-07	9.32237e-06
	461	Ahybridus_DN2408_c0_g1_i1	-2.15649	0.649461	3.01497e-07	9.32285e-06
	462	Ahybridus_DN6951_c0_g1_i1	-2.17825	0.576683	3.037e-07	9.37067e-06
	463	Ahybridus_DN8684_c0_g1_i1	-1.96738	1.09684	3.10958e-07	9.57387e-06
	464	Ahybridus_DN9200_c0_g1_i1	1.59685	3.01995	3.14504e-07	9.65326e-06
	465	Ahybridus_DN9883_c4_g9_i1	-2.51901	-0.00936434	3.1489e-07	9.65326e-06
	466	Ahybridus_DN9279_c0_g3_i1	-1.47844	6.01593	3.19251e-07	9.76594e-06
	467	Ahybridus_DN20688_c0_g1_i1	-2.44993	0.0142065	3.33202e-07	1.01709e-05
	468	Ahybridus_DN9008_c0_g1_i1	-1.889	1.37511	3.41291e-07	1.03841e-05
	469	Ahybridus_DN9448_c0_g1_i1	-1.58774	3.07518	3.41643e-07	1.03841e-05
	470	Ahybridus_DN6583_c0_g1_i1	-1.7966	1.70359	3.55054e-07	1.07687e-05
	471	Ahybridus_DN9581_c0_g2_i1	-6.8976	-1.31297	3.57224e-07	1.08115e-05
	472	Ahybridus_DN9268_c0_g1_i1	-2.70229	-0.182153	3.64525e-07	1.10091e-05
	473	Ahybridus_DN5752_c0_g1_i1	-2.13277	0.648407	3.69909e-07	1.11246e-05
	474	Ahybridus_DN3778_c0_g1_i1	-2.09333	0.658478	3.69909e-07	1.11246e-05
	475	Ahybridus_DN990_c0_g2_i1	2.57026	0.388737	3.73542e-07	1.11798e-05
	476	Ahybridus_DN8611_c0_g2_i1	-1.95408	1.06997	3.73664e-07	1.11798e-05
	477	Ahybridus_DN9780_c0_g2_i1	-4.11023	-1.09459	3.74099e-07	1.11798e-05
	478	Ahybridus_DN6698_c0_g1_i1	-2.26915	0.318295	3.7728e-07	1.12513e-05
	479	Ahybridus_DN7857_c0_g1_i1	1.62921	2.81915	3.89715e-07	1.15979e-05
	480	Ahybridus_DN8095_c0_g1_i1	-2.76511	-0.388242	3.99438e-07	1.18625e-05
	481	Ahybridus_DN8025_c0_g1_i1	-2.06035	0.886631	4.06238e-07	1.20393e-05
	482	Ahybridus_DN2527_c0_g2_i1	-2.50522	-0.0220898	4.21421e-07	1.24634e-05
	483	Ahybridus_DN9452_c0_g1_i1	-1.51999	3.89652	4.25675e-07	1.25631e-05
	484	Ahybridus_DN7429_c0_g2_i1	-1.67818	2.23223	4.34022e-07	1.2783e-05
	485	Ahybridus_DN6627_c0_g1_i1	-2.12702	0.644454	4.54038e-07	1.3345e-05
	486	Ahybridus_DN3361_c0_g2_i1	-1.52224	3.81284	4.62495e-07	1.35656e-05
	487	Ahybridus_DN9302_c0_g1_i1	-1.72644	1.83224	4.75979e-07	1.39095e-05
	488	Ahybridus_DN6722_c0_g1_i1	2.3062	0.545939	4.76171e-07	1.39095e-05
	489	Ahybridus_DN28247_c0_g1_i1	2.39288	0.419111	4.79596e-07	1.39809e-05
	490	Ahybridus_DN9183_c0_g1_i1	1.83699	1.83963	5.42306e-07	1.57767e-05
	491	Ahybridus_DN9012_c0_g1_i1	-2.14193	0.480076	5.89168e-07	1.71051e-05
	492	Ahybridus_DN21220_c0_g1_i1	6.87262	-1.03846	5.98891e-07	1.73161e-05
	493	Ahybridus_DN27858_c0_g1_i1	-2.38368	0.0563265	5.99446e-07	1.73161e-05
	494	Ahybridus_DN9154_c0_g2_i1	-6.78576	-1.40224	6.00082e-07	1.73161e-05
	495	Ahybridus_DN17171_c0_g1_i1	-2.28894	0.133519	6.08182e-07	1.75144e-05
	496	Ahybridus_DN16849_c0_g1_i1	-2.24433	0.310888	6.10029e-07	1.75322e-05
	497	Ahybridus_DN9622_c0_g2_i1	-1.57772	2.73462	6.24233e-07	1.79043e-05
	498	Ahybridus_DN23752_c0_g1_i1	2.83762	-0.200329	6.32434e-07	1.81031e-05
	499	Ahybridus_DN19862_c0_g1_i1	3.33705	-0.625497	6.44478e-07	1.84109e-05
	500	Ahybridus_DN9230_c0_g1_i1	-1.96727	0.831395	7.19309e-07	2.05075e-05
	501	Ahybridus_DN3167_c0_g1_i1	-1.53202	3.24899	7.38951e-07	2.10254e-05
	502	Ahybridus_DN9883_c5_g1_i1	-2.52534	-0.10189	7.57047e-07	2.14974e-05
	503	Ahybridus_DN9285_c0_g1_i1	-1.72054	1.75816	7.68074e-07	2.17672e-05
	504	Ahybridus_DN2936_c0_g1_i1	2.42949	0.230922	7.92277e-07	2.24085e-05
	505	Ahybridus_DN23180_c0_g1_i1	3.98532	-0.538412	8.37371e-07	2.36371e-05
	506	Ahybridus_DN8769_c0_g2_i1	-1.60612	2.44814	8.48471e-07	2.39031e-05
	507	Ahybridus_DN8615_c0_g1_i1	1.6144	2.52009	8.90176e-07	2.50285e-05
	508	Ahybridus_DN4704_c0_g2_i1	-2.58115	-0.275465	9.43753e-07	2.64827e-05
	509	Ahybridus_DN9931_c0_g1_i1	-1.48609	3.59944	9.4914e-07	2.65815e-05
	510	Ahybridus_DN8349_c0_g1_i1	1.64176	2.29302	9.55179e-07	2.66982e-05
	511	Ahybridus_DN19806_c0_g1_i1	-4.07009	-1.11914	9.62421e-07	2.6848e-05
	512	Ahybridus_DN8133_c0_g1_i1	-1.68131	1.91751	9.69552e-07	2.69853e-05
	513	Ahybridus_DN8074_c0_g1_i1	-3.15161	-0.818754	9.71131e-07	2.69853e-05
	514	Ahybridus_DN4564_c0_g1_i1	-2.44608	-0.165969	9.87761e-07	2.7394e-05
	515	Ahybridus_DN20073_c0_g1_i1	3.52592	-0.457969	1.0014e-06	2.77183e-05
	516	Ahybridus_DN9928_c1_g2_i1	2.39034	0.322544	1.00761e-06	2.78363e-05
	517	Ahybridus_DN4610_c0_g1_i1	-6.71222	-1.47353	1.01334e-06	2.79404e-05
	518	Ahybridus_DN8072_c1_g1_i1	-3.69236	-0.982646	1.04475e-06	2.87507e-05
	519	Ahybridus_DN3298_c0_g1_i1	-1.3963	13.4547	1.04809e-06	2.8787e-05
	520	Ahybridus_DN7775_c0_g1_i1	-1.69205	1.73414	1.09785e-06	3.0096e-05
	521	Ahybridus_DN8299_c0_g2_i1	-1.84352	1.07514	1.23833e-06	3.38819e-05
	522	Ahybridus_DN11002_c0_g1_i1	-2.19656	0.21083	1.29334e-06	3.53191e-05
	523	Ahybridus_DN6777_c0_g2_i1	-2.21412	0.171689	1.32309e-06	3.60625e-05
	524	Ahybridus_DN5659_c0_g1_i1	2.51442	0.195904	1.34745e-06	3.66564e-05
	525	Ahybridus_DN9425_c0_g1_i1	-1.55017	2.63474	1.37236e-06	3.72629e-05
	526	Ahybridus_DN7989_c0_g1_i1	-1.8007	1.28413	1.4215e-06	3.85239e-05
	527	Ahybridus_DN5050_c0_g1_i1	-1.6974	1.63269	1.42509e-06	3.85477e-05
	528	Ahybridus_DN3049_c0_g2_i1	-1.90375	0.805537	1.43694e-06	3.87946e-05
	529	Ahybridus_DN8863_c0_g1_i1	-1.87265	1.08376	1.45128e-06	3.91078e-05
	530	Ahybridus_DN9411_c0_g2_i1	-1.46135	3.58408	1.464e-06	3.9376e-05
	531	Ahybridus_DN9550_c0_g1_i1	-1.65356	1.94389	1.46989e-06	3.946e-05
	532	Ahybridus_DN3585_c0_g1_i1	-1.72276	1.43276	1.56055e-06	4.18151e-05
	533	Ahybridus_DN6264_c0_g1_i1	-1.40788	4.75962	1.60126e-06	4.28254e-05
	534	Ahybridus_DN2184_c0_g1_i1	-1.78325	1.14501	1.71329e-06	4.57359e-05
	535	Ahybridus_DN11090_c0_g1_i1	1.54306	2.77957	1.72685e-06	4.60118e-05
	536	Ahybridus_DN9717_c0_g2_i1	-1.58056	2.17779	1.74046e-06	4.62739e-05
	537	Ahybridus_DN7610_c0_g1_i1	2.07556	0.735054	1.74318e-06	4.62739e-05
	538	Ahybridus_DN7675_c0_g1_i1	-1.7762	1.20527	1.80208e-06	4.77486e-05
	539	Ahybridus_DN2973_c0_g1_i1	2.49763	0.0376763	1.8245e-06	4.82528e-05
	540	Ahybridus_DN3825_c0_g2_i1	-1.98771	0.607824	1.83254e-06	4.83757e-05
	541	Ahybridus_DN9788_c0_g1_i1	-1.43341	3.80492	1.90622e-06	5.02277e-05
	542	Ahybridus_DN8657_c0_g1_i1	-1.47341	3.21309	1.92453e-06	5.06165e-05
	543	Ahybridus_DN3042_c0_g2_i1	1.89624	1.35161	1.96602e-06	5.16126e-05
	544	Ahybridus_DN9276_c0_g2_i1	1.68433	1.75093	2.02579e-06	5.3084e-05
	545	Ahybridus_DN8257_c0_g1_i1	-1.47413	3.02989	2.03614e-06	5.32573e-05
	546	Ahybridus_DN7297_c0_g1_i1	-1.48199	3.06329	2.06301e-06	5.38611e-05
	547	Ahybridus_DN590_c0_g2_i1	-1.42114	3.74435	2.1279e-06	5.54539e-05
	548	Ahybridus_DN9626_c0_g1_i1	-1.41683	4.06814	2.17806e-06	5.66573e-05
	549	Ahybridus_DN9634_c0_g1_i1	-1.42209	3.84744	2.20736e-06	5.7315e-05
	550	Ahybridus_DN7732_c0_g1_i1	-3.36645	-0.921853	2.22113e-06	5.75678e-05
	551	Ahybridus_DN9407_c2_g1_i1	1.52472	2.93434	2.25585e-06	5.83615e-05
	552	Ahybridus_DN9798_c0_g1_i1	-1.37187	5.41293	2.28293e-06	5.8955e-05
	553	Ahybridus_DN9289_c0_g1_i1	-1.69991	1.42366	2.28884e-06	5.90007e-05
	554	Ahybridus_DN9490_c0_g2_i1	-1.58218	2.14325	2.30627e-06	5.93428e-05
	555	Ahybridus_DN8718_c0_g1_i1	-1.36285	5.83519	2.32862e-06	5.98098e-05
	556	Ahybridus_DN11634_c0_g1_i1	-2.51311	-0.315741	2.4693e-06	6.33091e-05
	557	Ahybridus_DN5312_c0_g1_i1	-2.10768	0.286822	2.48776e-06	6.3668e-05
	558	Ahybridus_DN856_c0_g1_i1	-3.94497	-1.22679	2.5143e-06	6.41169e-05
	559	Ahybridus_DN12424_c0_g1_i1	-3.91375	-1.25649	2.5143e-06	6.41169e-05
	560	Ahybridus_DN5826_c0_g1_i1	1.72434	1.64725	2.53065e-06	6.41184e-05
	561	Ahybridus_DN25783_c0_g1_i1	3.59513	-0.868574	2.53685e-06	6.41184e-05
	562	Ahybridus_DN6997_c0_g1_i1	-3.5941	-1.06113	2.53685e-06	6.41184e-05
	563	Ahybridus_DN4656_c0_g2_i1	-3.21732	-1.02855	2.53685e-06	6.41184e-05
	564	Ahybridus_DN24777_c0_g1_i1	-3.21441	-1.04173	2.53685e-06	6.41184e-05
	565	Ahybridus_DN3376_c0_g1_i1	2.34761	0.318769	2.61483e-06	6.59725e-05
	566	Ahybridus_DN9199_c0_g1_i1	1.47844	3.02105	2.62852e-06	6.62006e-05
	567	Ahybridus_DN9589_c0_g4_i1	-1.34512	7.59196	2.66786e-06	6.70729e-05
	568	Ahybridus_DN27070_c0_g1_i1	1.71837	1.66344	2.70662e-06	6.79275e-05
	569	Ahybridus_DN7354_c0_g1_i1	1.85673	1.2286	2.7955e-06	6.99121e-05
	570	Ahybridus_DN6736_c0_g1_i1	-1.76509	1.1866	2.7955e-06	6.99121e-05
	571	Ahybridus_DN9176_c0_g2_i1	-1.49436	2.67274	2.84847e-06	7.1112e-05
	572	Ahybridus_DN2828_c0_g1_i1	-1.98732	0.524181	2.92316e-06	7.28489e-05
	573	Ahybridus_DN13647_c0_g1_i1	-4.4143	-1.53758	2.93669e-06	7.30586e-05
	574	Ahybridus_DN9854_c3_g4_i1	-1.87282	0.654596	2.97089e-06	7.37807e-05
	575	Ahybridus_DN20151_c0_g1_i1	-2.84277	-0.648097	3.03364e-06	7.50994e-05
	576	Ahybridus_DN18796_c0_g1_i1	-1.47122	2.68072	3.03453e-06	7.50994e-05
	577	Ahybridus_DN8403_c0_g1_i1	-1.67209	1.5177	3.07994e-06	7.59608e-05
	578	Ahybridus_DN16609_c0_g1_i1	1.63293	1.70268	3.08e-06	7.59608e-05
	579	Ahybridus_DN8567_c0_g1_i1	-1.36599	4.64193	3.16837e-06	7.80053e-05
	580	Ahybridus_DN10224_c0_g1_i1	-2.77206	-0.509707	3.25233e-06	7.99344e-05
	581	Ahybridus_DN4458_c0_g1_i1	-2.09142	0.208656	3.33893e-06	8.19216e-05
	582	Ahybridus_DN9908_c2_g4_i1	-1.83321	0.810429	3.34682e-06	8.1974e-05
	583	Ahybridus_DN4761_c0_g1_i1	-3.0223	-0.912787	3.3712e-06	8.24295e-05
	584	Ahybridus_DN23378_c0_g1_i1	-2.44784	-0.265324	3.39083e-06	8.27677e-05
	585	Ahybridus_DN8209_c0_g1_i1	1.44207	3.16897	3.55348e-06	8.65895e-05
	586	Ahybridus_DN6696_c0_g1_i1	2.09186	0.724592	3.60965e-06	8.78082e-05
	587	Ahybridus_DN8288_c0_g3_i1	-1.78529	0.96991	3.64857e-06	8.86036e-05
	588	Ahybridus_DN14208_c0_g1_i1	2.06064	0.789517	3.81882e-06	9.25803e-05
	589	Ahybridus_DN13379_c0_g1_i1	2.30256	0.130303	3.92975e-06	9.5108e-05
	590	Ahybridus_DN4609_c0_g1_i1	3.54947	-0.902735	3.97077e-06	9.59379e-05
	591	Ahybridus_DN20085_c0_g1_i1	-2.86019	-0.817072	3.99267e-06	9.63037e-05
	592	Ahybridus_DN9890_c7_g1_i1	-3.89517	-1.24804	4.08765e-06	9.84281e-05
	593	Ahybridus_DN8025_c0_g2_i1	-2.23291	-0.0380873	4.12822e-06	9.92373e-05
	594	Ahybridus_DN8059_c0_g1_i1	1.71188	1.51189	4.14959e-06	9.95831e-05
	595	Ahybridus_DN6227_c0_g2_i1	-1.49901	2.35128	4.18011e-06	0.000100147
	596	Ahybridus_DN5370_c0_g1_i1	-1.74738	1.10307	4.25091e-06	0.000101672
	597	Ahybridus_DN9570_c0_g1_i1	-1.79832	0.754908	4.28878e-06	0.000102398
	598	Ahybridus_DN9862_c0_g1_i1	-1.38923	3.67458	4.29563e-06	0.000102398
	599	Ahybridus_DN16509_c0_g1_i1	2.0865	0.45259	4.414e-06	0.000105044
	600	Ahybridus_DN4751_c0_g1_i1	2.67137	-0.0948949	4.48834e-06	0.000106636
	601	Ahybridus_DN6863_c0_g1_i1	1.62176	1.70596	4.55721e-06	0.000108092
	602	Ahybridus_DN8295_c0_g1_i1	-1.45056	2.66792	4.57702e-06	0.000108381
	603	Ahybridus_DN27891_c0_g1_i1	3.03298	-0.191823	4.62675e-06	0.000109029
	604	Ahybridus_DN2355_c0_g1_i1	-2.40027	-0.281346	4.62675e-06	0.000109029
	605	Ahybridus_DN6646_c0_g1_i1	-1.58678	1.80382	4.62731e-06	0.000109029
	606	Ahybridus_DN8430_c0_g1_i1	-2.54316	-0.569542	4.63651e-06	0.000109065
	607	Ahybridus_DN2482_c1_g1_i1	2.53523	-0.249746	4.71464e-06	0.000110605
	608	Ahybridus_DN19223_c0_g1_i1	2.64732	-0.346563	4.728e-06	0.000110605
	609	Ahybridus_DN2260_c0_g1_i1	2.64732	-0.346563	4.728e-06	0.000110605
	610	Ahybridus_DN6768_c0_g1_i1	-2.03673	0.303321	4.73302e-06	0.000110605
	611	Ahybridus_DN26490_c0_g1_i1	-1.30561	16.4487	4.74333e-06	0.000110665
	612	Ahybridus_DN8324_c0_g1_i1	1.65662	1.71515	4.82361e-06	0.000112354
	613	Ahybridus_DN9818_c1_g2_i1	1.47501	2.53118	4.93553e-06	0.000114773
	614	Ahybridus_DN4320_c0_g2_i1	-1.72709	1.09366	4.94866e-06	0.000114891
	615	Ahybridus_DN20412_c0_g1_i1	1.59624	1.62301	5.05522e-06	0.000117174
	616	Ahybridus_DN24316_c0_g1_i1	2.0803	0.339828	5.0787e-06	0.000117465
	617	Ahybridus_DN8440_c1_g1_i1	-1.57979	1.77993	5.11261e-06	0.000117465
	618	Ahybridus_DN1371_c0_g2_i1	-1.53882	1.90656	5.11734e-06	0.000117465
	619	Ahybridus_DN8411_c0_g2_i1	-1.54388	1.85968	5.11855e-06	0.000117465
	620	Ahybridus_DN19892_c0_g1_i1	-3.27792	-0.978695	5.12883e-06	0.000117465
	621	Ahybridus_DN24170_c0_g1_i1	-3.00443	-0.925642	5.12883e-06	0.000117465
	622	Ahybridus_DN5818_c0_g1_i1	-2.98573	-0.927865	5.12883e-06	0.000117465
	623	Ahybridus_DN8794_c1_g2_i1	-2.01282	0.397379	5.13368e-06	0.000117465
	624	Ahybridus_DN8135_c0_g1_i1	-1.97102	0.37033	5.53233e-06	0.000126384
	625	Ahybridus_DN9778_c0_g2_i1	-1.32343	5.0811	5.63697e-06	0.000128568
	626	Ahybridus_DN2142_c0_g1_i1	-1.36977	3.44403	5.71255e-06	0.000130084
	627	Ahybridus_DN23716_c0_g1_i1	2.56343	-0.0349985	5.76243e-06	0.00013101
	628	Ahybridus_DN7916_c0_g1_i1	-1.34902	4.16651	5.79383e-06	0.000131514
	629	Ahybridus_DN9834_c0_g1_i1	-1.32548	4.75958	5.85491e-06	0.00013269
	630	Ahybridus_DN8220_c1_g1_i1	-2.83146	-0.83551	5.92889e-06	0.000134153
	631	Ahybridus_DN6734_c0_g1_i1	1.95878	0.730877	5.99271e-06	0.000135382
	632	Ahybridus_DN9451_c0_g1_i1	-1.3086	5.38077	6.16266e-06	0.000139001
	633	Ahybridus_DN6512_c0_g1_i1	-3.1426	-1.07422	6.2336e-06	0.000140379
	634	Ahybridus_DN5935_c0_g1_i1	-1.69329	1.10475	6.24706e-06	0.00014046
	635	Ahybridus_DN4211_c0_g2_i1	2.52102	0.134831	6.28252e-06	0.000141035
	636	Ahybridus_DN8820_c0_g3_i1	-1.98028	0.395357	6.39861e-06	0.00014319
	637	Ahybridus_DN13241_c0_g1_i1	-1.93596	0.396531	6.39861e-06	0.00014319
	638	Ahybridus_DN9275_c0_g1_i1	-1.41954	2.78056	6.46314e-06	0.000144408
	639	Ahybridus_DN8142_c0_g1_i1	-2.44023	-0.371378	6.52473e-06	0.000145556
	640	Ahybridus_DN27184_c0_g1_i1	3.06336	-0.477471	6.6188e-06	0.000147193
	641	Ahybridus_DN27266_c0_g1_i1	-2.69714	-0.57611	6.6188e-06	0.000147193
	642	Ahybridus_DN8788_c0_g1_i1	-1.43633	2.67966	6.64887e-06	0.000147632
	643	Ahybridus_DN9700_c0_g2_i1	-3.81753	-1.31479	6.67155e-06	0.000147675
	644	Ahybridus_DN20992_c0_g1_i1	-3.78174	-1.34697	6.67155e-06	0.000147675
	645	Ahybridus_DN8796_c0_g1_i1	-2.18407	0.0116702	6.73647e-06	0.000148881
	646	Ahybridus_DN24256_c0_g1_i1	2.19621	0.268445	6.97171e-06	0.000153842
	647	Ahybridus_DN7520_c0_g1_i1	-1.49056	2.13839	7.02142e-06	0.000154699
	648	Ahybridus_DN5946_c0_g1_i1	1.93593	0.794963	7.43244e-06	0.000163502
	649	Ahybridus_DN1578_c0_g1_i1	-1.55746	1.64029	7.45523e-06	0.000163751
	650	Ahybridus_DN9867_c2_g3_i1	-1.31191	4.63102	7.5399e-06	0.000165356
	651	Ahybridus_DN8760_c0_g1_i1	1.51737	1.97242	7.72449e-06	0.000169144
	652	Ahybridus_DN23582_c0_g1_i1	2.04817	0.662422	7.88678e-06	0.000172433
	653	Ahybridus_DN18171_c0_g1_i1	-2.14903	0.0608399	8.16092e-06	0.000178153
	654	Ahybridus_DN7583_c0_g2_i1	-1.9139	0.478412	8.32599e-06	0.000181479
	655	Ahybridus_DN8942_c0_g1_i1	1.33249	3.8276	8.51692e-06	0.000185144
	656	Ahybridus_DN9776_c1_g1_i1	-1.38744	2.96324	8.52013e-06	0.000185144
	657	Ahybridus_DN6513_c0_g1_i1	1.35797	3.67506	8.61214e-06	0.000186859
	658	Ahybridus_DN13228_c0_g1_i1	2.38422	-0.206873	8.63744e-06	0.000187123
	659	Ahybridus_DN14139_c0_g1_i1	-4.27803	-1.63736	8.70258e-06	0.000188248
	660	Ahybridus_DN6092_c0_g1_i1	-2.80424	-0.884033	8.82062e-06	0.000190084
	661	Ahybridus_DN5176_c0_g2_i1	-2.79954	-0.86171	8.82062e-06	0.000190084
	662	Ahybridus_DN10175_c0_g1_i1	-2.15394	-0.0371893	8.82749e-06	0.000190084
	663	Ahybridus_DN13214_c0_g1_i1	-1.26635	15.0856	8.89807e-06	0.000191315
	664	Ahybridus_DN8813_c0_g2_i1	-1.50273	1.9385	9.28141e-06	0.000199257
	665	Ahybridus_DN24680_c0_g1_i1	-2.5552	-0.693268	9.32658e-06	0.000199813
	666	Ahybridus_DN3428_c0_g1_i1	3.12419	-0.411458	9.33537e-06	0.000199813
	667	Ahybridus_DN18654_c0_g1_i1	1.95082	0.589878	9.3833e-06	0.000200538
	668	Ahybridus_DN9783_c0_g1_i1	-2.64404	-0.616457	9.46102e-06	0.000201896
	669	Ahybridus_DN7740_c0_g1_i1	-1.99222	0.283501	9.50637e-06	0.000202561
	670	Ahybridus_DN4492_c0_g1_i1	-2.11165	0.100388	9.72223e-06	0.000206543
	671	Ahybridus_DN19746_c0_g1_i1	-2.03711	0.116509	9.72223e-06	0.000206543
	672	Ahybridus_DN337_c0_g1_i1	-3.46164	-1.15325	9.81464e-06	0.000208196
	673	Ahybridus_DN8846_c0_g1_i1	-1.30534	4.08557	1.02846e-05	0.000217214
	674	Ahybridus_DN16456_c0_g1_i1	2.50248	-0.0660176	1.02855e-05	0.000217214
	675	Ahybridus_DN10254_c0_g2_i1	-2.17918	-0.170919	1.02855e-05	0.000217214
	676	Ahybridus_DN9928_c1_g3_i1	1.59106	1.73077	1.06681e-05	0.000224961
	677	Ahybridus_DN9454_c0_g1_i1	-1.39031	2.80679	1.07738e-05	0.000226854
	678	Ahybridus_DN3117_c0_g1_i1	-3.76562	-1.35102	1.09316e-05	0.000229837
	679	Ahybridus_DN6631_c0_g1_i1	-2.0066	0.156803	1.1414e-05	0.000239626
	680	Ahybridus_DN4988_c0_g2_i1	-1.38757	2.68323	1.15603e-05	0.000242267
	681	Ahybridus_DN7987_c0_g1_i1	-2.15393	-0.00832768	1.15737e-05	0.000242267
	682	Ahybridus_DN8190_c0_g2_i1	-1.78967	0.757659	1.17719e-05	0.000246052
	683	Ahybridus_DN27512_c0_g1_i1	2.04553	0.344052	1.20027e-05	0.000250144
	684	Ahybridus_DN8871_c0_g2_i1	-1.98787	0.26999	1.20027e-05	0.000250144
	685	Ahybridus_DN9867_c1_g1_i1	-1.25953	5.97113	1.20768e-05	0.000251322
	686	Ahybridus_DN1722_c0_g1_i1	2.86534	-0.358104	1.25331e-05	0.00025968
	687	Ahybridus_DN4582_c0_g2_i1	2.86534	-0.358104	1.25331e-05	0.00025968
	688	Ahybridus_DN14422_c0_g1_i1	-2.34217	-0.456814	1.25331e-05	0.00025968
	689	Ahybridus_DN104_c0_g1_i1	1.85942	0.907469	1.27619e-05	0.000264037
	690	Ahybridus_DN8877_c0_g1_i1	1.38393	2.87173	1.27961e-05	0.00026436
	691	Ahybridus_DN8226_c0_g1_i1	-1.31099	3.77816	1.28226e-05	0.000264523
	692	Ahybridus_DN9030_c0_g2_i1	-1.40941	2.44504	1.28547e-05	0.000264804
	693	Ahybridus_DN9153_c0_g1_i1	-1.28165	4.60457	1.30043e-05	0.00026731
	694	Ahybridus_DN6191_c0_g2_i1	-1.63213	1.13289	1.30139e-05	0.00026731
	695	Ahybridus_DN3954_c0_g1_i1	2.54785	-0.424025	1.31394e-05	0.000269499
	696	Ahybridus_DN7291_c0_g1_i1	-1.47893	1.91066	1.34053e-05	0.000274557
	697	Ahybridus_DN13572_c0_g1_i1	-2.70337	-0.74001	1.36033e-05	0.000277826
	698	Ahybridus_DN18009_c0_g2_i1	-1.61265	1.20908	1.36038e-05	0.000277826
	699	Ahybridus_DN8085_c0_g1_i1	2.35688	0.106091	1.37904e-05	0.000281233
	700	Ahybridus_DN9349_c0_g1_i1	-1.62264	1.08587	1.41272e-05	0.000287691
	701	Ahybridus_DN7649_c0_g2_i1	1.34586	3.44218	1.42713e-05	0.00029021
	702	Ahybridus_DN8084_c0_g1_i1	-1.50371	1.61389	1.4348e-05	0.000291355
	703	Ahybridus_DN6891_c0_g1_i1	-1.24436	6.22173	1.47277e-05	0.00029864
	704	Ahybridus_DN345_c0_g1_i1	-2.29645	-0.25861	1.49488e-05	0.000302692
	705	Ahybridus_DN20976_c0_g1_i1	-6.36615	-1.71587	1.51115e-05	0.000305552
	706	Ahybridus_DN544_c0_g1_i1	-2.02882	-0.0410348	1.51819e-05	0.000306541
	707	Ahybridus_DN9811_c0_g1_i1	-1.73657	0.774169	1.53379e-05	0.000309253
	708	Ahybridus_DN9883_c2_g1_i1	-1.73935	0.689128	1.5512e-05	0.000312321
	709	Ahybridus_DN8823_c0_g1_i1	-1.41484	2.27264	1.59983e-05	0.000321659
	710	Ahybridus_DN5361_c0_g1_i1	2.16473	0.146264	1.61754e-05	0.000324304
	711	Ahybridus_DN4759_c0_g2_i1	-1.96461	0.0488396	1.61754e-05	0.000324304
	712	Ahybridus_DN9489_c0_g1_i1	-1.28937	3.72236	1.67278e-05	0.000334909
	713	Ahybridus_DN5682_c0_g1_i1	-1.98546	0.200566	1.68211e-05	0.000336304
	714	Ahybridus_DN9052_c0_g1_i1	1.40568	2.56698	1.76801e-05	0.000352983
	715	Ahybridus_DN7323_c0_g1_i1	-1.62893	1.0472	1.78664e-05	0.000356204
	716	Ahybridus_DN16943_c0_g1_i1	2.01488	0.105003	1.79384e-05	0.000357139
	717	Ahybridus_DN8687_c0_g1_i1	-1.50462	1.50309	1.80892e-05	0.000359639
	718	Ahybridus_DN23781_c0_g1_i1	2.76337	-0.453003	1.85125e-05	0.000367032
	719	Ahybridus_DN6087_c0_g1_i1	-2.37989	-0.54745	1.85125e-05	0.000367032
	720	Ahybridus_DN1718_c0_g1_i1	-1.2173	13.4469	1.91142e-05	0.000378126
	721	Ahybridus_DN7859_c0_g2_i1	2.08044	0.298209	1.91516e-05	0.000378126
	722	Ahybridus_DN5279_c0_g1_i1	-1.93642	0.216841	1.91516e-05	0.000378126
	723	Ahybridus_DN6130_c0_g2_i1	3.11853	-0.777392	1.96293e-05	0.00038702
	724	Ahybridus_DN7563_c0_g2_i1	-1.55662	1.23321	2.00016e-05	0.000393816
	725	Ahybridus_DN6012_c0_g1_i1	1.51701	1.69802	2.00943e-05	0.000395095
	726	Ahybridus_DN2289_c0_g1_i1	2.52847	-0.20229	2.02302e-05	0.000396673
	727	Ahybridus_DN7106_c0_g1_i1	2.3788	-0.193502	2.02302e-05	0.000396673
	728	Ahybridus_DN7273_c0_g1_i1	-1.71634	0.622076	2.06663e-05	0.000404394
	729	Ahybridus_DN6755_c0_g1_i1	-1.65779	0.898852	2.06807e-05	0.000404394
	730	Ahybridus_DN9927_c0_g1_i1	-1.23517	5.20547	2.08121e-05	0.000406406
	731	Ahybridus_DN8809_c0_g1_i1	-1.42434	2.02621	2.13647e-05	0.000416625
	732	Ahybridus_DN6715_c0_g1_i1	-1.32184	2.91134	2.15577e-05	0.0004193
	733	Ahybridus_DN3046_c0_g1_i1	1.94827	0.449611	2.15607e-05	0.0004193
	734	Ahybridus_DN4889_c0_g1_i1	1.39496	2.56667	2.16845e-05	0.000421133
	735	Ahybridus_DN3018_c0_g3_i1	1.84627	0.795722	2.18549e-05	0.000423867
	736	Ahybridus_DN2482_c0_g1_i1	2.33454	-0.0560412	2.21536e-05	0.000429076
	737	Ahybridus_DN8630_c0_g1_i1	-1.30343	3.25928	2.26269e-05	0.000437649
	738	Ahybridus_DN3915_c0_g1_i1	1.23878	5.01539	2.3134e-05	0.000446849
	739	Ahybridus_DN27152_c0_g1_i1	1.84516	0.497644	2.38703e-05	0.000460448
	740	Ahybridus_DN7402_c0_g1_i1	2.78812	-0.422461	2.41607e-05	0.000465419
	741	Ahybridus_DN6952_c0_g1_i1	1.98659	0.29873	2.42018e-05	0.000465583
	742	Ahybridus_DN10329_c0_g1_i1	1.76963	0.764912	2.424e-05	0.000465689
	743	Ahybridus_DN27022_c0_g1_i1	-3.35436	-1.23257	2.45412e-05	0.00047084
	744	Ahybridus_DN7768_c0_g1_i1	1.78575	0.699806	2.49521e-05	0.00047808
	745	Ahybridus_DN8070_c0_g1_i1	-1.21819	5.38609	2.50925e-05	0.000480125
	746	Ahybridus_DN7941_c0_g1_i1	-1.53818	1.27376	2.52146e-05	0.000481814
	747	Ahybridus_DN7928_c0_g1_i1	-1.60015	0.984516	2.65369e-05	0.000506404
	748	Ahybridus_DN4709_c0_g1_i1	-1.75573	0.650433	2.69769e-05	0.000514112
	749	Ahybridus_DN16464_c0_g1_i1	-2.23059	-0.305705	2.73943e-05	0.000521369
	750	Ahybridus_DN9914_c1_g1_i1	-1.19328	13.9466	2.75298e-05	0.000523186
	751	Ahybridus_DN8927_c0_g1_i1	-1.37165	2.17698	2.75631e-05	0.000523186
	752	Ahybridus_DN9857_c0_g1_i1	-1.41464	1.96628	2.76934e-05	0.00052496
	753	Ahybridus_DN8001_c0_g1_i1	-2.38097	-0.682007	2.7836e-05	0.000526962
	754	Ahybridus_DN1194_c0_g1_i1	-3.08208	-1.12451	2.81076e-05	0.000531108
	755	Ahybridus_DN5324_c0_g1_i1	1.31588	2.8187	2.81295e-05	0.000531108
	756	Ahybridus_DN8492_c0_g1_i1	-1.47789	1.6664	2.85414e-05	0.000538172
	757	Ahybridus_DN5145_c0_g1_i1	-1.56124	1.18531	2.86149e-05	0.000538844
	758	Ahybridus_DN4797_c0_g1_i1	1.82673	0.558235	2.87053e-05	0.000539448
	759	Ahybridus_DN270_c0_g1_i1	-1.62467	0.893211	2.87226e-05	0.000539448
	760	Ahybridus_DN8583_c0_g1_i1	-1.26202	3.65505	2.89371e-05	0.000542761
	761	Ahybridus_DN10145_c0_g1_i1	2.83495	-0.67124	2.90627e-05	0.000544401
	762	Ahybridus_DN27254_c0_g1_i1	-2.69285	-0.929536	2.93581e-05	0.000547226
	763	Ahybridus_DN2961_c0_g1_i1	-2.67963	-0.946186	2.93581e-05	0.000547226
	764	Ahybridus_DN21758_c0_g1_i1	-2.67726	-0.957653	2.93581e-05	0.000547226
	765	Ahybridus_DN6996_c0_g1_i1	-2.16284	-0.168307	2.93671e-05	0.000547226
	766	Ahybridus_DN10823_c0_g1_i1	-3.6216	-1.45874	2.96958e-05	0.000552629
	767	Ahybridus_DN1993_c0_g1_i1	-1.81084	0.292269	3.014e-05	0.000560163
	768	Ahybridus_DN8775_c0_g2_i1	-2.0714	-0.0655892	3.03878e-05	0.000562096
	769	Ahybridus_DN22202_c0_g1_i1	2.86561	-0.321102	3.03935e-05	0.000562096
	770	Ahybridus_DN18716_c0_g1_i1	2.647	-0.314474	3.03935e-05	0.000562096
	771	Ahybridus_DN9914_c0_g3_i1	-1.18667	14.5804	3.04017e-05	0.000562096
	772	Ahybridus_DN6670_c0_g1_i1	1.69967	0.957303	3.05183e-05	0.000562793
	773	Ahybridus_DN1818_c0_g1_i1	-1.6492	0.89179	3.05183e-05	0.000562793
	774	Ahybridus_DN9927_c0_g9_i1	-1.18618	14.5195	3.06269e-05	0.000564065
	775	Ahybridus_DN8165_c0_g1_i1	1.2612	3.53162	3.11776e-05	0.000573467
	776	Ahybridus_DN9465_c0_g1_i1	-1.49729	1.38773	3.12806e-05	0.00057462
	777	Ahybridus_DN8587_c0_g1_i1	-1.59456	0.966486	3.41852e-05	0.000627169
	778	Ahybridus_DN5955_c0_g1_i1	2.19666	-0.035108	3.43583e-05	0.000629534
	779	Ahybridus_DN8292_c0_g1_i1	-1.5346	1.23728	3.58443e-05	0.000655918
	780	Ahybridus_DN5681_c0_g1_i1	-1.28923	2.7373	3.63028e-05	0.000663458
	781	Ahybridus_DN7150_c0_g2_i1	2.98897	-0.518236	3.68541e-05	0.00067267
	782	Ahybridus_DN7328_c0_g2_i1	-2.07786	-0.347919	3.71162e-05	0.000676587
	783	Ahybridus_DN9867_c2_g4_i1	-1.26309	3.07786	3.73398e-05	0.000679171
	784	Ahybridus_DN1188_c0_g2_i1	-1.36832	1.9123	3.73532e-05	0.000679171
	785	Ahybridus_DN9348_c0_g1_i1	1.3228	2.75476	3.77455e-05	0.00068543
	786	Ahybridus_DN28331_c0_g1_i1	-3.29319	-1.27216	3.89704e-05	0.000705873
	787	Ahybridus_DN14057_c0_g1_i1	-3.23193	-1.3292	3.89704e-05	0.000705873
	788	Ahybridus_DN10271_c0_g1_i1	2.03537	0.163095	3.9385e-05	0.000712479
	789	Ahybridus_DN4368_c0_g2_i1	-2.18766	-0.458514	4.16988e-05	0.000753379
	790	Ahybridus_DN9176_c0_g1_i1	-1.5986	0.868536	4.21497e-05	0.000760562
	791	Ahybridus_DN9088_c0_g1_i1	1.32784	2.53772	4.2442e-05	0.000764867
	792	Ahybridus_DN1618_c0_g1_i1	3.13293	-0.748299	4.25644e-05	0.000766105
	793	Ahybridus_DN13594_c0_g1_i1	-1.86239	0.228631	4.28078e-05	0.000769514
	794	Ahybridus_DN2404_c0_g1_i1	-2.72783	-1.12628	4.32377e-05	0.000776264
	795	Ahybridus_DN9391_c0_g1_i1	-1.48265	1.26327	4.42948e-05	0.000794114
	796	Ahybridus_DN8991_c0_g1_i1	1.33279	2.25581	4.43434e-05	0.000794114
	797	Ahybridus_DN8664_c0_g2_i1	-1.50076	1.17224	4.49745e-05	0.000803809
	798	Ahybridus_DN9346_c0_g2_i1	1.49874	1.55628	4.49975e-05	0.000803809
	799	Ahybridus_DN10120_c0_g1_i1	2.2123	-0.0362332	4.5143e-05	0.000805399
	800	Ahybridus_DN2018_c0_g1_i1	-1.71948	0.50775	4.63048e-05	0.000825093
	801	Ahybridus_DN6421_c0_g1_i1	-2.2292	-0.536806	4.67215e-05	0.00083148
	802	Ahybridus_DN9528_c1_g1_i1	-3.6053	-1.46277	4.92314e-05	0.000875054
	803	Ahybridus_DN23359_c0_g1_i1	2.47148	-0.265384	5.03137e-05	0.000892067
	804	Ahybridus_DN2239_c0_g1_i1	-2.15969	-0.361183	5.03137e-05	0.000892067
	805	Ahybridus_DN6996_c0_g2_i1	-1.97728	-0.0796449	5.15438e-05	0.000911609
	806	Ahybridus_DN471_c0_g1_i1	-1.91333	-0.0641193	5.15438e-05	0.000911609
	807	Ahybridus_DN8316_c0_g1_i1	-1.57468	0.894787	5.20523e-05	0.000918569
	808	Ahybridus_DN20540_c0_g1_i1	-2.41604	-0.652454	5.20662e-05	0.000918569
	809	Ahybridus_DN2608_c0_g1_i1	-1.74686	0.462732	5.25726e-05	0.000925213
	810	Ahybridus_DN13946_c0_g1_i1	-1.7287	0.45243	5.25726e-05	0.000925213
	811	Ahybridus_DN8569_c0_g1_i1	-1.22511	3.48368	5.31513e-05	0.000934245
	812	Ahybridus_DN7598_c0_g3_i1	-1.7251	0.49284	5.64035e-05	0.000990187
	813	Ahybridus_DN3852_c0_g1_i1	2.54372	-0.376186	5.72418e-05	0.00100367
	814	Ahybridus_DN2462_c0_g1_i1	-2.46974	-0.747005	5.74682e-05	0.0010064
	815	Ahybridus_DN1987_c0_g1_i1	2.07318	-0.0407857	5.93307e-05	0.00103647
	816	Ahybridus_DN7057_c0_g1_i1	2.05992	-0.0540205	5.93307e-05	0.00103647
	817	Ahybridus_DN5611_c0_g1_i1	-1.32165	2.03337	5.96982e-05	0.00104161
	818	Ahybridus_DN6872_c0_g1_i1	1.83299	0.702098	5.99243e-05	0.00104383
	819	Ahybridus_DN29123_c0_g1_i1	1.28128	2.79932	5.99716e-05	0.00104383
	820	Ahybridus_DN7529_c0_g1_i1	1.51731	1.2504	6.10601e-05	0.00106018
	821	Ahybridus_DN3263_c0_g1_i1	-1.48907	1.19022	6.10601e-05	0.00106018
	822	Ahybridus_DN9328_c0_g1_i1	-1.28192	2.54738	6.14831e-05	0.00106623
	823	Ahybridus_DN7653_c0_g2_i1	-3.2216	-1.32061	6.20515e-05	0.00107478
	824	Ahybridus_DN8589_c0_g1_i1	1.3287	2.04586	6.24458e-05	0.0010803
	825	Ahybridus_DN7388_c0_g1_i1	-1.42275	1.39624	6.32015e-05	0.00109205
	826	Ahybridus_DN9929_c0_g1_i1	-1.13768	9.58193	6.3497e-05	0.00109582
	827	Ahybridus_DN1757_c0_g1_i1	1.84108	0.370577	6.37229e-05	0.00109839
	828	Ahybridus_DN9316_c0_g1_i1	-1.55188	0.943066	6.65639e-05	0.00114461
	829	Ahybridus_DN7423_c0_g1_i1	-3.05758	-1.1174	6.6645e-05	0.00114461
	830	Ahybridus_DN1667_c0_g2_i1	-2.64091	-1.19543	6.6645e-05	0.00114461
	831	Ahybridus_DN6769_c0_g2_i1	-1.866	-0.101435	6.71552e-05	0.00115198
	832	Ahybridus_DN14975_c0_g1_i1	2.25845	-0.284983	6.82343e-05	0.00116896
	833	Ahybridus_DN7214_c0_g1_i1	-1.36986	1.72863	6.83091e-05	0.00116896
	834	Ahybridus_DN7760_c0_g1_i1	1.42193	1.3498	6.9543e-05	0.00118865
	835	Ahybridus_DN3783_c0_g1_i1	-1.3753	1.37283	7.1106e-05	0.00121391
	836	Ahybridus_DN9587_c0_g1_i1	1.37407	1.87251	7.17657e-05	0.00122371
	837	Ahybridus_DN9883_c4_g5_i1	-1.13953	5.94834	7.28484e-05	0.00124069
	838	Ahybridus_DN7842_c0_g1_i1	1.47871	1.45998	7.30481e-05	0.00124112
	839	Ahybridus_DN9401_c0_g1_i1	1.45128	1.46931	7.30481e-05	0.00124112
	840	Ahybridus_DN20497_c0_g1_i1	1.88107	0.327265	7.33886e-05	0.00124542
	841	Ahybridus_DN3440_c0_g1_i1	-1.93206	-0.0242602	7.50792e-05	0.0012726
	842	Ahybridus_DN13257_c0_g1_i1	-1.29153	2.08284	7.61184e-05	0.00128868
	843	Ahybridus_DN6561_c0_g1_i1	-1.6423	0.558914	7.74406e-05	0.00130905
	844	Ahybridus_DN8338_c0_g1_i1	1.25829	2.87627	7.75052e-05	0.00130905
	845	Ahybridus_DN10450_c0_g1_i1	1.79355	0.498931	7.87263e-05	0.0013281
	846	Ahybridus_DN13630_c0_g1_i1	-1.29799	2.06307	7.98179e-05	0.00134486
	847	Ahybridus_DN7785_c0_g3_i1	-1.41306	1.40869	7.99983e-05	0.00134486
	848	Ahybridus_DN8678_c0_g2_i1	-1.21319	3.19141	8.00028e-05	0.00134486
	849	Ahybridus_DN6411_c0_g1_i1	-1.55186	0.83664	8.04293e-05	0.00135044
	850	Ahybridus_DN9648_c0_g1_i1	-1.31788	2.01218	8.12547e-05	0.00136269
	851	Ahybridus_DN27664_c0_g1_i1	3.82843	-1.37453	8.19342e-05	0.00136778
	852	Ahybridus_DN27046_c0_g1_i1	-3.48362	-1.54768	8.19342e-05	0.00136778
	853	Ahybridus_DN1762_c0_g1_i1	-6.14341	-1.88038	8.2038e-05	0.00136778
	854	Ahybridus_DN20854_c0_g1_i1	6.03826	-1.65631	8.2038e-05	0.00136778
	855	Ahybridus_DN20924_c0_g1_i1	-3.9317	-1.86991	8.2038e-05	0.00136778
	856	Ahybridus_DN10451_c0_g1_i1	-1.4496	1.20615	8.2157e-05	0.00136816
	857	Ahybridus_DN9226_c0_g1_i1	1.17395	4.03699	8.41186e-05	0.0013992
	858	Ahybridus_DN8913_c0_g3_i1	-1.41613	1.34738	8.55897e-05	0.00142201
	859	Ahybridus_DN9854_c3_g1_i1	-1.22188	2.91092	8.62065e-05	0.00143059
	860	Ahybridus_DN23469_c0_g1_i1	-1.3504	1.74382	8.63521e-05	0.00143072
	861	Ahybridus_DN6666_c1_g1_i1	1.4411	1.59909	8.64155e-05	0.00143072
	862	Ahybridus_DN8360_c0_g1_i1	-1.15792	4.26369	8.83995e-05	0.00146187
	863	Ahybridus_DN8422_c1_g2_i1	1.21772	3.30091	8.92948e-05	0.00147497
	864	Ahybridus_DN8231_c0_g1_i1	1.32421	2.3304	9.03657e-05	0.00149061
	865	Ahybridus_DN5439_c0_g2_i1	-1.52936	0.927609	9.04511e-05	0.00149061
	866	Ahybridus_DN8303_c0_g2_i1	-1.68276	0.382628	9.0662e-05	0.00149064
	867	Ahybridus_DN2321_c0_g2_i1	-1.66332	0.396949	9.0662e-05	0.00149064
	868	Ahybridus_DN9313_c0_g2_i1	-1.31252	1.98352	9.42888e-05	0.00154849
	869	Ahybridus_DN9779_c0_g4_i1	1.21186	2.83243	9.47243e-05	0.00155385
	870	Ahybridus_DN8398_c0_g1_i1	-1.28778	2.00141	9.56737e-05	0.00156762
	871	Ahybridus_DN9459_c0_g2_i1	-1.1819	3.52312	9.59559e-05	0.00157018
	872	Ahybridus_DN9824_c0_g1_i1	-1.11515	6.48354	9.60505e-05	0.00157018
	873	Ahybridus_DN5713_c0_g1_i1	-1.90317	-0.0515589	9.70406e-05	0.00158455
	874	Ahybridus_DN1489_c0_g2_i1	-1.69193	0.264607	9.83658e-05	0.00160252
	875	Ahybridus_DN8305_c0_g1_i1	-1.68907	0.265775	9.83658e-05	0.00160252
	876	Ahybridus_DN20620_c0_g1_i1	3.10375	-1.23522	9.90627e-05	0.00161145
	877	Ahybridus_DN27699_c0_g1_i1	-2.5339	-1.05319	9.914e-05	0.00161145
	878	Ahybridus_DN16903_c0_g1_i1	-1.32089	1.71093	0.000102844	0.00166905
	879	Ahybridus_DN8461_c0_g1_i1	-2.62479	-1.19948	0.000102918	0.00166905
	880	Ahybridus_DN14365_c0_g1_i1	-2.29963	-0.729326	0.000104146	0.00167941
	881	Ahybridus_DN5165_c0_g1_i1	-2.1772	-0.685854	0.000104146	0.00167941
	882	Ahybridus_DN6451_c0_g1_i1	-2.1772	-0.685854	0.000104146	0.00167941
	883	Ahybridus_DN10317_c0_g1_i1	-2.17371	-0.694462	0.000104146	0.00167941
	884	Ahybridus_DN7105_c0_g1_i1	-2.16648	-0.691285	0.000104146	0.00167941
	885	Ahybridus_DN5128_c0_g1_i1	-1.32916	1.62157	0.000105837	0.00170475
	886	Ahybridus_DN9781_c0_g1_i1	-1.20598	2.93064	0.000106709	0.00171655
	887	Ahybridus_DN9912_c0_g2_i1	-1.71108	0.161459	0.00010681	0.00171655
	888	Ahybridus_DN8596_c0_g1_i1	-1.11577	5.46291	0.000107037	0.00171825
	889	Ahybridus_DN8989_c0_g1_i1	-1.26604	2.27301	0.000107175	0.00171854
	890	Ahybridus_DN28200_c0_g1_i1	-1.61668	0.477697	0.000107516	0.00172206
	891	Ahybridus_DN27049_c0_g1_i1	-1.41079	1.20529	0.000109589	0.0017533
	892	Ahybridus_DN8418_c0_g1_i1	-1.17672	3.38702	0.000109909	0.00175645
	893	Ahybridus_DN4508_c0_g1_i1	1.36802	1.825	0.00011154	0.00178052
	894	Ahybridus_DN118_c0_g1_i1	1.92156	-0.0359756	0.000114055	0.00181659
	895	Ahybridus_DN7313_c0_g2_i1	-1.84337	-0.101576	0.000114055	0.00181659
	896	Ahybridus_DN7848_c0_g1_i1	-1.7188	0.182544	0.000114573	0.00182282
	897	Ahybridus_DN11861_c0_g1_i1	-2.37959	-0.822024	0.000119073	0.0018923
	898	Ahybridus_DN9618_c1_g1_i1	-1.90123	-0.292372	0.000120845	0.00191831
	899	Ahybridus_DN27048_c0_g1_i1	-1.60805	0.432133	0.000124211	0.00196955
	900	Ahybridus_DN13690_c0_g2_i1	-1.72551	0.0791404	0.000125169	0.00198095
	901	Ahybridus_DN9928_c1_g1_i1	1.32322	2.04552	0.000125208	0.00198095
	902	Ahybridus_DN24299_c0_g1_i1	2.18563	-0.337022	0.000125631	0.00198105
	903	Ahybridus_DN20902_c0_g1_i1	2.04728	-0.315643	0.000125631	0.00198105
	904	Ahybridus_DN1931_c0_g2_i1	-1.95696	-0.425484	0.000125631	0.00198105
	905	Ahybridus_DN8554_c0_g2_i1	-1.42581	1.07165	0.00012606	0.00198562
	906	Ahybridus_DN20284_c0_g1_i1	1.89547	0.055079	0.000136643	0.00214993
	907	Ahybridus_DN10063_c0_g1_i1	-3.41067	-1.60161	0.00013688	0.0021513
	908	Ahybridus_DN5025_c0_g2_i1	-1.56455	0.727803	0.000139014	0.00218243
	909	Ahybridus_DN8030_c0_g3_i1	-1.24296	2.13421	0.000139448	0.00218684
	910	Ahybridus_DN9503_c0_g2_i1	-1.18447	2.85254	0.000140297	0.00219773
	911	Ahybridus_DN6338_c0_g1_i1	-1.58788	0.576081	0.000142422	0.00222857
	912	Ahybridus_DN23327_c0_g1_i1	-6.02977	-1.95321	0.000146003	0.0022796
	913	Ahybridus_DN9474_c0_g1_i1	-6.01612	-1.95946	0.000146003	0.0022796
	914	Ahybridus_DN6990_c0_g3_i1	-1.327	1.51589	0.000147456	0.00229976
	915	Ahybridus_DN7089_c0_g1_i1	2.25311	-0.429598	0.000148472	0.00231309
	916	Ahybridus_DN27451_c0_g1_i1	-2.49914	-1.07027	0.000149149	0.00232109
	917	Ahybridus_DN8247_c0_g1_i1	-1.27921	1.92111	0.000149643	0.00232624
	918	Ahybridus_DN9913_c2_g2_i1	-1.16129	3.16253	0.000154169	0.00239398
	919	Ahybridus_DN9390_c1_g1_i1	-1.5554	0.467966	0.00015816	0.00245129
	920	Ahybridus_DN6876_c0_g1_i1	-1.72624	0.08038	0.000158334	0.00245129
	921	Ahybridus_DN9927_c0_g2_i1	-1.07387	8.65829	0.000158505	0.00245129
	922	Ahybridus_DN3702_c0_g1_i1	-3.15099	-1.37226	0.000158547	0.00245129
	923	Ahybridus_DN28555_c0_g1_i1	-2.88071	-1.26414	0.000159214	0.00245893
	924	Ahybridus_DN9920_c1_g1_i1	-1.07114	9.60041	0.000162714	0.00250904
	925	Ahybridus_DN2302_c0_g1_i1	-1.42673	1.02678	0.00016281	0.00250904
	926	Ahybridus_DN8532_c0_g1_i1	-1.37444	1.21957	0.000164663	0.00253485
	927	Ahybridus_DN7833_c0_g1_i1	-1.35442	1.37614	0.000164845	0.00253491
	928	Ahybridus_DN6169_c0_g1_i1	-1.64614	0.340591	0.00016855	0.0025891
	929	Ahybridus_DN5896_c0_g2_i1	-1.23018	2.2043	0.000169796	0.00260543
	930	Ahybridus_DN5306_c0_g1_i1	-2.00398	-0.482761	0.000170533	0.00261392
	931	Ahybridus_DN6947_c0_g1_i1	1.67326	0.600266	0.000171335	0.00261882
	932	Ahybridus_DN9332_c0_g1_i1	-1.57369	0.548669	0.000171335	0.00261882
	933	Ahybridus_DN5759_c0_g1_i1	2.72432	-0.739019	0.000171587	0.00261882
	934	Ahybridus_DN9818_c1_g4_i1	2.4064	-0.739633	0.000171587	0.00261882
	935	Ahybridus_DN9051_c0_g2_i1	-1.21254	2.44647	0.000172668	0.0026325
	936	Ahybridus_DN9101_c0_g2_i1	-1.31321	1.5939	0.00017318	0.00263748
	937	Ahybridus_DN6730_c0_g1_i1	-1.10136	4.38175	0.000174954	0.00266166
	938	Ahybridus_DN8087_c0_g1_i1	1.53069	0.821944	0.0001753	0.00266407
	939	Ahybridus_DN5164_c0_g1_i1	2.35438	-0.535138	0.00017596	0.00267126
	940	Ahybridus_DN9928_c1_g4_i1	1.66535	0.440335	0.000176546	0.0026773
	941	Ahybridus_DN16833_c0_g1_i1	-1.89887	-0.185626	0.000177368	0.00268406
	942	Ahybridus_DN7185_c0_g1_i1	-1.85065	-0.252702	0.000177368	0.00268406
	943	Ahybridus_DN2007_c0_g1_i1	1.59294	0.634558	0.000177653	0.00268551
	944	Ahybridus_DN20646_c0_g1_i1	1.84108	0.248742	0.000178867	0.002701
	945	Ahybridus_DN5407_c0_g1_i1	-1.39707	1.18999	0.000183786	0.00277235
	946	Ahybridus_DN6658_c0_g1_i1	1.30048	1.58198	0.000184916	0.00278644
	947	Ahybridus_DN9187_c1_g2_i1	-1.20689	2.34946	0.00018598	0.00279951
	948	Ahybridus_DN9332_c1_g1_i1	-1.63639	0.21687	0.000188653	0.00283676
	949	Ahybridus_DN3674_c0_g1_i1	2.30015	-0.831962	0.000198013	0.00297437
	950	Ahybridus_DN1506_c0_g1_i1	-1.16349	2.86462	0.000198381	0.00297676
	951	Ahybridus_DN6252_c0_g1_i1	-1.5905	0.480951	0.000199074	0.00298402
	952	Ahybridus_DN9233_c0_g1_i1	-1.15001	2.98726	0.000201447	0.00301641
	953	Ahybridus_DN9684_c0_g1_i1	-1.37845	1.14371	0.000202253	0.00302531
	954	Ahybridus_DN730_c0_g1_i1	2.4331	-0.460321	0.000204123	0.00305007
	955	Ahybridus_DN5123_c0_g3_i1	-1.63833	0.341745	0.000207227	0.00308998
	956	Ahybridus_DN9023_c0_g1_i1	-1.63169	0.332429	0.000207227	0.00308998
	957	Ahybridus_DN22595_c0_g1_i1	2.5173	-0.63968	0.000208792	0.00310357
	958	Ahybridus_DN2551_c0_g1_i1	2.46942	-0.677709	0.000208792	0.00310357
	959	Ahybridus_DN9522_c0_g2_i1	-2.09306	-0.743575	0.000208792	0.00310357
	960	Ahybridus_DN8107_c0_g1_i1	-1.81664	-0.115663	0.000209609	0.00310924
	961	Ahybridus_DN14683_c0_g1_i1	-1.7597	-0.0879584	0.000209609	0.00310924
	962	Ahybridus_DN24647_c0_g1_i1	2.23542	-0.254445	0.000213096	0.00315768
	963	Ahybridus_DN9872_c0_g1_i1	-1.13467	3.26047	0.000213321	0.00315772
	964	Ahybridus_DN7845_c0_g1_i1	-1.46004	0.813732	0.000216982	0.00320858
	965	Ahybridus_DN9757_c0_g1_i1	-1.14931	2.85457	0.00021759	0.00321424
	966	Ahybridus_DN26783_c0_g1_i1	-1.15474	2.64801	0.000218617	0.00322608
	967	Ahybridus_DN9142_c0_g1_i1	1.18168	2.57698	0.000220437	0.00324956
	968	Ahybridus_DN8194_c0_g1_i1	1.75755	0.236189	0.000223464	0.00328739
	969	Ahybridus_DN51_c0_g1_i1	-1.63318	0.186748	0.000223464	0.00328739
	970	Ahybridus_DN8995_c0_g2_i1	-1.12813	3.29779	0.000224943	0.00330574
	971	Ahybridus_DN25787_c0_g1_i1	-1.24013	1.68155	0.000227029	0.00333296
	972	Ahybridus_DN11433_c0_g1_i1	-4.09261	-1.75592	0.00022953	0.00335929
	973	Ahybridus_DN18382_c0_g1_i1	-3.32	-1.6636	0.00022953	0.00335929
	974	Ahybridus_DN20436_c0_g1_i1	-3.31587	-1.66166	0.00022953	0.00335929
	975	Ahybridus_DN8749_c0_g1_i1	1.27625	1.9499	0.000231472	0.00338425
	976	Ahybridus_DN17181_c0_g1_i1	1.74079	0.498588	0.000232591	0.00339711
	977	Ahybridus_DN9101_c0_g1_i1	-1.18259	2.42917	0.000234062	0.0034151
	978	Ahybridus_DN8516_c0_g1_i1	1.74039	0.0903014	0.0002394	0.00348941
	979	Ahybridus_DN19750_c0_g1_i1	-1.25753	1.81947	0.000239978	0.00349426
	980	Ahybridus_DN14534_c0_g1_i1	-1.52346	0.463023	0.000240397	0.00349679
	981	Ahybridus_DN9220_c1_g1_i1	1.29941	1.85719	0.000241702	0.0035122
	982	Ahybridus_DN9733_c3_g1_i1	-2.08664	-0.624027	0.000245361	0.00356173
	983	Ahybridus_DN24589_c0_g1_i1	-2.81452	-1.30491	0.000246701	0.00357391
	984	Ahybridus_DN87_c0_g1_i1	-2.81052	-1.30308	0.000246701	0.00357391
	985	Ahybridus_DN10384_c0_g1_i1	-2.26345	-0.906608	0.000247401	0.00357677
	986	Ahybridus_DN7096_c0_g1_i1	2.16766	-0.720067	0.000247401	0.00357677
	987	Ahybridus_DN9783_c0_g2_i1	-1.39377	1.02636	0.000248601	0.00359048
	988	Ahybridus_DN8531_c0_g5_i1	-1.41153	0.802788	0.0002542	0.00366616
	989	Ahybridus_DN10016_c0_g1_i1	3.02886	-1.28624	0.000254355	0.00366616
	990	Ahybridus_DN23517_c0_g1_i1	1.77669	0.364841	0.00025475	0.00366815
	991	Ahybridus_DN7950_c0_g1_i1	-1.11426	3.365	0.000256477	0.00368929
	992	Ahybridus_DN9249_c0_g1_i1	-1.17623	2.35756	0.00025837	0.00371277
	993	Ahybridus_DN12066_c0_g1_i1	-5.97566	-1.97805	0.000261538	0.00375451
	994	Ahybridus_DN202_c0_g1_i1	1.33524	1.39738	0.000262197	0.00376018
	995	Ahybridus_DN8326_c0_g3_i1	-1.49398	0.63366	0.000268593	0.00384804
	996	Ahybridus_DN20224_c0_g1_i1	-1.69925	-0.126747	0.000270937	0.00387772
	997	Ahybridus_DN10336_c0_g1_i1	1.6149	0.46348	0.00027335	0.00390833
	998	Ahybridus_DN9835_c0_g1_i1	1.17029	2.62673	0.000281404	0.00401945
	999	Ahybridus_DN9442_c0_g1_i1	-1.09572	3.57228	0.000282369	0.0040292
	1000	Ahybridus_DN7814_c0_g1_i1	-1.93815	-0.328663	0.000282983	0.00403392
	1001	Ahybridus_DN8686_c0_g2_i1	1.20752	2.28457	0.000285444	0.00406494
	1002	Ahybridus_DN5452_c0_g1_i1	-1.70585	-0.0565649	0.000288357	0.00410232
	1003	Ahybridus_DN9571_c0_g1_i1	-2.2205	-0.776324	0.000295799	0.004204
	1004	Ahybridus_DN9069_c0_g1_i1	1.18694	2.4083	0.000296732	0.00421307
	1005	Ahybridus_DN26524_c0_g1_i1	1.60727	0.321725	0.000302412	0.00428944
	1006	Ahybridus_DN14002_c0_g1_i1	1.89836	-0.170776	0.000306767	0.00434606
	1007	Ahybridus_DN9259_c0_g1_i1	-1.17652	2.27028	0.000307014	0.00434606
	1008	Ahybridus_DN8992_c1_g1_i1	-1.34658	1.16142	0.000307894	0.0043542
	1009	Ahybridus_DN2234_c0_g1_i1	-1.27674	1.46842	0.000308844	0.0043633
	1010	Ahybridus_DN7477_c0_g2_i1	1.56796	0.66635	0.000319496	0.00450932
	1011	Ahybridus_DN8612_c0_g2_i1	-1.69984	0.0618869	0.000320341	0.00451232
	1012	Ahybridus_DN343_c0_g1_i1	-1.66952	0.0562148	0.000320341	0.00451232
	1013	Ahybridus_DN9310_c0_g4_i1	1.2574	1.61822	0.000321016	0.00451735
	1014	Ahybridus_DN8075_c0_g1_i1	-1.37415	0.935183	0.000321361	0.00451775
	1015	Ahybridus_DN5823_c0_g1_i1	1.56651	0.440453	0.000332831	0.00466979
	1016	Ahybridus_DN4925_c0_g1_i1	-1.52667	0.397201	0.000332831	0.00466979
	1017	Ahybridus_DN6990_c0_g2_i1	-1.57707	0.0591666	0.000334941	0.00469477
	1018	Ahybridus_DN5006_c0_g2_i1	1.4543	0.779833	0.000337917	0.00471951
	1019	Ahybridus_DN6233_c0_g1_i1	2.78971	-1.02175	0.000338693	0.00471951
	1020	Ahybridus_DN5863_c0_g1_i1	-2.66913	-1.14401	0.000338693	0.00471951
	1021	Ahybridus_DN20923_c0_g1_i1	-2.64374	-1.17506	0.000338693	0.00471951
	1022	Ahybridus_DN22700_c0_g1_i1	-2.39591	-1.13781	0.000338693	0.00471951
	1023	Ahybridus_DN10713_c0_g1_i1	-2.3449	-1.16927	0.000338693	0.00471951
	1024	Ahybridus_DN3358_c0_g1_i1	-1.99523	-0.677848	0.000342193	0.00475899
	1025	Ahybridus_DN27157_c0_g1_i1	1.92785	-0.556141	0.000342193	0.00475899
	1026	Ahybridus_DN9352_c1_g1_i1	-1.01702	8.19387	0.00034375	0.00477598
	1027	Ahybridus_DN9411_c0_g1_i1	-1.17177	2.19427	0.000344786	0.00478571
	1028	Ahybridus_DN9883_c1_g1_i1	-1.94066	-0.418397	0.000346059	0.00479405
	1029	Ahybridus_DN1992_c0_g3_i1	-1.93725	-0.41694	0.000346059	0.00479405
	1030	Ahybridus_DN17002_c0_g1_i1	1.53938	0.521727	0.000350408	0.00484957
	1031	Ahybridus_DN6547_c0_g1_i1	-1.0129	13.5164	0.000353507	0.00488682
	1032	Ahybridus_DN23540_c0_g1_i1	-1.36055	0.782429	0.000353784	0.00488682
	1033	Ahybridus_DN7333_c0_g1_i1	1.57674	0.273939	0.000361505	0.00498862
	1034	Ahybridus_DN9623_c0_g2_i1	-1.13419	2.47499	0.00036243	0.00499656
	1035	Ahybridus_DN5959_c0_g2_i1	1.18262	2.17763	0.000367331	0.00505507
	1036	Ahybridus_DN7053_c0_g1_i1	-1.01025	10.9575	0.000367384	0.00505507
	1037	Ahybridus_DN4068_c0_g2_i1	1.35056	1.36903	0.000371073	0.00510091
	1038	Ahybridus_DN6225_c0_g1_i1	-1.20558	1.77771	0.00037181	0.00510612
	1039	Ahybridus_DN6990_c0_g1_i1	-1.41421	0.556566	0.000373227	0.00512064
	1040	Ahybridus_DN7841_c0_g1_i1	-1.34851	0.967675	0.000375518	0.00514543
	1041	Ahybridus_DN6770_c0_g1_i1	2.16814	-0.291655	0.000375756	0.00514543
	1042	Ahybridus_DN16842_c0_g1_i1	-2.82507	-1.28373	0.000382815	0.00522204
	1043	Ahybridus_DN13653_c0_g1_i1	-2.79028	-1.3166	0.000382815	0.00522204
	1044	Ahybridus_DN21252_c0_g1_i1	-2.77823	-1.32242	0.000382815	0.00522204
	1045	Ahybridus_DN7505_c0_g1_i1	-2.74523	-1.34697	0.000382815	0.00522204
	1046	Ahybridus_DN8373_c0_g1_i1	1.24225	1.98697	0.000384582	0.00522942
	1047	Ahybridus_DN1607_c0_g1_i1	2.33458	-0.532982	0.000385951	0.00522942
	1048	Ahybridus_DN1207_c0_g1_i1	-1.96501	-0.602965	0.000385951	0.00522942
	1049	Ahybridus_DN8803_c0_g1_i1	1.86925	-0.460112	0.000385951	0.00522942
	1050	Ahybridus_DN12352_c0_g1_i1	-4.07933	-1.76207	0.000386291	0.00522942
	1051	Ahybridus_DN16975_c0_g1_i1	-3.25893	-1.70762	0.000386291	0.00522942
	1052	Ahybridus_DN1980_c0_g1_i1	-3.22844	-1.71783	0.000386291	0.00522942
	1053	Ahybridus_DN25091_c0_g1_i1	-3.18461	-1.74974	0.000386291	0.00522942
	1054	Ahybridus_DN8053_c0_g2_i1	1.19394	2.08568	0.00038983	0.00527232
	1055	Ahybridus_DN6037_c0_g1_i1	-1.11617	2.66436	0.000391224	0.00528616
	1056	Ahybridus_DN9393_c0_g1_i1	2.0809	-0.214247	0.000403369	0.00542464
	1057	Ahybridus_DN4158_c0_g1_i1	-1.78654	-0.289247	0.000403369	0.00542464
	1058	Ahybridus_DN4010_c0_g1_i1	-1.77131	-0.299056	0.000403369	0.00542464
	1059	Ahybridus_DN6097_c0_g2_i1	-1.70993	-0.271069	0.000403369	0.00542464
	1060	Ahybridus_DN2244_c0_g2_i1	-1.38471	0.72686	0.000403376	0.00542464
	1061	Ahybridus_DN8216_c0_g1_i1	-1.49489	0.364364	0.000405179	0.00544375
	1062	Ahybridus_DN18289_c0_g1_i1	-3.01563	-1.46463	0.000408962	0.00548424
	1063	Ahybridus_DN3057_c0_g1_i1	-2.95493	-1.50725	0.000408962	0.00548424
	1064	Ahybridus_DN1482_c0_g1_i1	-2.00811	-0.796966	0.000419151	0.00561437
	1065	Ahybridus_DN9116_c0_g1_i1	-1.07979	3.17906	0.000419453	0.00561437
	1066	Ahybridus_DN7653_c1_g1_i1	-1.07167	3.33036	0.000420701	0.00562579
	1067	Ahybridus_DN3186_c0_g1_i1	-0.998939	10.5423	0.000426714	0.00570085
	1068	Ahybridus_DN16794_c0_g1_i1	2.0142	-0.15536	0.000428919	0.0057233
	1069	Ahybridus_DN24309_c0_g1_i1	-2.28428	-1.0342	0.000429198	0.0057233
	1070	Ahybridus_DN6126_c0_g1_i1	1.56506	0.535071	0.000430941	0.00573582
	1071	Ahybridus_DN8525_c0_g1_i1	-1.47552	0.470301	0.000430941	0.00573582
	1072	Ahybridus_DN3362_c0_g2_i1	-1.55849	0.185127	0.000448851	0.00596862
	1073	Ahybridus_DN9535_c0_g3_i1	-1.66416	-0.156744	0.000452462	0.00600545
	1074	Ahybridus_DN9090_c0_g4_i1	-1.65236	-0.155625	0.000452462	0.00600545
	1075	Ahybridus_DN2214_c0_g1_i1	1.49272	0.685194	0.000457888	0.0060718
	1076	Ahybridus_DN19845_c0_g1_i1	1.73137	0.271807	0.000461305	0.00611144
	1077	Ahybridus_DN9845_c0_g2_i1	-1.01548	4.84988	0.000464314	0.00614559
	1078	Ahybridus_DN10405_c0_g1_i1	-5.94908	-1.99035	0.000471631	0.00623086
	1079	Ahybridus_DN4441_c0_g1_i1	-5.88012	-2.04187	0.000471631	0.00623086
	1080	Ahybridus_DN5977_c0_g1_i1	-1.08505	2.9612	0.000472955	0.00624256
	1081	Ahybridus_DN29223_c0_g1_i1	2.25412	-0.608633	0.000477261	0.00629358
	1082	Ahybridus_DN9244_c0_g3_i1	-1.19422	1.68825	0.000483959	0.006376
	1083	Ahybridus_DN9301_c0_g1_i1	-1.12997	2.33246	0.000485311	0.00638791
	1084	Ahybridus_DN9794_c0_g1_i1	-1.1245	2.14491	0.000487125	0.00640587
	1085	Ahybridus_DN1149_c0_g2_i1	1.71948	0.0176842	0.000493891	0.00648886
	1086	Ahybridus_DN8871_c0_g1_i1	-1.85774	-0.383729	0.000498853	0.00654802
	1087	Ahybridus_DN17153_c0_g1_i1	-2.61218	-1.18305	0.000511061	0.00669594
	1088	Ahybridus_DN1779_c0_g1_i1	-2.56462	-1.2174	0.000511061	0.00669594
	1089	Ahybridus_DN9813_c0_g1_i1	1.6826	0.0734534	0.000511988	0.00670191
	1090	Ahybridus_DN7300_c0_g1_i1	-1.31376	1.09464	0.000513244	0.0067102
	1091	Ahybridus_DN5656_c0_g2_i1	2.5748	-0.849914	0.000514905	0.0067102
	1092	Ahybridus_DN10743_c0_g1_i1	-2.16616	-0.975911	0.000514905	0.0067102
	1093	Ahybridus_DN4142_c0_g1_i1	-2.06307	-0.88951	0.000514905	0.0067102
	1094	Ahybridus_DN7921_c0_g1_i1	1.27493	1.17446	0.000514974	0.0067102
	1095	Ahybridus_DN27102_c0_g1_i1	-1.26787	1.14834	0.000516573	0.00672488
	1096	Ahybridus_DN9022_c0_g1_i1	-1.03427	3.88142	0.000518835	0.00674817
	1097	Ahybridus_DN5070_c0_g1_i1	-1.28898	1.23363	0.000520657	0.00676569
	1098	Ahybridus_DN8177_c0_g1_i1	-1.24892	1.36615	0.000526889	0.00684044
	1099	Ahybridus_DN6347_c0_g2_i1	-1.16731	1.96132	0.000527381	0.00684059
	1100	Ahybridus_DN5929_c0_g1_i1	1.19105	1.87574	0.000529205	0.00685801
	1101	Ahybridus_DN7971_c0_g1_i1	-1.81435	-0.335562	0.000530275	0.00686346
	1102	Ahybridus_DN6213_c0_g2_i1	1.16615	1.62998	0.000530588	0.00686346
	1103	Ahybridus_DN8811_c0_g1_i1	-1.01067	4.63015	0.000533709	0.00689757
	1104	Ahybridus_DN8920_c0_g1_i1	1.09604	2.84771	0.000544889	0.00703568
	1105	Ahybridus_DN5201_c0_g1_i1	1.07831	2.81048	0.000547691	0.00706547
	1106	Ahybridus_DN7824_c0_g1_i1	1.48648	0.761407	0.000556054	0.00716686
	1107	Ahybridus_DN8288_c0_g1_i1	-1.35236	0.770461	0.0005632	0.0072524
	1108	Ahybridus_DN9606_c0_g3_i1	-1.13328	2.02331	0.000565744	0.0072786
	1109	Ahybridus_DN5466_c0_g2_i1	-1.34705	0.841713	0.000569107	0.00731526
	1110	Ahybridus_DN5065_c0_g2_i1	1.14548	1.96245	0.000571316	0.00733703
	1111	Ahybridus_DN2749_c0_g1_i1	1.30371	0.993765	0.000576029	0.0073909
	1112	Ahybridus_DN9068_c0_g1_i1	-1.18394	1.76619	0.000578788	0.00739862
	1113	Ahybridus_DN1926_c0_g1_i1	2.37044	-0.488708	0.000579225	0.00739862
	1114	Ahybridus_DN23477_c0_g1_i1	-1.9315	-0.517106	0.000579225	0.00739862
	1115	Ahybridus_DN5255_c0_g1_i1	-1.88155	-0.564184	0.000579225	0.00739862
	1116	Ahybridus_DN2730_c0_g1_i1	-1.83029	-0.599523	0.000579225	0.00739862
	1117	Ahybridus_DN5688_c0_g1_i1	-1.49167	0.256385	0.000580752	0.00741148
	1118	Ahybridus_DN2114_c0_g1_i1	1.89096	-0.119256	0.000584491	0.00744586
	1119	Ahybridus_DN6527_c0_g2_i1	1.79707	-0.11025	0.000584491	0.00744586
	1120	Ahybridus_DN18979_c0_g1_i1	2.55821	-1.2028	0.000594768	0.00755653
	1121	Ahybridus_DN6936_c0_g1_i1	-2.49746	-1.26477	0.000594768	0.00755653
	1122	Ahybridus_DN8461_c0_g2_i1	-2.38418	-1.3525	0.000594768	0.00755653
	1123	Ahybridus_DN7591_c0_g1_i1	-1.50324	0.342819	0.000600053	0.00761688
	1124	Ahybridus_DN8828_c0_g1_i1	1.74546	-0.0523056	0.000607642	0.0077011
	1125	Ahybridus_DN8092_c0_g1_i1	-1.47794	0.398193	0.000608309	0.0077011
	1126	Ahybridus_DN7934_c1_g1_i1	-1.41458	0.385849	0.000608309	0.0077011
	1127	Ahybridus_DN7016_c0_g1_i1	-1.41828	0.421545	0.000615737	0.00778823
	1128	Ahybridus_DN9338_c0_g1_i1	-1.05287	3.05715	0.000618192	0.00781234
	1129	Ahybridus_DN1518_c0_g1_i1	-1.87182	-0.465528	0.000622965	0.00786569
	1130	Ahybridus_DN20603_c0_g1_i1	1.62514	0.0210828	0.000628412	0.00792744
	1131	Ahybridus_DN24095_c0_g1_i1	-1.3685	0.52431	0.000633728	0.00798744
	1132	Ahybridus_DN4574_c0_g1_i1	-1.09137	2.50732	0.000636133	0.00801066
	1133	Ahybridus_DN5604_c0_g1_i1	1.18266	1.61668	0.000645416	0.0081204
	1134	Ahybridus_DN9076_c0_g2_i1	-1.35275	0.635463	0.000646466	0.00812643
	1135	Ahybridus_DN1039_c0_g1_i1	3.51556	-1.59457	0.000652395	0.00816111
	1136	Ahybridus_DN27992_c0_g1_i1	-3.21537	-1.72389	0.000652395	0.00816111
	1137	Ahybridus_DN2209_c0_g1_i1	-3.20237	-1.72993	0.000652395	0.00816111
	1138	Ahybridus_DN18297_c0_g1_i1	-3.14825	-1.77019	0.000652395	0.00816111
	1139	Ahybridus_DN29150_c0_g1_i1	-3.1349	-1.77631	0.000652395	0.00816111
	1140	Ahybridus_DN536_c0_g1_i1	1.52866	0.735699	0.00065266	0.00816111
	1141	Ahybridus_DN14836_c0_g1_i1	2.90081	-1.37453	0.000658869	0.00821713
	1142	Ahybridus_DN10499_c0_g1_i1	-2.89039	-1.5515	0.000658869	0.00821713
	1143	Ahybridus_DN14236_c0_g1_i1	2.80799	-1.44096	0.000658869	0.00821713
	1144	Ahybridus_DN8534_c0_g1_i1	-1.3475	0.83394	0.000660819	0.00823425
	1145	Ahybridus_DN4910_c0_g1_i1	1.85513	-0.300583	0.000662094	0.00823573
	1146	Ahybridus_DN3021_c0_g1_i1	-1.71963	-0.407337	0.000662094	0.00823573
	1147	Ahybridus_DN8465_c0_g1_i1	-1.25193	1.23511	0.000662986	0.00823964
	1148	Ahybridus_DN8520_c0_g2_i1	-1.30834	0.913322	0.000664101	0.00824631
	1149	Ahybridus_DN10046_c0_g1_i1	-2.00339	-0.793292	0.00066558	0.00825748
	1150	Ahybridus_DN28452_c0_g1_i1	1.90405	-0.251235	0.000696891	0.00863091
	1151	Ahybridus_DN9304_c1_g1_i1	-1.72546	-0.299434	0.000696891	0.00863091
	1152	Ahybridus_DN9534_c0_g2_i1	-1.49675	0.195736	0.000702948	0.00869775
	1153	Ahybridus_DN8484_c0_g1_i1	1.20591	1.67085	0.000703508	0.00869775
	1154	Ahybridus_DN4262_c0_g1_i1	1.52381	0.349783	0.000722096	0.00891982
	1155	Ahybridus_DN7130_c0_g1_i1	1.18557	1.93969	0.00072486	0.00894622
	1156	Ahybridus_DN8998_c0_g1_i1	-1.13625	1.89814	0.000727233	0.00896544
	1157	Ahybridus_DN5527_c0_g1_i1	-1.70028	-0.257777	0.000727676	0.00896544
	1158	Ahybridus_DN4528_c0_g1_i1	2.09607	-0.561853	0.000729521	0.00898018
	1159	Ahybridus_DN9776_c0_g2_i1	-0.992126	4.29159	0.000730132	0.00898018
	1160	Ahybridus_DN8527_c0_g1_i1	-1.4389	0.36691	0.00073674	0.00905365
	1161	Ahybridus_DN21635_c0_g1_i1	-2.16053	-0.959108	0.000743009	0.00912281
	1162	Ahybridus_DN4754_c0_g1_i1	1.12329	2.26829	0.000763326	0.00936421
	1163	Ahybridus_DN5620_c0_g1_i1	1.31513	0.98993	0.000764566	0.00937136
	1164	Ahybridus_DN8456_c0_g2_i1	1.38185	0.75862	0.000765871	0.00937578
	1165	Ahybridus_DN9210_c0_g2_i1	-1.30035	0.874558	0.000766242	0.00937578
	1166	Ahybridus_DN237_c0_g2_i1	1.40144	0.805574	0.0007671	0.00937822
	1167	Ahybridus_DN23671_c0_g1_i1	-2.27468	-1.21698	0.000771625	0.00940934
	1168	Ahybridus_DN1566_c0_g1_i1	-2.23445	-1.24658	0.000771625	0.00940934
	1169	Ahybridus_DN54_c0_g1_i1	-2.22584	-1.25427	0.000771625	0.00940934
	1170	Ahybridus_DN8091_c0_g1_i1	-1.00594	3.47254	0.00078084	0.00951357
	1171	Ahybridus_DN13541_c0_g1_i1	1.95729	-0.490137	0.000786004	0.00955371
	1172	Ahybridus_DN4855_c0_g1_i1	-1.84253	-0.587065	0.000786004	0.00955371
	1173	Ahybridus_DN9044_c0_g1_i1	1.02911	3.13656	0.000786146	0.00955371
	1174	Ahybridus_DN6149_c0_g1_i1	1.68645	-0.00501607	0.00079928	0.00969652
	1175	Ahybridus_DN2032_c0_g1_i1	-1.59097	-0.0809795	0.00079928	0.00969652
	1176	Ahybridus_DN8645_c0_g1_i1	1.11751	2.1204	0.000800259	0.00969652
	1177	Ahybridus_DN9091_c0_g1_i1	-1.13543	1.83481	0.000800617	0.00969652
	1178	Ahybridus_DN7227_c0_g2_i1	-1.16379	1.37632	0.000814094	0.00985136
	1179	Ahybridus_DN21325_c0_g1_i1	1.69455	0.02978	0.000817291	0.00987329
	1180	Ahybridus_DN927_c0_g1_i1	1.62014	0.0451317	0.000817291	0.00987329
	1181	Ahybridus_DN2702_c0_g1_i1	-1.09278	2.20882	0.000823588	0.00994094
	1182	Ahybridus_DN4745_c0_g1_i1	-1.82915	-0.486725	0.000835456	0.0100671
	1183	Ahybridus_DN26570_c0_g1_i1	1.76816	-0.394775	0.000835456	0.0100671
	1184	Ahybridus_DN16534_c0_g1_i1	2.30378	-0.796456	0.000841637	0.010116
	1185	Ahybridus_DN27135_c0_g1_i1	-1.91722	-0.86041	0.000841637	0.010116
	1186	Ahybridus_DN143_c0_g1_i1	-1.91333	-0.870072	0.000841637	0.010116
	1187	Ahybridus_DN624_c0_g1_i1	1.28912	1.22528	0.000845398	0.0101526
	1188	Ahybridus_DN8812_c0_g2_i1	-5.74776	-2.12172	0.000856309	0.0102063
	1189	Ahybridus_DN5371_c0_g1_i1	-5.734	-2.12794	0.000856309	0.0102063
	1190	Ahybridus_DN16944_c0_g1_i1	-5.689	-2.16773	0.000856309	0.0102063
	1191	Ahybridus_DN24368_c0_g1_i1	-5.67453	-2.1741	0.000856309	0.0102063
	1192	Ahybridus_DN24158_c0_g1_i1	-5.64589	-2.18678	0.000856309	0.0102063
	1193	Ahybridus_DN10195_c0_g1_i1	-3.62212	-2.04392	0.000856309	0.0102063
	1194	Ahybridus_DN18318_c0_g1_i1	-3.62212	-2.04392	0.000856309	0.0102063
	1195	Ahybridus_DN27821_c0_g1_i1	-3.62212	-2.04392	0.000856309	0.0102063
	1196	Ahybridus_DN16825_c0_g1_i1	-3.60827	-2.05013	0.000856309	0.0102063
	1197	Ahybridus_DN16680_c0_g1_i1	1.53862	0.207917	0.000857639	0.0102109
	1198	Ahybridus_DN5181_c0_g1_i1	-1.02658	2.79502	0.000858133	0.0102109
	1199	Ahybridus_DN5457_c0_g1_i1	-1.2419	1.07633	0.000862816	0.0102581
	1200	Ahybridus_DN9913_c1_g1_i1	-1.49025	0.164239	0.000867304	0.0103028
	1201	Ahybridus_DN16681_c0_g1_i1	-1.25638	1.01365	0.000869556	0.010321
	1202	Ahybridus_DN9735_c1_g1_i1	0.976741	4.12519	0.000872695	0.0103496
	1203	Ahybridus_DN1436_c0_g1_i1	1.58597	0.268365	0.00087541	0.0103732
	1204	Ahybridus_DN995_c0_g1_i1	1.84001	-0.326145	0.000878421	0.0104002
	1205	Ahybridus_DN6199_c0_g1_i1	-1.17407	1.45575	0.000887683	0.0105012
	1206	Ahybridus_DN9922_c0_g1_i1	-0.944757	6.94901	0.000894558	0.0105737
	1207	Ahybridus_DN9761_c0_g2_i1	-1.27383	0.69781	0.000896857	0.0105921
	1208	Ahybridus_DN9794_c0_g2_i1	-1.35492	0.4212	0.000897951	0.0105963
	1209	Ahybridus_DN5391_c0_g1_i1	1.51943	0.527004	0.000899725	0.0105996
	1210	Ahybridus_DN5973_c0_g2_i1	-1.40638	0.469999	0.000899725	0.0105996
	1211	Ahybridus_DN5717_c0_g1_i1	-1.37031	0.630746	0.000900736	0.0106028
	1212	Ahybridus_DN1768_c0_g1_i1	1.75403	-0.275585	0.000915489	0.0107587
	1213	Ahybridus_DN24096_c0_g1_i1	-1.73097	-0.374245	0.000915489	0.0107587
	1214	Ahybridus_DN5634_c0_g1_i1	-1.18419	1.34175	0.00091687	0.0107661
	1215	Ahybridus_DN3562_c0_g2_i1	2.96209	-1.31697	0.000925009	0.0108437
	1216	Ahybridus_DN25732_c0_g1_i1	-2.31168	-1.39785	0.000925009	0.0108437
	1217	Ahybridus_DN5749_c0_g1_i1	-2.02392	-0.774718	0.000927978	0.0108696
	1218	Ahybridus_DN9700_c0_g1_i1	-2.17305	-1.1073	0.000931745	0.0108958
	1219	Ahybridus_DN19159_c0_g1_i1	-2.16582	-1.12404	0.000931745	0.0108958
	1220	Ahybridus_DN9065_c0_g1_i1	0.976485	4.16851	0.000951058	0.0111126
	1221	Ahybridus_DN8840_c0_g2_i1	1.20854	1.56123	0.000959631	0.0112036
	1222	Ahybridus_DN9271_c0_g1_i1	1.0802	2.54238	0.000967054	0.011281
	1223	Ahybridus_DN6959_c0_g1_i1	-1.14478	1.4881	0.000971557	0.0113123
	1224	Ahybridus_DN8558_c0_g1_i1	-1.04376	2.62824	0.000971857	0.0113123
	1225	Ahybridus_DN9059_c0_g1_i1	1.11464	2.2889	0.00097212	0.0113123
	1226	Ahybridus_DN7247_c0_g1_i1	-1.5777	-0.205928	0.00097427	0.0113188
	1227	Ahybridus_DN8000_c0_g1_i1	-1.57362	-0.225582	0.00097427	0.0113188
	1228	Ahybridus_DN7820_c0_g1_i1	-1.23362	1.04638	0.000982024	0.0113996
	1229	Ahybridus_DN5301_c0_g1_i1	-1.08344	2.09906	0.000983609	0.0114065
	1230	Ahybridus_DN4801_c0_g2_i1	-1.12662	1.71485	0.00098422	0.0114065
	1231	Ahybridus_DN9929_c0_g2_i1	-0.933466	9.52803	0.000985241	0.0114091
	1232	Ahybridus_DN28424_c0_g1_i1	1.6314	-0.0305274	0.00101617	0.0117577
	1233	Ahybridus_DN2739_c0_g1_i1	-1.23842	0.860513	0.00102207	0.0118163
	1234	Ahybridus_DN8222_c0_g1_i1	1.27193	0.859441	0.00103316	0.0119349
	1235	Ahybridus_DN20079_c0_g1_i1	-1.50671	-0.0110894	0.00104489	0.0120509
	1236	Ahybridus_DN16598_c0_g1_i1	1.44868	0.104397	0.00104489	0.0120509
	1237	Ahybridus_DN23689_c0_g1_i1	-1.50255	0.0396035	0.00105527	0.0121608
	1238	Ahybridus_DN7146_c0_g2_i1	-1.30136	0.59873	0.00106276	0.0122048
	1239	Ahybridus_DN15006_c0_g1_i1	-2.86089	-1.56154	0.00106337	0.0122048
	1240	Ahybridus_DN10361_c0_g1_i1	-2.85233	-1.56938	0.00106337	0.0122048
	1241	Ahybridus_DN25599_c0_g1_i1	-2.81748	-1.59558	0.00106337	0.0122048
	1242	Ahybridus_DN224_c0_g1_i1	2.77084	-1.46283	0.00106337	0.0122048
	1243	Ahybridus_DN8296_c0_g1_i1	-1.83885	-0.595446	0.00106616	0.0122143
	1244	Ahybridus_DN13724_c0_g1_i1	-1.8283	-0.600742	0.00106616	0.0122143
	1245	Ahybridus_DN6416_c0_g1_i1	1.35967	0.624836	0.00106677	0.0122143
	1246	Ahybridus_DN16729_c0_g1_i1	-1.40745	0.148892	0.00106966	0.0122375
	1247	Ahybridus_DN4258_c0_g1_i1	2.19046	-0.892572	0.00107206	0.0122454
	1248	Ahybridus_DN25418_c0_g1_i1	-2.10093	-0.989987	0.00107206	0.0122454
	1249	Ahybridus_DN23787_c0_g1_i1	1.26036	0.574619	0.00107349	0.0122519
	1250	Ahybridus_DN4552_c0_g1_i1	-1.36897	0.230298	0.00107722	0.0122741
	1251	Ahybridus_DN354_c0_g1_i1	1.44664	0.478689	0.00107802	0.0122741
	1252	Ahybridus_DN6900_c0_g1_i1	-1.40404	0.405366	0.00107802	0.0122741
	1253	Ahybridus_DN6591_c0_g1_i1	-1.22516	1.08942	0.00110059	0.0125144
	1254	Ahybridus_DN25679_c0_g1_i1	3.35452	-1.70114	0.00110548	0.0125144
	1255	Ahybridus_DN8175_c1_g1_i1	-3.12576	-1.78437	0.00110548	0.0125144
	1256	Ahybridus_DN23989_c0_g1_i1	-3.10842	-1.78847	0.00110548	0.0125144
	1257	Ahybridus_DN11292_c0_g1_i1	-3.09529	-1.79453	0.00110548	0.0125144
	1258	Ahybridus_DN21487_c0_g1_i1	-3.09529	-1.79453	0.00110548	0.0125144
	1259	Ahybridus_DN12233_c0_g1_i1	-3.03432	-1.83729	0.00110548	0.0125144
	1260	Ahybridus_DN7043_c0_g2_i1	1.16073	1.676	0.00110615	0.0125144
	1261	Ahybridus_DN11600_c0_g1_i1	1.21441	1.12394	0.00110897	0.0125364
	1262	Ahybridus_DN25643_c0_g1_i1	1.84297	-0.432418	0.00111991	0.01265
	1263	Ahybridus_DN8643_c0_g1_i1	-1.02798	2.68626	0.00114096	0.0128776
	1264	Ahybridus_DN1796_c0_g1_i1	2.59504	-1.16059	0.00116547	0.0131231
	1265	Ahybridus_DN20581_c0_g1_i1	-2.44896	-1.30673	0.00116547	0.0131231
	1266	Ahybridus_DN15182_c0_g1_i1	2.21839	-1.1322	0.00116547	0.0131231
	1267	Ahybridus_DN5065_c0_g1_i1	1.27995	0.932693	0.00117079	0.0131726
	1268	Ahybridus_DN7387_c0_g1_i1	-1.23485	0.84651	0.00117998	0.0132655
	1269	Ahybridus_DN7866_c1_g1_i1	-1.27114	0.844988	0.00118923	0.0133589
	1270	Ahybridus_DN1057_c0_g2_i1	1.86144	-0.757233	0.00119222	0.0133819
	1271	Ahybridus_DN3885_c0_g1_i1	1.38835	0.778892	0.0012171	0.0136505
	1272	Ahybridus_DN5097_c0_g1_i1	-1.15011	1.41678	0.001219	0.013661
	1273	Ahybridus_DN8653_c0_g1_i1	-1.01062	2.77487	0.00123696	0.0138514
	1274	Ahybridus_DN329_c0_g1_i1	1.7964	-0.185761	0.00125693	0.014064
	1275	Ahybridus_DN6358_c0_g2_i1	1.33491	0.592221	0.00126225	0.0141014
	1276	Ahybridus_DN7743_c0_g1_i1	-1.31823	0.544082	0.00126225	0.0141014
	1277	Ahybridus_DN28831_c0_g1_i1	-1.12849	1.52996	0.00127689	0.0142538
	1278	Ahybridus_DN4973_c0_g1_i1	1.60096	-0.0514467	0.00129125	0.0143963
	1279	Ahybridus_DN23822_c0_g1_i1	-1.85751	-0.781129	0.00129329	0.0143963
	1280	Ahybridus_DN10724_c0_g2_i1	1.7737	-0.665846	0.00129329	0.0143963
	1281	Ahybridus_DN8953_c1_g1_i1	-1.33256	0.418343	0.0012937	0.0143963
	1282	Ahybridus_DN26526_c0_g1_i1	-1.22093	0.991548	0.00129599	0.0144106
	1283	Ahybridus_DN532_c0_g1_i1	-1.51726	-0.00971683	0.00131027	0.0145549
	1284	Ahybridus_DN646_c0_g1_i1	-1.39305	0.293649	0.00131102	0.0145549
	1285	Ahybridus_DN20488_c0_g1_i1	-1.46194	0.123315	0.00131862	0.014628
	1286	Ahybridus_DN9959_c0_g2_i1	-0.957217	3.6813	0.00133541	0.0148027
	1287	Ahybridus_DN20351_c0_g1_i1	1.2804	0.918025	0.00134827	0.0149336
	1288	Ahybridus_DN9920_c1_g2_i1	-0.907076	11.7225	0.00134992	0.0149403
	1289	Ahybridus_DN19764_c0_g1_i1	2.72293	-1.05259	0.00137291	0.0151594
	1290	Ahybridus_DN17857_c0_g1_i1	-2.16881	-1.11648	0.00137291	0.0151594
	1291	Ahybridus_DN10492_c0_g1_i1	-2.0844	-1.16525	0.00137291	0.0151594
	1292	Ahybridus_DN24035_c0_g1_i1	1.38322	0.850598	0.00137582	0.0151799
	1293	Ahybridus_DN26529_c0_g1_i1	-1.82871	-0.704631	0.00137701	0.0151812
	1294	Ahybridus_DN2613_c0_g1_i1	-1.25404	0.758084	0.00140424	0.0154694
	1295	Ahybridus_DN9498_c0_g1_i1	-0.978125	3.09708	0.00140783	0.015497
	1296	Ahybridus_DN6505_c0_g1_i1	1.2226	1.12137	0.00141404	0.0155534
	1297	Ahybridus_DN25382_c0_g1_i1	2.94429	-1.32762	0.00143967	0.0158109
	1298	Ahybridus_DN22481_c0_g1_i1	-2.68407	-1.38752	0.00143967	0.0158109
	1299	Ahybridus_DN9482_c0_g1_i1	-1.05568	2.02849	0.00144127	0.0158163
	1300	Ahybridus_DN294_c0_g1_i1	2.07943	-0.540286	0.00144536	0.015849
	1301	Ahybridus_DN23131_c0_g1_i1	-1.26663	0.646587	0.00144817	0.0158676
	1302	Ahybridus_DN5605_c0_g2_i1	-1.1015	1.63881	0.0014543	0.0159225
	1303	Ahybridus_DN7428_c0_g1_i1	-1.22024	1.00958	0.00146264	0.0159939
	1304	Ahybridus_DN6292_c0_g1_i1	1.35932	0.659619	0.00146307	0.0159939
	1305	Ahybridus_DN9914_c0_g1_i1	-0.900119	10.9596	0.00147	0.0160574
	1306	Ahybridus_DN8890_c0_g2_i1	-0.994445	2.68658	0.0014932	0.0162983
	1307	Ahybridus_DN1649_c0_g1_i1	1.9608	-0.456735	0.00150033	0.0163386
	1308	Ahybridus_DN10165_c0_g2_i1	-1.74711	-0.552864	0.00150033	0.0163386
	1309	Ahybridus_DN9987_c0_g1_i1	-1.64767	-0.527745	0.00150033	0.0163386
	1310	Ahybridus_DN9062_c0_g1_i1	-1.02364	2.23842	0.0015072	0.0163971
	1311	Ahybridus_DN9071_c0_g1_i1	-1.03718	2.14933	0.001508	0.0163971
	1312	Ahybridus_DN9886_c0_g1_i1	-0.915676	5.09511	0.0015193	0.0165073
	1313	Ahybridus_DN7019_c0_g1_i1	1.3993	0.520453	0.00152282	0.016533
	1314	Ahybridus_DN8778_c0_g1_i1	-1.18166	1.18017	0.00152507	0.0165448
	1315	Ahybridus_DN9908_c2_g2_i1	-1.20388	0.88318	0.00153341	0.0166226
	1316	Ahybridus_DN26751_c0_g1_i1	2.42944	-0.952707	0.00154636	0.0166995
	1317	Ahybridus_DN8134_c0_g1_i1	-2.08162	-1.00293	0.00154636	0.0166995
	1318	Ahybridus_DN29072_c0_g1_i1	-2.07389	-1.01023	0.00154636	0.0166995
	1319	Ahybridus_DN20858_c0_g1_i1	-2.0616	-1.03198	0.00154636	0.0166995
	1320	Ahybridus_DN28800_c0_g1_i1	-2.0387	-1.03248	0.00154636	0.0166995
	1321	Ahybridus_DN9890_c5_g2_i1	-1.35471	0.397113	0.00155189	0.0167228
	1322	Ahybridus_DN6619_c0_g1_i1	1.25857	0.486011	0.00155189	0.0167228
	1323	Ahybridus_DN8129_c0_g1_i1	-1.1315	1.33831	0.00155204	0.0167228
	1324	Ahybridus_DN5034_c0_g1_i1	-0.986612	2.75262	0.00155937	0.0167709
	1325	Ahybridus_DN7919_c0_g1_i1	-5.72034	-2.13415	0.00156564	0.0167709
	1326	Ahybridus_DN4889_c0_g2_i1	-5.61763	-2.19936	0.00156564	0.0167709
	1327	Ahybridus_DN6401_c0_g1_i1	-5.50248	-2.26881	0.00156564	0.0167709
	1328	Ahybridus_DN14078_c0_g1_i1	-3.49222	-2.11755	0.00156564	0.0167709
	1329	Ahybridus_DN14883_c0_g1_i1	-3.49222	-2.11755	0.00156564	0.0167709
	1330	Ahybridus_DN2377_c0_g1_i1	-3.46415	-2.13001	0.00156564	0.0167709
	1331	Ahybridus_DN4809_c0_g1_i1	1.6049	0.376021	0.00156591	0.0167709
	1332	Ahybridus_DN13558_c0_g1_i1	-1.04704	2.09328	0.00157394	0.0168442
	1333	Ahybridus_DN23858_c0_g1_i1	1.78143	-0.324294	0.00157733	0.0168648
	1334	Ahybridus_DN1661_c0_g1_i1	1.32551	0.38575	0.00157942	0.0168648
	1335	Ahybridus_DN9323_c0_g1_i1	1.30229	0.381415	0.00157942	0.0168648
	1336	Ahybridus_DN2313_c0_g1_i1	1.17703	1.33858	0.00158956	0.0169605
	1337	Ahybridus_DN8841_c0_g1_i1	1.30756	0.839544	0.00159122	0.0169637
	1338	Ahybridus_DN7889_c0_g1_i1	1.41213	0.332525	0.00159225	0.0169637
	1339	Ahybridus_DN6639_c0_g1_i1	1.53224	-0.231725	0.00160251	0.0170603
	1340	Ahybridus_DN5786_c0_g1_i1	-1.36458	0.18693	0.00160423	0.0170658
	1341	Ahybridus_DN27694_c0_g1_i1	1.66938	-0.187898	0.00162061	0.0172273
	1342	Ahybridus_DN10253_c0_g1_i1	1.80672	-0.163338	0.00163273	0.0173174
	1343	Ahybridus_DN8759_c1_g1_i1	1.61827	-0.12912	0.00163273	0.0173174
	1344	Ahybridus_DN8672_c0_g1_i1	1.60785	-0.135557	0.00163273	0.0173174
	1345	Ahybridus_DN374_c0_g1_i1	-1.53405	-0.167318	0.00163983	0.0173798
	1346	Ahybridus_DN5206_c0_g1_i1	-1.48774	-0.0259116	0.00164212	0.0173911
	1347	Ahybridus_DN8636_c0_g1_i1	-1.19325	1.02749	0.00164434	0.0174017
	1348	Ahybridus_DN7573_c0_g1_i1	1.03274	2.22718	0.00164558	0.0174018
	1349	Ahybridus_DN9606_c0_g2_i1	-0.898806	6.02307	0.00164797	0.0174142
	1350	Ahybridus_DN5881_c0_g1_i1	-1.25265	0.723857	0.00165321	0.0174567
	1351	Ahybridus_DN9867_c2_g5_i1	-0.913344	4.50787	0.00169921	0.0179291
	1352	Ahybridus_DN18143_c0_g1_i1	1.10401	1.68053	0.00170388	0.0179651
	1353	Ahybridus_DN13776_c0_g1_i1	-2.65083	-1.69953	0.00171876	0.0181086
	1354	Ahybridus_DN5966_c0_g2_i1	-0.972134	3.00844	0.00173708	0.0182881
	1355	Ahybridus_DN5988_c0_g1_i1	-2.43271	-1.31076	0.00176051	0.0185126
	1356	Ahybridus_DN8215_c0_g1_i1	-1.21417	0.879284	0.00176101	0.0185126
	1357	Ahybridus_DN2708_c0_g1_i1	-1.26851	0.536846	0.00176528	0.0185424
	1358	Ahybridus_DN9050_c0_g1_i1	-1.05491	1.93948	0.00176644	0.0185424
	1359	Ahybridus_DN11283_c0_g1_i1	-1.30777	0.489691	0.00178881	0.0187634
	1360	Ahybridus_DN23860_c0_g1_i1	2.27308	-0.785823	0.00180132	0.0188668
	1361	Ahybridus_DN10959_c0_g3_i1	-1.82118	-0.795733	0.00180132	0.0188668
	1362	Ahybridus_DN8915_c0_g1_i1	-1.01964	2.23291	0.00181715	0.0190187
	1363	Ahybridus_DN7103_c0_g2_i1	-1.10391	1.41764	0.00181911	0.0190253
	1364	Ahybridus_DN6866_c0_g1_i1	1.06326	1.81464	0.00182215	0.0190431
	1365	Ahybridus_DN9722_c0_g2_i1	-1.28089	0.411422	0.00183663	0.0191804
	1366	Ahybridus_DN2207_c0_g1_i1	-1.32446	0.388439	0.00186077	0.0194182
	1367	Ahybridus_DN9905_c0_g2_i1	-1.09773	1.36455	0.00186886	0.0194524
	1368	Ahybridus_DN8519_c0_g1_i1	1.16339	1.06062	0.00186936	0.0194524
	1369	Ahybridus_DN8522_c0_g1_i1	-0.936675	3.59141	0.00187473	0.0194524
	1370	Ahybridus_DN14698_c0_g1_i1	-3.83195	-1.9113	0.00187903	0.0194524
	1371	Ahybridus_DN2616_c0_g1_i1	-3.75012	-1.96567	0.00187903	0.0194524
	1372	Ahybridus_DN27483_c0_g1_i1	-3.75012	-1.96567	0.00187903	0.0194524
	1373	Ahybridus_DN5371_c0_g2_i1	-3.01669	-1.84142	0.00187903	0.0194524
	1374	Ahybridus_DN18361_c0_g1_i1	-2.98995	-1.85363	0.00187903	0.0194524
	1375	Ahybridus_DN18138_c0_g1_i1	-2.92973	-1.90303	0.00187903	0.0194524
	1376	Ahybridus_DN27076_c0_g1_i1	-2.9256	-1.90101	0.00187903	0.0194524
	1377	Ahybridus_DN8510_c0_g1_i1	1.05607	2.05293	0.00187906	0.0194524
	1378	Ahybridus_DN16493_c0_g1_i1	-1.75561	-0.730754	0.0018901	0.019525
	1379	Ahybridus_DN2964_c0_g1_i1	-1.70098	-0.774242	0.0018901	0.019525
	1380	Ahybridus_DN10632_c0_g1_i1	1.01716	2.34593	0.00189018	0.019525
	1381	Ahybridus_DN2237_c0_g1_i1	-1.11137	1.35645	0.00189493	0.0195599
	1382	Ahybridus_DN2530_c0_g1_i1	-1.15212	1.18341	0.00190293	0.0196283
	1383	Ahybridus_DN20561_c0_g1_i1	1.25625	0.37744	0.00190901	0.0196767
	1384	Ahybridus_DN8356_c0_g1_i1	0.99411	2.51779	0.0019142	0.019716
	1385	Ahybridus_DN7818_c0_g1_i1	-1.17405	0.966739	0.00192729	0.0198365
	1386	Ahybridus_DN4926_c0_g1_i1	1.30741	0.321182	0.00193282	0.0198791
	1387	Ahybridus_DN4390_c0_g1_i1	2.0128	-0.591528	0.00195805	0.020124
	1388	Ahybridus_DN4615_c0_g1_i1	1.27886	1.13214	0.00199143	0.0204523
	1389	Ahybridus_DN387_c0_g1_i1	-1.68007	-0.594342	0.0020085	0.0205979
	1390	Ahybridus_DN23280_c0_g1_i1	-1.5942	-0.574161	0.0020085	0.0205979
	1391	Ahybridus_DN1973_c0_g1_i1	2.64397	-1.11087	0.00202233	0.02071
	1392	Ahybridus_DN7299_c0_g1_i1	-2.05148	-1.18439	0.00202233	0.02071
	1393	Ahybridus_DN16619_c0_g1_i1	-1.04681	1.75381	0.00202662	0.020739
	1394	Ahybridus_DN8035_c0_g2_i1	-0.993174	2.43003	0.00203147	0.0207737
	1395	Ahybridus_DN5780_c0_g2_i1	1.50676	0.0701575	0.00204005	0.0208316
	1396	Ahybridus_DN12945_c0_g1_i1	-1.37916	-0.00985688	0.00204005	0.0208316
	1397	Ahybridus_DN4063_c0_g1_i1	1.80739	-0.429519	0.00204439	0.020846
	1398	Ahybridus_DN8332_c0_g1_i1	1.61888	-0.381674	0.00204439	0.020846
	1399	Ahybridus_DN22226_c0_g1_i1	1.75424	-0.357352	0.00206824	0.0210742
	1400	Ahybridus_DN5373_c0_g1_i1	1.02163	1.93473	0.00207628	0.021141
	1401	Ahybridus_DN8857_c0_g2_i1	1.5324	-0.244457	0.00208219	0.0211849
	1402	Ahybridus_DN8176_c0_g1_i1	-0.989461	2.33271	0.00208481	0.0211849
	1403	Ahybridus_DN23364_c0_g1_i1	-1.51339	-0.242789	0.00208725	0.0211849
	1404	Ahybridus_DN19829_c0_g1_i1	-1.62081	-0.292831	0.00208802	0.0211849
	1405	Ahybridus_DN5685_c0_g1_i1	-1.50258	-0.258921	0.00208802	0.0211849
	1406	Ahybridus_DN9016_c0_g1_i1	-0.945617	3.02035	0.00212617	0.0215566
	1407	Ahybridus_DN9905_c0_g3_i1	-0.871625	7.3601	0.00213605	0.0216413
	1408	Ahybridus_DN3770_c0_g1_i1	1.08886	1.58204	0.00218065	0.0220775
	1409	Ahybridus_DN16644_c0_g1_i1	-1.24309	0.384565	0.00219293	0.0221861
	1410	Ahybridus_DN7778_c0_g1_i1	0.973258	2.62752	0.00219485	0.0221898
	1411	Ahybridus_DN28704_c0_g1_i1	-2.00123	-1.06632	0.00222926	0.0224498
	1412	Ahybridus_DN26750_c0_g1_i1	-1.99376	-1.06285	0.00222926	0.0224498
	1413	Ahybridus_DN11063_c0_g1_i1	-1.98208	-1.08788	0.00222926	0.0224498
	1414	Ahybridus_DN3176_c0_g1_i1	-1.9255	-1.11646	0.00222926	0.0224498
	1415	Ahybridus_DN9422_c1_g1_i1	-1.08944	1.4121	0.00222968	0.0224498
	1416	Ahybridus_DN9584_c0_g2_i1	1.36084	0.418821	0.00223002	0.0224498
	1417	Ahybridus_DN26676_c0_g2_i1	-2.47098	-1.5373	0.00224162	0.022503
	1418	Ahybridus_DN596_c0_g1_i1	-2.45784	-1.54332	0.00224162	0.022503
	1419	Ahybridus_DN2516_c0_g1_i1	2.37589	-1.3262	0.00224162	0.022503
	1420	Ahybridus_DN13283_c0_g1_i1	2.32316	-1.36202	0.00224162	0.022503
	1421	Ahybridus_DN8618_c0_g1_i1	1.16006	1.11636	0.00228667	0.022923
	1422	Ahybridus_DN27367_c0_g1_i1	1.15669	1.12266	0.00228667	0.022923
	1423	Ahybridus_DN8906_c0_g1_i1	1.45639	0.328536	0.00230614	0.0231019
	1424	Ahybridus_DN9545_c0_g1_i1	-0.981149	2.3438	0.00231639	0.0231883
	1425	Ahybridus_DN2547_c0_g1_i1	-1.36384	0.249055	0.00234494	0.0234412
	1426	Ahybridus_DN8491_c0_g1_i1	-1.29015	0.225919	0.00234494	0.0234412
	1427	Ahybridus_DN9532_c2_g1_i1	-0.946457	2.66669	0.0023674	0.0236491
	1428	Ahybridus_DN6044_c0_g1_i1	-1.22826	0.581165	0.00237112	0.0236697
	1429	Ahybridus_DN8902_c0_g6_i1	-0.908111	3.46056	0.00241655	0.0240946
	1430	Ahybridus_DN7169_c0_g1_i1	-1.21138	0.540448	0.00241706	0.0240946
	1431	Ahybridus_DN5018_c0_g1_i1	1.09473	1.55599	0.00243074	0.024214
	1432	Ahybridus_DN7302_c0_g1_i1	-1.10464	1.13954	0.00244376	0.0243267
	1433	Ahybridus_DN6654_c0_g1_i1	-1.17743	0.788173	0.0024568	0.0244248
	1434	Ahybridus_DN6831_c0_g1_i1	1.03848	2.04795	0.00245704	0.0244248
	1435	Ahybridus_DN9353_c0_g1_i1	0.912852	3.65899	0.00246483	0.0244851
	1436	Ahybridus_DN9468_c0_g1_i1	-0.944892	2.7945	0.00248311	0.0246496
	1437	Ahybridus_DN9536_c0_g2_i1	0.878907	4.68472	0.00250133	0.0248094
	1438	Ahybridus_DN5112_c0_g2_i1	-0.936426	3.00115	0.0025027	0.0248094
	1439	Ahybridus_DN27348_c0_g1_i1	2.00159	-0.789573	0.0025069	0.0248338
	1440	Ahybridus_DN5976_c0_g2_i1	-1.40995	-0.021171	0.00253813	0.0251258
	1441	Ahybridus_DN5907_c0_g2_i1	1.30351	0.492555	0.00256453	0.0253519
	1442	Ahybridus_DN9215_c1_g1_i1	-1.2538	0.44913	0.00256453	0.0253519
	1443	Ahybridus_DN17203_c0_g1_i1	-1.83767	-0.781118	0.00259216	0.0255541
	1444	Ahybridus_DN10863_c0_g1_i1	-1.71905	-0.745406	0.00259216	0.0255541
	1445	Ahybridus_DN8100_c0_g1_i1	-1.71287	-0.761606	0.00259216	0.0255541
	1446	Ahybridus_DN7146_c0_g1_i1	-1.7052	-0.768664	0.00259216	0.0255541
	1447	Ahybridus_DN10118_c0_g1_i1	1.12222	1.36573	0.00259764	0.0255905
	1448	Ahybridus_DN9281_c0_g3_i1	-0.888997	4.08425	0.00260409	0.0256362
	1449	Ahybridus_DN14121_c0_g1_i1	-1.47139	-0.157656	0.00263912	0.0259632
	1450	Ahybridus_DN8208_c0_g1_i1	-1.10008	1.1918	0.00264446	0.0259978
	1451	Ahybridus_DN16573_c0_g1_i1	-2.34293	-1.36825	0.00265877	0.0260845
	1452	Ahybridus_DN11650_c0_g1_i1	-2.30383	-1.39412	0.00265877	0.0260845
	1453	Ahybridus_DN8095_c0_g2_i1	-2.10356	-1.31842	0.00265877	0.0260845
	1454	Ahybridus_DN7351_c0_g1_i1	-1.15455	1.01883	0.00268713	0.0262813
	1455	Ahybridus_DN16241_c0_g1_i1	1.80557	-0.26271	0.00268805	0.0262813
	1456	Ahybridus_DN20371_c0_g1_i1	1.7031	-0.250975	0.00268805	0.0262813
	1457	Ahybridus_DN13248_c0_g2_i1	-1.5947	-0.309308	0.00268805	0.0262813
	1458	Ahybridus_DN4023_c0_g1_i1	-1.4908	-0.329433	0.00268805	0.0262813
	1459	Ahybridus_DN10013_c0_g1_i1	-1.52554	-0.370583	0.00270316	0.0263926
	1460	Ahybridus_DN6214_c0_g1_i1	-1.52394	-0.360665	0.00270316	0.0263926
	1461	Ahybridus_DN9520_c0_g1_i1	-1.62604	-0.540865	0.00270499	0.0263926
	1462	Ahybridus_DN5671_c0_g2_i1	1.32943	0.372693	0.00272688	0.026588
	1463	Ahybridus_DN8622_c0_g2_i1	1.1214	1.03085	0.00274191	0.0267163
	1464	Ahybridus_DN7798_c0_g3_i1	-1.16816	0.80152	0.00277656	0.0270255
	1465	Ahybridus_DN29680_c0_g1_i1	-2.6951	-1.66962	0.00278122	0.0270255
	1466	Ahybridus_DN17265_c0_g1_i1	-2.64546	-1.70958	0.00278122	0.0270255
	1467	Ahybridus_DN976_c0_g1_i1	-2.57862	-1.74554	0.00278122	0.0270255
	1468	Ahybridus_DN2225_c0_g2_i1	-1.27912	0.258737	0.00278426	0.0270365
	1469	Ahybridus_DN7322_c0_g1_i1	1.17215	1.0076	0.002799	0.0271612
	1470	Ahybridus_DN7218_c0_g1_i1	0.982987	2.32548	0.00281221	0.0272708
	1471	Ahybridus_DN6413_c0_g1_i1	1.32986	0.273414	0.00284319	0.0275524
	1472	Ahybridus_DN2892_c0_g1_i1	-1.14511	0.943325	0.00285854	0.0276824
	1473	Ahybridus_DN24371_c0_g1_i1	-5.58976	-2.21186	0.00288312	0.0278259
	1474	Ahybridus_DN19456_c0_g1_i1	5.39909	-2.07468	0.00288312	0.0278259
	1475	Ahybridus_DN11291_c0_g1_i1	5.39557	-2.0767	0.00288312	0.0278259
	1476	Ahybridus_DN14764_c0_g1_i1	5.38505	-2.08276	0.00288312	0.0278259
	1477	Ahybridus_DN12056_c0_g1_i1	5.37806	-2.0868	0.00288312	0.0278259
	1478	Ahybridus_DN4988_c0_g1_i1	-1.17316	0.717329	0.002901	0.0279663
	1479	Ahybridus_DN13716_c0_g1_i1	-1.32418	0.182267	0.00290356	0.0279663
	1480	Ahybridus_DN23323_c0_g1_i1	1.27459	0.244072	0.00290356	0.0279663
	1481	Ahybridus_DN19616_c0_g1_i1	-1.09636	1.04586	0.00291913	0.0280974
	1482	Ahybridus_DN9004_c0_g1_i1	-1.08938	1.19625	0.00296395	0.0285025
	1483	Ahybridus_DN27061_c0_g1_i1	1.43166	0.171662	0.00296521	0.0285025
	1484	Ahybridus_DN16962_c0_g2_i1	2.61853	-1.12621	0.00297716	0.0285403
	1485	Ahybridus_DN8273_c0_g1_i1	2.20024	-1.12836	0.00297716	0.0285403
	1486	Ahybridus_DN7550_c0_g1_i1	-2.01519	-1.20161	0.00297716	0.0285403
	1487	Ahybridus_DN28616_c0_g1_i1	-1.99377	-1.22816	0.00297716	0.0285403
	1488	Ahybridus_DN7216_c0_g2_i1	-0.868436	4.35445	0.00301463	0.0288801
	1489	Ahybridus_DN8253_c1_g1_i1	1.37712	0.149412	0.00302795	0.0289882
	1490	Ahybridus_DN3458_c0_g2_i1	1.2313	1.02444	0.00304586	0.0291218
	1491	Ahybridus_DN9267_c0_g4_i1	-1.24887	0.401773	0.00304803	0.0291218
	1492	Ahybridus_DN5197_c0_g1_i1	-1.23432	0.418134	0.00304803	0.0291218
	1493	Ahybridus_DN16543_c0_g2_i1	-1.12643	0.84262	0.00305327	0.0291523
	1494	Ahybridus_DN8451_c0_g1_i1	-1.35583	0.0364371	0.00309149	0.0294974
	1495	Ahybridus_DN7436_c0_g1_i1	-1.02985	1.54192	0.00310527	0.0296091
	1496	Ahybridus_DN7360_c0_g1_i1	1.11661	1.02958	0.00311341	0.0296669
	1497	Ahybridus_DN5617_c0_g1_i1	0.973566	2.22982	0.00313208	0.0298248
	1498	Ahybridus_DN7295_c0_g1_i1	1.05949	1.55163	0.00316149	0.0300848
	1499	Ahybridus_DN3941_c0_g1_i1	1.23615	0.41061	0.00319758	0.0302962
	1500	Ahybridus_DN19882_c0_g1_i1	-1.06098	1.33914	0.0032021	0.0302962
	1501	Ahybridus_DN10973_c0_g1_i1	-3.73642	-1.97187	0.00320283	0.0302962
	1502	Ahybridus_DN21604_c0_g1_i1	3.25371	-1.76526	0.00320283	0.0302962
	1503	Ahybridus_DN19000_c0_g1_i1	3.16716	-1.82018	0.00320283	0.0302962
	1504	Ahybridus_DN24020_c0_g1_i1	-2.89827	-1.91331	0.00320283	0.0302962
	1505	Ahybridus_DN67_c0_g1_i1	-2.89412	-1.9113	0.00320283	0.0302962
	1506	Ahybridus_DN28404_c0_g1_i1	-2.82134	-1.9615	0.00320283	0.0302962
	1507	Ahybridus_DN4052_c0_g2_i1	-2.80731	-1.96771	0.00320283	0.0302962
	1508	Ahybridus_DN24026_c0_g1_i1	-1.97382	-1.07594	0.00321107	0.030354
	1509	Ahybridus_DN6359_c0_g1_i1	-1.04118	1.41019	0.00321358	0.0303575
	1510	Ahybridus_DN5875_c0_g1_i1	1.15637	0.814896	0.00327575	0.0309244
	1511	Ahybridus_DN3339_c0_g1_i1	1.71057	-0.0997932	0.00328238	0.0309664
	1512	Ahybridus_DN8469_c1_g1_i1	1.11063	0.94513	0.00333496	0.0314417
	1513	Ahybridus_DN24072_c0_g1_i1	1.26268	0.570023	0.00334725	0.0315367
	1514	Ahybridus_DN23709_c0_g1_i1	1.3527	0.315145	0.00335937	0.03163
	1515	Ahybridus_DN14798_c0_g1_i1	2.11378	-0.928501	0.0033758	0.0317428
	1516	Ahybridus_DN788_c0_g1_i1	-1.91915	-0.970285	0.0033758	0.0317428
	1517	Ahybridus_DN5156_c0_g2_i1	-1.49673	-0.30718	0.00345726	0.0324659
	1518	Ahybridus_DN3239_c0_g1_i1	1.40639	-0.241808	0.00345726	0.0324659
	1519	Ahybridus_DN19147_c0_g1_i1	1.95882	-0.819147	0.00348525	0.0326695
	1520	Ahybridus_DN17873_c0_g1_i1	-1.85387	-0.884604	0.00348525	0.0326695
	1521	Ahybridus_DN25320_c0_g1_i1	-2.41577	-1.54768	0.0034904	0.0326695
	1522	Ahybridus_DN14429_c0_g1_i1	-2.40283	-1.55367	0.0034904	0.0326695
	1523	Ahybridus_DN10667_c0_g1_i1	2.25853	-1.40446	0.0034904	0.0326695
	1524	Ahybridus_DN20741_c0_g1_i1	1.62163	-0.324296	0.00350592	0.0327503
	1525	Ahybridus_DN7729_c0_g1_i1	-1.57511	-0.397627	0.00350592	0.0327503
	1526	Ahybridus_DN8104_c0_g1_i1	-1.5182	-0.386483	0.00350592	0.0327503
	1527	Ahybridus_DN1465_c0_g1_i1	-1.18032	0.656565	0.00353143	0.032967
	1528	Ahybridus_DN9143_c0_g1_i1	-1.06673	1.10068	0.00355093	0.0331082
	1529	Ahybridus_DN7866_c0_g1_i1	-1.6637	-0.812008	0.00355121	0.0331082
	1530	Ahybridus_DN10889_c0_g1_i1	-1.63393	-0.531453	0.00357535	0.0332769
	1531	Ahybridus_DN1252_c0_g1_i1	-1.49585	-0.542375	0.00357535	0.0332769
	1532	Ahybridus_DN1582_c0_g2_i1	1.77444	-0.617583	0.00358331	0.0332769
	1533	Ahybridus_DN1433_c0_g1_i1	-1.65136	-0.706862	0.00358331	0.0332769
	1534	Ahybridus_DN19246_c0_g1_i1	-1.64572	-0.722427	0.00358331	0.0332769
	1535	Ahybridus_DN6854_c0_g1_i1	-1.60594	-0.725315	0.00358331	0.0332769
	1536	Ahybridus_DN15083_c0_g1_i1	1.84953	-0.551655	0.00358931	0.0333109
	1537	Ahybridus_DN9400_c0_g1_i1	-1.16825	0.784047	0.00368232	0.0341519
	1538	Ahybridus_DN7030_c0_g1_i1	-1.28597	0.0579138	0.00372092	0.0344525
	1539	Ahybridus_DN10736_c0_g1_i1	-1.25738	0.0619516	0.00372092	0.0344525
	1540	Ahybridus_DN9112_c0_g1_i1	-1.09762	1.04318	0.00372198	0.0344525
	1541	Ahybridus_DN9908_c1_g1_i1	-1.02046	1.53129	0.0037281	0.0344867
	1542	Ahybridus_DN7136_c0_g2_i1	-1.32887	-0.00850324	0.00381892	0.0353039
	1543	Ahybridus_DN6529_c0_g1_i1	1.0701	1.35864	0.00385733	0.0356359
	1544	Ahybridus_DN27082_c0_g1_i1	1.50618	0.00512014	0.00391957	0.0361641
	1545	Ahybridus_DN25447_c0_g1_i1	1.42447	0.0123272	0.00391957	0.0361641
	1546	Ahybridus_DN8355_c0_g1_i1	-1.23232	0.274321	0.0039353	0.0362388
	1547	Ahybridus_DN6647_c0_g1_i1	-1.2167	0.299849	0.0039353	0.0362388
	1548	Ahybridus_DN8873_c0_g1_i1	1.17445	0.330403	0.0039353	0.0362388
	1549	Ahybridus_DN19869_c0_g1_i1	2.41956	-1.28059	0.00401299	0.0367879
	1550	Ahybridus_DN3845_c0_g1_i1	2.36933	-1.3152	0.00401299	0.0367879
	1551	Ahybridus_DN20305_c0_g1_i1	-2.28722	-1.39818	0.00401299	0.0367879
	1552	Ahybridus_DN10462_c0_g1_i1	-2.25698	-1.43088	0.00401299	0.0367879
	1553	Ahybridus_DN10633_c0_g1_i1	-2.21923	-1.43717	0.00401299	0.0367879
	1554	Ahybridus_DN7121_c0_g1_i1	2.0427	-1.24917	0.00401299	0.0367879
	1555	Ahybridus_DN27941_c0_g1_i1	-2.01813	-1.36825	0.00401299	0.0367879
	1556	Ahybridus_DN7243_c0_g1_i1	-0.864398	3.25518	0.00402212	0.0368085
	1557	Ahybridus_DN9890_c0_g1_i1	-1.39187	-0.0918622	0.0040225	0.0368085
	1558	Ahybridus_DN9554_c1_g1_i1	0.94914	2.11294	0.00402298	0.0368085
	1559	Ahybridus_DN9597_c0_g1_i1	-0.853693	3.80232	0.00404528	0.0369888
	1560	Ahybridus_DN8765_c0_g1_i1	0.951928	2.20475	0.00405484	0.0370524
	1561	Ahybridus_DN9828_c0_g2_i1	-0.815981	6.84866	0.00406583	0.037129
	1562	Ahybridus_DN9653_c0_g1_i1	-0.845704	3.91747	0.00408464	0.0372769
	1563	Ahybridus_DN779_c0_g1_i1	1.24511	0.677736	0.00410478	0.0374367
	1564	Ahybridus_DN7055_c0_g1_i1	-0.952396	2.06647	0.00414804	0.0377867
	1565	Ahybridus_DN5421_c0_g2_i1	0.922037	2.54498	0.00414845	0.0377867
	1566	Ahybridus_DN8427_c0_g1_i1	1.30843	0.482935	0.004171	0.0379214
	1567	Ahybridus_DN12311_c0_g1_i1	1.24057	0.485483	0.004171	0.0379214
	1568	Ahybridus_DN10305_c0_g1_i1	1.30158	0.2429	0.00417122	0.0379214
	1569	Ahybridus_DN8894_c0_g1_i1	1.01171	1.79728	0.00419912	0.0381507
	1570	Ahybridus_DN1417_c0_g1_i1	1.24626	0.649127	0.00422466	0.0383337
	1571	Ahybridus_DN9196_c0_g1_i1	-1.03054	1.23535	0.00422501	0.0383337
	1572	Ahybridus_DN9011_c0_g1_i1	-0.980675	1.64554	0.00423069	0.0383337
	1573	Ahybridus_DN1275_c0_g1_i1	1.45551	-0.151003	0.0042327	0.0383337
	1574	Ahybridus_DN7173_c0_g2_i1	-1.33794	-0.236937	0.0042327	0.0383337
	1575	Ahybridus_DN2931_c0_g1_i1	1.12298	0.814468	0.00423786	0.038356
	1576	Ahybridus_DN7379_c0_g1_i1	1.07332	1.71457	0.0042555	0.0384912
	1577	Ahybridus_DN7589_c2_g1_i1	1.2024	0.446655	0.00429808	0.0388517
	1578	Ahybridus_DN7967_c0_g1_i1	0.876415	3.15487	0.00430563	0.0388953
	1579	Ahybridus_DN7649_c0_g1_i1	1.57822	-0.237588	0.00433811	0.0390896
	1580	Ahybridus_DN9206_c1_g1_i1	1.5118	-0.201019	0.00433811	0.0390896
	1581	Ahybridus_DN330_c0_g1_i1	1.50332	-0.223472	0.00433811	0.0390896
	1582	Ahybridus_DN4824_c0_g1_i1	-1.38933	-0.261931	0.00433811	0.0390896
	1583	Ahybridus_DN8970_c2_g1_i1	2.14192	-1.16745	0.00437869	0.0393358
	1584	Ahybridus_DN23739_c0_g1_i1	-2.12075	-1.30308	0.00437869	0.0393358
	1585	Ahybridus_DN18247_c0_g1_i1	-1.89739	-1.26815	0.00437869	0.0393358
	1586	Ahybridus_DN20745_c0_g1_i1	1.84866	-1.13898	0.00437869	0.0393358
	1587	Ahybridus_DN3779_c0_g1_i1	1.08349	1.1401	0.00437923	0.0393358
	1588	Ahybridus_DN8592_c0_g1_i1	-0.955097	1.85444	0.00438897	0.0393985
	1589	Ahybridus_DN9888_c2_g1_i1	-0.80985	6.53846	0.00441006	0.0395628
	1590	Ahybridus_DN21009_c0_g1_i1	1.35873	0.160559	0.00443013	0.0397179
	1591	Ahybridus_DN21227_c0_g1_i1	1.44499	-0.276144	0.00444189	0.0397983
	1592	Ahybridus_DN6245_c0_g1_i1	-2.5922	-1.73382	0.0045036	0.0402248
	1593	Ahybridus_DN26757_c0_g1_i1	-2.58815	-1.73188	0.0045036	0.0402248
	1594	Ahybridus_DN23699_c0_g1_i1	2.56549	-1.59832	0.0045036	0.0402248
	1595	Ahybridus_DN5477_c0_g3_i1	2.56227	-1.60019	0.0045036	0.0402248
	1596	Ahybridus_DN22534_c0_g1_i1	2.55263	-1.6058	0.0045036	0.0402248
	1597	Ahybridus_DN967_c0_g1_i1	-0.886612	2.65838	0.00451683	0.0403177
	1598	Ahybridus_DN27910_c0_g1_i1	-1.54496	-0.412904	0.00454205	0.0405175
	1599	Ahybridus_DN2447_c0_g1_i1	1.21466	0.133773	0.00456866	0.0407293
	1600	Ahybridus_DN19841_c0_g1_i1	-1.86407	-1.14531	0.00462003	0.0411102
	1601	Ahybridus_DN23229_c0_g1_i1	-1.86407	-1.14531	0.00462003	0.0411102
	1602	Ahybridus_DN26606_c0_g1_i1	-1.83476	-1.17818	0.00462003	0.0411102
	1603	Ahybridus_DN26540_c0_g1_i1	1.56662	-0.405219	0.00463597	0.0411493
	1604	Ahybridus_DN7018_c0_g2_i1	1.53175	-0.415513	0.00463597	0.0411493
	1605	Ahybridus_DN6870_c0_g3_i1	1.51252	-0.429579	0.00463597	0.0411493
	1606	Ahybridus_DN5107_c0_g2_i1	1.44766	-0.383261	0.00463597	0.0411493
	1607	Ahybridus_DN558_c0_g1_i1	1.06879	1.18157	0.00466412	0.0413734
	1608	Ahybridus_DN6018_c0_g1_i1	-0.898275	2.53596	0.00468779	0.0415575
	1609	Ahybridus_DN8016_c0_g2_i1	-1.03508	1.2226	0.00470378	0.0416625
	1610	Ahybridus_DN7420_c0_g1_i1	-1.29071	0.0105829	0.00471337	0.0416625
	1611	Ahybridus_DN10160_c0_g1_i1	1.60353	-0.49229	0.0047201	0.0416625
	1612	Ahybridus_DN25827_c0_g1_i1	1.59399	-0.498039	0.0047201	0.0416625
	1613	Ahybridus_DN7461_c0_g1_i1	1.58716	-0.488702	0.0047201	0.0416625
	1614	Ahybridus_DN23170_c0_g1_i1	1.58239	-0.49158	0.0047201	0.0416625
	1615	Ahybridus_DN7505_c1_g1_i1	-1.47163	-0.565671	0.0047201	0.0416625
	1616	Ahybridus_DN8039_c0_g1_i1	-0.989908	1.30261	0.00473464	0.0417542
	1617	Ahybridus_DN550_c0_g1_i1	1.06038	1.06733	0.00473927	0.0417542
	1618	Ahybridus_DN8429_c0_g1_i1	-1.05194	1.02399	0.00473927	0.0417542
	1619	Ahybridus_DN5647_c0_g2_i1	2.0515	-0.955457	0.00476574	0.0419356
	1620	Ahybridus_DN1855_c0_g1_i1	-1.71805	-0.98257	0.00476574	0.0419356
	1621	Ahybridus_DN4355_c0_g1_i1	1.81617	-0.575119	0.00478976	0.042069
	1622	Ahybridus_DN183_c0_g2_i1	1.66015	-0.561173	0.00478976	0.042069
	1623	Ahybridus_DN28134_c0_g1_i1	1.51969	-0.56401	0.00478976	0.042069
	1624	Ahybridus_DN2292_c0_g1_i1	1.73419	-0.645038	0.00483873	0.0422949
	1625	Ahybridus_DN3094_c0_g1_i1	-1.69113	-0.76223	0.00483873	0.0422949
	1626	Ahybridus_DN27963_c0_g1_i1	-1.6491	-0.698594	0.00483873	0.0422949
	1627	Ahybridus_DN3163_c0_g1_i1	1.76749	-0.806467	0.00483922	0.0422949
	1628	Ahybridus_DN23262_c0_g1_i1	-1.74668	-0.951802	0.00483922	0.0422949
	1629	Ahybridus_DN435_c0_g2_i1	1.726	-0.834557	0.00483922	0.0422949
	1630	Ahybridus_DN8152_c0_g1_i1	-1.70084	-0.878563	0.00483922	0.0422949
	1631	Ahybridus_DN17346_c0_g1_i1	-1.65283	-0.901792	0.00483922	0.0422949
	1632	Ahybridus_DN27940_c0_g1_i1	1.64876	-0.73324	0.00485882	0.0424403
	1633	Ahybridus_DN459_c0_g1_i1	-1.34705	-0.0337303	0.00486427	0.0424599
	1634	Ahybridus_DN9105_c0_g2_i1	-1.06719	1.01319	0.00487159	0.0424599
	1635	Ahybridus_DN9678_c0_g2_i1	1.03623	1.39698	0.00487186	0.0424599
	1636	Ahybridus_DN8881_c0_g1_i1	-1.10684	0.755175	0.00487496	0.0424599
	1637	Ahybridus_DN8883_c0_g1_i1	-0.898475	2.46783	0.00487596	0.0424599
	1638	Ahybridus_DN9883_c4_g4_i1	-1.23692	0.236574	0.00488014	0.0424703
	1639	Ahybridus_DN9718_c0_g2_i1	-0.801318	5.87755	0.00498717	0.0433753
	1640	Ahybridus_DN7173_c1_g1_i1	-1.32006	-0.119201	0.00502125	0.0436451
	1641	Ahybridus_DN7199_c0_g1_i1	1.12357	0.766279	0.00502674	0.0436662
	1642	Ahybridus_DN8293_c0_g2_i1	1.31814	0.220891	0.00504655	0.0438115
	1643	Ahybridus_DN7533_c0_g1_i1	1.1155	1.09736	0.00505224	0.0438342
	1644	Ahybridus_DN10104_c0_g1_i1	1.11608	1.18301	0.0050815	0.0440613
	1645	Ahybridus_DN7769_c0_g1_i1	0.892462	2.52391	0.00511288	0.0443064
	1646	Ahybridus_DN6332_c0_g1_i1	-1.08317	0.948594	0.00515733	0.0446645
	1647	Ahybridus_DN9179_c0_g1_i1	-0.848785	3.18317	0.00517334	0.044776
	1648	Ahybridus_DN3331_c0_g1_i1	-1.38695	-0.192019	0.00518402	0.0448411
	1649	Ahybridus_DN9844_c0_g1_i1	0.799244	5.88253	0.0051886	0.0448535
	1650	Ahybridus_DN9266_c0_g1_i1	-0.8056	4.95677	0.00519831	0.0449001
	1651	Ahybridus_DN8451_c0_g2_i1	-0.962235	1.78342	0.00520028	0.0449001
	1652	Ahybridus_DN2024_c0_g1_i1	-1.1352	0.532744	0.00525168	0.0453164
	1653	Ahybridus_DN5741_c0_g1_i1	1.17171	0.842091	0.00526123	0.0453439
	1654	Ahybridus_DN8599_c0_g1_i1	-1.07141	0.801082	0.00526123	0.0453439
	1655	Ahybridus_DN4997_c0_g1_i1	0.918307	2.12837	0.00527753	0.0454569
	1656	Ahybridus_DN9454_c0_g2_i1	-0.877347	2.63426	0.00529257	0.0455589
	1657	Ahybridus_DN20812_c0_g1_i1	-5.31287	-2.36857	0.00534832	0.0459556
	1658	Ahybridus_DN10986_c0_g1_i1	-5.1755	-2.44209	0.00534832	0.0459556
	1659	Ahybridus_DN28069_c0_g1_i1	5.13565	-2.22839	0.00534832	0.0459556
	1660	Ahybridus_DN5325_c0_g1_i1	-1.07015	0.63233	0.00535708	0.0460031
	1661	Ahybridus_DN19718_c0_g1_i1	-0.785643	17.1939	0.005401	0.0463523
	1662	Ahybridus_DN8493_c0_g1_i1	1.36631	0.12507	0.00540814	0.0463857
	1663	Ahybridus_DN5712_c0_g1_i1	2.75186	-1.4589	0.00543263	0.0464839
	1664	Ahybridus_DN15893_c0_g1_i1	-2.33656	-1.60353	0.00543263	0.0464839
	1665	Ahybridus_DN10382_c0_g1_i1	-2.33255	-1.60161	0.00543263	0.0464839
	1666	Ahybridus_DN15325_c0_g1_i1	2.18763	-1.45009	0.00543263	0.0464839
	1667	Ahybridus_DN19812_c0_g1_i1	1.29809	0.347265	0.00546369	0.0466566
	1668	Ahybridus_DN15896_c0_g1_i1	3.07458	-1.87754	0.00547246	0.0466566
	1669	Ahybridus_DN12412_c0_g1_i1	3.05757	-1.88734	0.00547246	0.0466566
	1670	Ahybridus_DN15634_c0_g1_i1	-2.79337	-1.97391	0.00547246	0.0466566
	1671	Ahybridus_DN22312_c0_g1_i1	-2.78366	-1.98211	0.00547246	0.0466566
	1672	Ahybridus_DN29103_c0_g1_i1	-2.78366	-1.98211	0.00547246	0.0466566
	1673	Ahybridus_DN7070_c0_g2_i1	1.01085	1.30159	0.00552059	0.0470161
	1674	Ahybridus_DN25113_c0_g1_i1	-1.41356	-0.307697	0.00552452	0.0470161
	1675	Ahybridus_DN20008_c0_g1_i1	1.40483	-0.215367	0.00552452	0.0470161
	1676	Ahybridus_DN9623_c0_g1_i1	-1.14795	0.626657	0.00553706	0.0470947
	1677	Ahybridus_DN13622_c0_g1_i1	1.00676	1.62863	0.00557457	0.0473855
	1678	Ahybridus_DN2232_c0_g3_i1	-0.912368	2.15444	0.00559065	0.0474939
	1679	Ahybridus_DN3782_c0_g1_i1	1.33878	0.0943322	0.00560442	0.0475542
	1680	Ahybridus_DN10883_c0_g1_i1	1.33793	0.0800349	0.00560442	0.0475542
	1681	Ahybridus_DN7801_c0_g1_i1	0.94756	1.79802	0.00561648	0.0476198
	1682	Ahybridus_DN8838_c0_g2_i1	0.977542	1.49949	0.00561883	0.0476198
	1683	Ahybridus_DN1131_c0_g2_i1	1.19789	0.502948	0.00562404	0.0476356
	1684	Ahybridus_DN8098_c0_g1_i1	-1.10247	0.872052	0.00564678	0.0477998
	1685	Ahybridus_DN19948_c0_g1_i1	1.21733	0.307758	0.00566308	0.0478809
	1686	Ahybridus_DN3908_c0_g1_i1	1.14368	0.324017	0.00566308	0.0478809
	1687	Ahybridus_DN9744_c0_g2_i1	1.06098	1.09688	0.00567843	0.0479822
	1688	Ahybridus_DN20037_c0_g1_i1	-1.40747	-0.378539	0.00570014	0.0481371
	1689	Ahybridus_DN5042_c0_g1_i1	1.10771	0.649113	0.00572797	0.0483435
	1690	Ahybridus_DN8996_c0_g1_i1	-0.970437	1.3582	0.00578195	0.0487702
	1691	Ahybridus_DN5147_c0_g1_i1	-1.19219	0.41654	0.00582786	0.0491061
	1692	Ahybridus_DN10852_c0_g1_i1	1.12142	0.866008	0.00582865	0.0491061
	1693	Ahybridus_DN8194_c0_g2_i1	1.15508	0.283016	0.005875	0.0494553
	1694	Ahybridus_DN21366_c0_g1_i1	1.55718	-0.368477	0.00587704	0.0494553
	1695	Ahybridus_DN9869_c0_g3_i1	-0.968809	1.43098	0.00589997	0.0496189
	1696	Ahybridus_DN9914_c0_g2_i1	-0.778501	8.569	0.00591244	0.0496944
	1697	Ahybridus_DN6620_c0_g1_i1	-1.12649	0.664342	0.00599079	0.0503233
	1698	Ahybridus_DN1255_c0_g1_i1	1.04473	1.14772	0.00601064	0.0504554
	1699	Ahybridus_DN3733_c0_g1_i1	1.05706	1.04593	0.00602571	0.0504554
	1700	Ahybridus_DN18209_c0_g1_i1	2.81596	-1.40019	0.00605086	0.0504554
	1701	Ahybridus_DN16823_c0_g1_i1	2.29841	-1.36168	0.00605086	0.0504554
	1702	Ahybridus_DN17585_c0_g1_i1	-2.23707	-1.4217	0.00605086	0.0504554
	1703	Ahybridus_DN17493_c0_g1_i1	-2.20143	-1.45282	0.00605086	0.0504554
	1704	Ahybridus_DN28490_c0_g1_i1	-2.00562	-1.37408	0.00605086	0.0504554
	1705	Ahybridus_DN17290_c0_g1_i1	-1.96131	-1.4115	0.00605086	0.0504554
	1706	Ahybridus_DN7782_c0_g1_i1	-1.94085	-1.41367	0.00605086	0.0504554
	1707	Ahybridus_DN5775_c0_g1_i1	-1.84165	-1.48115	0.00605086	0.0504554
	1708	Ahybridus_DN9854_c1_g1_i1	-1.51064	-0.52882	0.00605253	0.0504554
	1709	Ahybridus_DN8440_c0_g1_i1	-1.47262	-0.491338	0.00605253	0.0504554
	1710	Ahybridus_DN4804_c0_g1_i1	-1.43606	-0.509839	0.00605253	0.0504554
	1711	Ahybridus_DN1334_c0_g1_i1	1.02819	1.3609	0.00608877	0.0507279
	1712	Ahybridus_DN256_c0_g1_i1	-1.12148	0.526726	0.00614629	0.0511772
	1713	Ahybridus_DN3948_c0_g1_i1	0.974937	1.49849	0.00616038	0.0512646
	1714	Ahybridus_DN2963_c0_g1_i1	-0.92674	1.90133	0.00616846	0.0513019
	1715	Ahybridus_DN3406_c0_g2_i1	-1.07194	0.645666	0.00620149	0.0515465
	1716	Ahybridus_DN19870_c0_g1_i1	1.05912	1.00916	0.00621366	0.0516176
	1717	Ahybridus_DN7592_c0_g1_i1	1.5425	-0.518247	0.0062228	0.0516333
	1718	Ahybridus_DN1597_c0_g2_i1	-1.44671	-0.574697	0.0062228	0.0516333
	1719	Ahybridus_DN7215_c0_g1_i1	-0.897423	2.10547	0.0062585	0.051862
	1720	Ahybridus_DN7978_c0_g1_i1	1.40107	-0.0797188	0.00626128	0.051862
	1721	Ahybridus_DN6928_c0_g2_i1	-1.29727	-0.151215	0.00626128	0.051862
	1722	Ahybridus_DN1739_c0_g3_i1	-0.999152	1.23011	0.00629824	0.0521379
	1723	Ahybridus_DN10896_c0_g1_i1	-1.52698	-0.680982	0.00638252	0.0528049
	1724	Ahybridus_DN3285_c0_g2_i1	-2.06487	-1.34291	0.00643145	0.0530865
	1725	Ahybridus_DN16843_c0_g1_i1	-1.88396	-1.28514	0.00643145	0.0530865
	1726	Ahybridus_DN4720_c0_g1_i1	-1.87637	-1.28155	0.00643145	0.0530865
	1727	Ahybridus_DN1458_c0_g2_i1	-1.81107	-1.33662	0.00643145	0.0530865
	1728	Ahybridus_DN20539_c0_g1_i1	1.23071	-0.111938	0.00650419	0.0536558
	1729	Ahybridus_DN17579_c0_g1_i1	-1.18089	0.283973	0.00652216	0.0536971
	1730	Ahybridus_DN7575_c0_g2_i1	1.66523	-0.709618	0.00652426	0.0536971
	1731	Ahybridus_DN4568_c0_g1_i1	-1.57512	-0.753355	0.00652426	0.0536971
	1732	Ahybridus_DN11113_c0_g1_i1	1.54852	-0.666718	0.00652426	0.0536971
	1733	Ahybridus_DN7352_c0_g1_i1	1.07175	1.15051	0.00653116	0.0537229
	1734	Ahybridus_DN8905_c0_g1_i1	-0.817889	3.31443	0.00654658	0.0538187
	1735	Ahybridus_DN8744_c0_g2_i1	-0.970013	1.50308	0.00658238	0.0540818
	1736	Ahybridus_DN7340_c0_g3_i1	-0.802136	3.92094	0.00659473	0.0541301
	1737	Ahybridus_DN7557_c0_g1_i1	-1.22744	0.0602227	0.00659586	0.0541301
	1738	Ahybridus_DN7566_c0_g1_i1	-0.816956	3.30844	0.00660239	0.0541525
	1739	Ahybridus_DN7086_c0_g1_i1	1.07209	0.958839	0.00662186	0.054224
	1740	Ahybridus_DN10598_c0_g1_i1	2.17493	-1.11383	0.00663735	0.054224
	1741	Ahybridus_DN6240_c0_g1_i1	1.94273	-1.06143	0.00663735	0.054224
	1742	Ahybridus_DN17804_c0_g1_i1	1.90631	-1.08687	0.00663735	0.054224
	1743	Ahybridus_DN9325_c0_g1_i1	1.89773	-1.09193	0.00663735	0.054224
	1744	Ahybridus_DN27107_c0_g1_i1	-1.83152	-1.1642	0.00663735	0.054224
	1745	Ahybridus_DN6706_c0_g1_i1	-1.55516	-0.860406	0.00663773	0.054224
	1746	Ahybridus_DN2413_c0_g2_i1	-1.09781	0.582482	0.00666372	0.054374
	1747	Ahybridus_DN5819_c0_g1_i1	1.08818	0.635502	0.00666372	0.054374
	1748	Ahybridus_DN4661_c0_g1_i1	-1.75469	-0.940631	0.0067087	0.0546159
	1749	Ahybridus_DN13841_c0_g1_i1	-1.73049	-0.966386	0.0067087	0.0546159
	1750	Ahybridus_DN20619_c0_g1_i1	1.71538	-0.840876	0.0067087	0.0546159
	1751	Ahybridus_DN9618_c0_g2_i1	-1.56891	-0.958566	0.0067087	0.0546159
	1752	Ahybridus_DN22243_c0_g1_i1	-1.76005	-1.07027	0.00671755	0.0546277
	1753	Ahybridus_DN2456_c0_g1_i1	-0.801133	3.70985	0.00671781	0.0546277
	1754	Ahybridus_DN8655_c0_g1_i1	-0.922097	1.69046	0.00676903	0.0549815
	1755	Ahybridus_DN6733_c0_g2_i1	-0.920551	1.68181	0.00676903	0.0549815
	1756	Ahybridus_DN4042_c0_g2_i1	-1.20678	0.241303	0.00678527	0.0550613
	1757	Ahybridus_DN6163_c0_g1_i1	-1.00452	0.984992	0.00679045	0.0550613
	1758	Ahybridus_DN4444_c0_g1_i1	-0.999977	0.993633	0.00679045	0.0550613
	1759	Ahybridus_DN13199_c0_g1_i1	-0.763617	19.7783	0.00683047	0.0553544
	1760	Ahybridus_DN17217_c0_g1_i1	-1.23097	0.0186621	0.00686819	0.0556285
	1761	Ahybridus_DN5342_c0_g1_i1	1.1873	0.449481	0.00688149	0.0557045
	1762	Ahybridus_DN6375_c0_g1_i1	-1.04642	0.803226	0.00688729	0.0557198
	1763	Ahybridus_DN1893_c0_g1_i1	1.0927	0.708517	0.00691495	0.0559118
	1764	Ahybridus_DN9609_c0_g1_i1	-0.87491	2.2198	0.00697323	0.0563511
	1765	Ahybridus_DN13532_c0_g1_i1	1.61164	-0.287336	0.00702653	0.0567175
	1766	Ahybridus_DN14546_c0_g1_i1	-1.3582	-0.347908	0.00702653	0.0567175
	1767	Ahybridus_DN8128_c0_g1_i1	-0.909185	1.79884	0.00713315	0.0575269
	1768	Ahybridus_DN9229_c0_g1_i1	1.10394	0.798851	0.00713487	0.0575269
	1769	Ahybridus_DN15138_c0_g1_i1	-1.26483	-0.0554382	0.00715855	0.0576852
	1770	Ahybridus_DN6778_c0_g1_i1	1.12732	0.678731	0.00717479	0.0577508
	1771	Ahybridus_DN3500_c0_g1_i1	-1.0908	0.628527	0.00717479	0.0577508
	1772	Ahybridus_DN7226_c0_g1_i1	-0.925423	1.46597	0.00720688	0.0579763
	1773	Ahybridus_DN9090_c0_g3_i1	-0.896435	2.00994	0.00726114	0.0583799
	1774	Ahybridus_DN10573_c0_g1_i1	-2.4965	-1.7824	0.00729391	0.0584784
	1775	Ahybridus_DN2580_c0_g1_i1	-2.4965	-1.7824	0.00729391	0.0584784
	1776	Ahybridus_DN26489_c0_g1_i1	-2.4965	-1.7824	0.00729391	0.0584784
	1777	Ahybridus_DN27605_c0_g1_i1	2.47618	-1.65442	0.00729391	0.0584784
	1778	Ahybridus_DN12344_c0_g1_i1	2.39835	-1.70306	0.00729391	0.0584784
	1779	Ahybridus_DN1799_c0_g1_i1	1.46351	-0.329793	0.00730507	0.0585021
	1780	Ahybridus_DN8300_c0_g2_i1	-1.35768	-0.405871	0.00730507	0.0585021
	1781	Ahybridus_DN73_c0_g2_i1	-0.886601	1.81086	0.0073512	0.0588385
	1782	Ahybridus_DN9719_c1_g3_i1	-1.1842	0.139231	0.00736759	0.0589365
	1783	Ahybridus_DN3177_c0_g1_i1	-1.05312	0.733307	0.00739809	0.0591474
	1784	Ahybridus_DN8229_c0_g2_i1	0.84324	2.17104	0.00743925	0.0594431
	1785	Ahybridus_DN1327_c0_g1_i1	1.06763	0.649065	0.00745175	0.0595096
	1786	Ahybridus_DN9420_c0_g1_i1	-1.16422	0.310818	0.00745914	0.0595353
	1787	Ahybridus_DN5106_c0_g1_i1	-1.03207	0.92851	0.00749838	0.0597816
	1788	Ahybridus_DN14318_c0_g1_i1	-1.00111	0.913524	0.00749838	0.0597816
	1789	Ahybridus_DN2630_c0_g1_i1	1.63815	-0.409043	0.00759369	0.0604063
	1790	Ahybridus_DN19927_c0_g1_i1	-1.39644	-0.462545	0.00759369	0.0604063
	1791	Ahybridus_DN27057_c0_g1_i1	-1.38585	-0.467732	0.00759369	0.0604063
	1792	Ahybridus_DN16648_c0_g1_i1	-1.38358	-0.456621	0.00759369	0.0604063
	1793	Ahybridus_DN186_c0_g2_i1	1.34602	0.138747	0.00769017	0.0611396
	1794	Ahybridus_DN9923_c0_g1_i1	-0.877605	1.87393	0.00778289	0.0617933
	1795	Ahybridus_DN7709_c0_g1_i1	-1.14242	0.421706	0.00778758	0.0617933
	1796	Ahybridus_DN8219_c0_g1_i1	-1.12045	0.40419	0.00778758	0.0617933
	1797	Ahybridus_DN3495_c0_g1_i1	-1.33673	-0.149213	0.00779839	0.0617933
	1798	Ahybridus_DN21854_c0_g1_i1	-1.29016	-0.128101	0.00779839	0.0617933
	1799	Ahybridus_DN3390_c0_g1_i1	-1.28375	-0.163658	0.00779839	0.0617933
	1800	Ahybridus_DN6168_c0_g1_i1	0.854538	2.52788	0.0078394	0.0620837
	1801	Ahybridus_DN7110_c0_g1_i1	1.67313	-0.492173	0.00789017	0.0622782
	1802	Ahybridus_DN3896_c0_g1_i1	1.59788	-0.466049	0.00789017	0.0622782
	1803	Ahybridus_DN19763_c0_g1_i1	1.56593	-0.487989	0.00789017	0.0622782
	1804	Ahybridus_DN9138_c0_g1_i1	-1.47122	-0.551352	0.00789017	0.0622782
	1805	Ahybridus_DN23178_c0_g1_i1	-1.40723	-0.527023	0.00789017	0.0622782
	1806	Ahybridus_DN27736_c0_g1_i1	-1.35567	-0.566551	0.00789017	0.0622782
	1807	Ahybridus_DN10168_c0_g1_i1	0.994306	1.36528	0.00795301	0.0627047
	1808	Ahybridus_DN8086_c0_g1_i1	-0.952559	1.3344	0.00795301	0.0627047
	1809	Ahybridus_DN6571_c0_g2_i1	-1.0885	0.676806	0.00797693	0.0628585
	1810	Ahybridus_DN8005_c0_g2_i1	-0.797542	3.43324	0.00801353	0.0631121
	1811	Ahybridus_DN9395_c0_g1_i1	-1.24713	0.037719	0.00803622	0.063221
	1812	Ahybridus_DN1201_c0_g1_i1	1.21199	0.110627	0.00803622	0.063221
	1813	Ahybridus_DN5272_c0_g2_i1	-0.864752	1.96529	0.00807394	0.0634826
	1814	Ahybridus_DN5297_c0_g1_i1	-1.1024	0.373626	0.00811936	0.0637601
	1815	Ahybridus_DN454_c0_g1_i1	-1.16535	0.246791	0.00812264	0.0637601
	1816	Ahybridus_DN12121_c0_g1_i1	-1.15646	0.225098	0.00812264	0.0637601
	1817	Ahybridus_DN288_c0_g1_i1	1.36476	-0.145401	0.00815042	0.0639429
	1818	Ahybridus_DN19944_c0_g1_i1	0.97916	1.14465	0.00815994	0.0639824
	1819	Ahybridus_DN29076_c0_g1_i1	1.6434	-0.557546	0.00819103	0.0640858
	1820	Ahybridus_DN9980_c0_g1_i1	1.51319	-0.55451	0.00819103	0.0640858
	1821	Ahybridus_DN2381_c0_g1_i1	1.04192	0.979711	0.00819111	0.0640858
	1822	Ahybridus_DN5007_c0_g1_i1	1.00141	0.980978	0.00819111	0.0640858
	1823	Ahybridus_DN9879_c0_g1_i1	0.770224	4.35983	0.00821181	0.0642125
	1824	Ahybridus_DN3252_c0_g2_i1	-0.869656	1.95255	0.00824315	0.0644222
	1825	Ahybridus_DN3837_c0_g2_i1	-0.946176	1.1653	0.0082629	0.0645411
	1826	Ahybridus_DN2534_c0_g1_i1	0.864209	2.1561	0.00838816	0.0654645
	1827	Ahybridus_DN6340_c0_g2_i1	0.960955	1.49931	0.00839759	0.0654645
	1828	Ahybridus_DN4985_c0_g1_i1	1.28597	0.0589568	0.00840787	0.0654645
	1829	Ahybridus_DN2944_c0_g1_i1	1.27188	0.0488448	0.00840787	0.0654645
	1830	Ahybridus_DN6291_c0_g1_i1	-1.19288	-0.00948157	0.00840787	0.0654645
	1831	Ahybridus_DN9433_c1_g1_i1	-0.837272	2.37863	0.00840866	0.0654645
	1832	Ahybridus_DN8199_c0_g1_i1	1.03838	1.10122	0.00843271	0.0654822
	1833	Ahybridus_DN27363_c0_g1_i1	2.67441	-1.50981	0.00844769	0.0654822
	1834	Ahybridus_DN21534_c0_g1_i1	2.61849	-1.54758	0.00844769	0.0654822
	1835	Ahybridus_DN6353_c1_g1_i1	-2.30133	-1.62342	0.00844769	0.0654822
	1836	Ahybridus_DN16734_c0_g1_i1	-2.25264	-1.64954	0.00844769	0.0654822
	1837	Ahybridus_DN19256_c0_g1_i1	-2.22987	-1.66359	0.00844769	0.0654822
	1838	Ahybridus_DN24089_c0_g1_i1	-2.22987	-1.66359	0.00844769	0.0654822
	1839	Ahybridus_DN1006_c0_g1_i1	-2.22587	-1.66165	0.00844769	0.0654822
	1840	Ahybridus_DN28587_c0_g1_i1	1.16433	0.396813	0.00847541	0.0655778
	1841	Ahybridus_DN10204_c0_g1_i1	-1.0065	0.917908	0.00848693	0.0655778
	1842	Ahybridus_DN21638_c0_g1_i1	1.69591	-0.657218	0.00849088	0.0655778
	1843	Ahybridus_DN27833_c0_g1_i1	-1.46537	-0.73171	0.00849088	0.0655778
	1844	Ahybridus_DN13222_c0_g1_i1	1.44366	-0.61444	0.00849088	0.0655778
	1845	Ahybridus_DN2735_c0_g1_i1	1.1852	0.233079	0.00849183	0.0655778
	1846	Ahybridus_DN9315_c0_g1_i1	-1.03089	0.703683	0.00849222	0.0655778
	1847	Ahybridus_DN7913_c0_g3_i1	-0.841305	2.56992	0.00851617	0.065692
	1848	Ahybridus_DN6499_c0_g1_i1	1.44251	-0.223375	0.00852544	0.065692
	1849	Ahybridus_DN6929_c0_g2_i1	-1.36056	-0.269584	0.00852544	0.065692
	1850	Ahybridus_DN3281_c0_g1_i1	-1.3535	-0.274076	0.00852544	0.065692
	1851	Ahybridus_DN5860_c0_g1_i1	0.834798	2.75195	0.00871986	0.0671537
	1852	Ahybridus_DN20156_c0_g1_i1	-1.52416	-0.770887	0.00878168	0.0675933
	1853	Ahybridus_DN8436_c0_g1_i1	-1.01903	0.887722	0.00880107	0.067706
	1854	Ahybridus_DN225_c0_g1_i1	-1.1885	-0.0593277	0.00880741	0.0677183
	1855	Ahybridus_DN27634_c0_g1_i1	1.17131	0.352776	0.00885811	0.0680713
	1856	Ahybridus_DN2525_c0_g1_i1	-0.968384	1.24929	0.00896993	0.0688935
	1857	Ahybridus_DN7187_c0_g1_i1	-1.55407	-0.870857	0.00905155	0.0693709
	1858	Ahybridus_DN9692_c0_g1_i1	-1.53656	-0.862632	0.00905155	0.0693709
	1859	Ahybridus_DN5216_c0_g1_i1	-1.49607	-0.904348	0.00905155	0.0693709
	1860	Ahybridus_DN7581_c0_g1_i1	-1.48751	-0.911652	0.00905155	0.0693709
	1861	Ahybridus_DN14903_c0_g1_i1	-2.17992	-1.46649	0.00910992	0.0694077
	1862	Ahybridus_DN10151_c0_g1_i1	-2.13259	-1.49533	0.00910992	0.0694077
	1863	Ahybridus_DN20576_c0_g1_i1	-2.11056	-1.50913	0.00910992	0.0694077
	1864	Ahybridus_DN11057_c0_g1_i1	-2.09875	-1.50347	0.00910992	0.0694077
	1865	Ahybridus_DN28673_c0_g1_i1	-2.09875	-1.50347	0.00910992	0.0694077
	1866	Ahybridus_DN11193_c0_g1_i1	-2.08396	-1.53921	0.00910992	0.0694077
	1867	Ahybridus_DN12150_c0_g1_i1	-2.05885	-1.53949	0.00910992	0.0694077
	1868	Ahybridus_DN15708_c0_g1_i1	1.91531	-1.33152	0.00910992	0.0694077
	1869	Ahybridus_DN21326_c0_g1_i1	-1.89246	-1.45251	0.00910992	0.0694077
	1870	Ahybridus_DN137_c0_g2_i1	-1.88861	-1.45063	0.00910992	0.0694077
	1871	Ahybridus_DN26206_c0_g1_i1	-1.86266	-1.46246	0.00910992	0.0694077
	1872	Ahybridus_DN1655_c0_g2_i1	1.13369	0.459531	0.00915339	0.0696645
	1873	Ahybridus_DN7631_c0_g3_i1	1.13067	0.456693	0.00915339	0.0696645
	1874	Ahybridus_DN9208_c0_g1_i1	0.93593	1.49641	0.00917936	0.0698249
	1875	Ahybridus_DN9867_c2_g2_i1	-0.776684	3.36029	0.00921022	0.0700223
	1876	Ahybridus_DN6518_c0_g1_i1	0.949942	1.25635	0.00925836	0.0703507
	1877	Ahybridus_DN4651_c0_g1_i1	1.12373	0.324147	0.00927011	0.0703508
	1878	Ahybridus_DN9021_c0_g1_i1	-0.849364	2.13673	0.00927011	0.0703508
	1879	Ahybridus_DN2626_c0_g1_i1	1.84582	-0.912291	0.00928305	0.0703508
	1880	Ahybridus_DN12071_c0_g1_i1	1.64729	-0.887755	0.00928305	0.0703508
	1881	Ahybridus_DN5058_c0_g1_i1	-1.56709	-0.952813	0.00928305	0.0703508
	1882	Ahybridus_DN5041_c0_g2_i1	-0.93111	1.28155	0.00931541	0.0705384
	1883	Ahybridus_DN5794_c0_g1_i1	-1.16261	0.0610227	0.0093177	0.0705384
	1884	Ahybridus_DN17248_c0_g1_i1	1.36622	-0.329968	0.009348	0.0706216
	1885	Ahybridus_DN2967_c0_g1_i1	-3.45994	-2.12794	0.00936833	0.0706216
	1886	Ahybridus_DN4715_c0_g1_i1	-3.37752	-2.18256	0.00936833	0.0706216
	1887	Ahybridus_DN12958_c0_g1_i1	2.97508	-1.93755	0.00936833	0.0706216
	1888	Ahybridus_DN1584_c0_g1_i1	2.97161	-1.93953	0.00936833	0.0706216
	1889	Ahybridus_DN28836_c0_g1_i1	2.97161	-1.93953	0.00936833	0.0706216
	1890	Ahybridus_DN23931_c0_g1_i1	-2.75624	-1.99438	0.00936833	0.0706216
	1891	Ahybridus_DN1525_c0_g1_i1	-2.6494	-2.05012	0.00936833	0.0706216
	1892	Ahybridus_DN8209_c0_g2_i1	1.07042	0.574287	0.00939207	0.0707632
	1893	Ahybridus_DN27359_c0_g1_i1	2.39789	-1.27846	0.00942987	0.070831
	1894	Ahybridus_DN25134_c0_g1_i1	-2.12019	-1.29703	0.00942987	0.070831
	1895	Ahybridus_DN4861_c0_g2_i1	-1.76068	-1.34881	0.00942987	0.070831
	1896	Ahybridus_DN4213_c0_g1_i1	1.74584	-1.20626	0.00942987	0.070831
	1897	Ahybridus_DN3604_c0_g1_i1	1.73991	-1.20971	0.00942987	0.070831
	1898	Ahybridus_DN14564_c0_g1_i1	1.95866	-1.03749	0.00945076	0.070831
	1899	Ahybridus_DN149_c0_g1_i1	-1.72793	-1.08895	0.00945076	0.070831
	1900	Ahybridus_DN22206_c0_g1_i1	-1.69336	-1.12758	0.00945076	0.070831
	1901	Ahybridus_DN6827_c0_g1_i1	-1.60125	-1.05229	0.00945076	0.070831
	1902	Ahybridus_DN401_c0_g1_i1	-1.56657	-1.07891	0.00945076	0.070831
	1903	Ahybridus_DN5822_c0_g1_i1	1.08384	0.848986	0.00949064	0.0710925
	1904	Ahybridus_DN11444_c0_g1_i1	-1.69224	-1.24658	0.00951762	0.0712572
	1905	Ahybridus_DN9695_c0_g3_i1	-0.931773	1.20878	0.00956243	0.0715551
	1906	Ahybridus_DN6500_c0_g1_i1	-0.923374	1.26252	0.00961278	0.0718941
	1907	Ahybridus_DN429_c0_g1_i1	0.843931	2.40212	0.00963513	0.0720235
	1908	Ahybridus_DN10999_c0_g1_i1	-1.23888	-0.193037	0.0097004	0.0723975
	1909	Ahybridus_DN9073_c0_g1_i1	-1.23592	-0.191677	0.0097004	0.0723975
	1910	Ahybridus_DN10480_c0_g1_i1	-1.21077	-0.196253	0.0097004	0.0723975
	1911	Ahybridus_DN5593_c0_g1_i1	-1.013	0.689952	0.00974229	0.0726721
	1912	Ahybridus_DN342_c0_g1_i1	-1.17088	0.0364649	0.00978035	0.0728082
	1913	Ahybridus_DN9755_c0_g1_i1	1.47506	-0.438789	0.00979629	0.0728082
	1914	Ahybridus_DN24401_c0_g1_i1	-1.39457	-0.448298	0.00979629	0.0728082
	1915	Ahybridus_DN621_c0_g2_i1	-1.34135	-0.477341	0.00979629	0.0728082
	1916	Ahybridus_DN14309_c0_g1_i1	-1.32956	-0.484487	0.00979629	0.0728082
	1917	Ahybridus_DN11753_c0_g1_i1	1.30241	-0.397882	0.00979629	0.0728082
	1918	Ahybridus_DN7486_c0_g1_i1	1.28759	-0.408757	0.00979629	0.0728082
	1919	Ahybridus_DN1847_c0_g1_i1	1.18323	0.505628	0.00981188	0.0728102
	1920	Ahybridus_DN9207_c0_g2_i1	1.17781	0.500309	0.00981188	0.0728102
	1921	Ahybridus_DN4445_c0_g2_i1	1.04858	0.531102	0.00981188	0.0728102
	1922	Ahybridus_DN8667_c0_g3_i1	0.830186	2.22323	0.0098288	0.0728978
	1923	Ahybridus_DN9612_c0_g1_i1	0.992162	0.916677	0.009973	0.0739288
	1924	Ahybridus_DN25666_c0_g1_i1	-5.28404	-2.3812	0.00999625	0.0739857
	1925	Ahybridus_DN13897_c0_g1_i1	-5.14545	-2.45494	0.00999625	0.0739857
	1926	Ahybridus_DN3352_c0_g1_i1	-5.11587	-2.46769	0.00999625	0.0739857
	1927	Ahybridus_DN26689_c0_g1_i1	1.06451	0.390719	0.0100231	0.0740967
	1928	Ahybridus_DN19291_c0_g1_i1	-1.05614	0.303876	0.0100231	0.0740967
	1929	Ahybridus_DN9614_c0_g1_i1	0.839575	2.1782	0.0100268	0.0740967
	1930	Ahybridus_DN8925_c1_g1_i1	-0.952379	1.01298	0.0101244	0.0747789
	1931	Ahybridus_DN4314_c0_g1_i1	-1.2925	-0.24501	0.0101994	0.0752549
	1932	Ahybridus_DN2412_c0_g1_i1	-1.23173	-0.243338	0.0101994	0.0752549
	1933	Ahybridus_DN20567_c0_g1_i1	1.3534	0.0176753	0.0102807	0.0758155
	1934	Ahybridus_DN7856_c0_g2_i1	0.911045	1.5205	0.0103359	0.076183
	1935	Ahybridus_DN8071_c0_g1_i1	-1.06457	0.532759	0.0104502	0.0769858
	1936	Ahybridus_DN7704_c0_g1_i1	0.975658	1.02876	0.010502	0.0773275
	1937	Ahybridus_DN7249_c0_g1_i1	-1.1487	0.323583	0.0105099	0.0773457
	1938	Ahybridus_DN9902_c0_g1_i1	-0.855888	1.87929	0.0105438	0.0775366
	1939	Ahybridus_DN7332_c0_g1_i1	0.981787	1.09765	0.0105467	0.0775366
	1940	Ahybridus_DN877_c0_g1_i1	-0.736101	4.78795	0.0106476	0.0782379
	1941	Ahybridus_DN11437_c0_g1_i1	1.34191	-0.244557	0.0107374	0.0787758
	1942	Ahybridus_DN1854_c0_g1_i1	-1.25312	-0.301052	0.0107374	0.0787758
	1943	Ahybridus_DN14235_c0_g1_i1	-1.23145	-0.309646	0.0107374	0.0787758
	1944	Ahybridus_DN3345_c0_g1_i1	1.06421	0.4559	0.0107498	0.0787862
	1945	Ahybridus_DN4332_c0_g1_i1	1.03918	0.46066	0.0107498	0.0787862
	1946	Ahybridus_DN5167_c0_g1_i1	1.4746	-0.564114	0.0107626	0.0787987
	1947	Ahybridus_DN7331_c0_g1_i1	-1.32054	-0.647407	0.0107626	0.0787987
	1948	Ahybridus_DN8252_c0_g1_i1	-0.871433	1.83502	0.0108162	0.0791503
	1949	Ahybridus_DN1733_c0_g1_i1	1.16084	0.295013	0.0110362	0.0807189
	1950	Ahybridus_DN1048_c0_g1_i1	1.01656	0.651899	0.011068	0.0809101
	1951	Ahybridus_DN9740_c0_g1_i1	-0.757514	3.67336	0.0112672	0.0822693
	1952	Ahybridus_DN25324_c0_g1_i1	-1.33449	-0.72947	0.0112744	0.0822693
	1953	Ahybridus_DN2303_c0_g1_i1	-1.14858	0.069827	0.011277	0.0822693
	1954	Ahybridus_DN6380_c0_g1_i1	1.0973	0.137911	0.011277	0.0822693
	1955	Ahybridus_DN4197_c0_g1_i1	-1.369	-0.380825	0.0113174	0.0825216
	1956	Ahybridus_DN7335_c0_g1_i1	1.00722	0.966073	0.0113297	0.0825482
	1957	Ahybridus_DN4826_c0_g1_i1	0.924022	1.35183	0.0113326	0.0825482
	1958	Ahybridus_DN9430_c0_g1_i1	-0.941224	1.08924	0.0113612	0.0826845
	1959	Ahybridus_DN2296_c0_g1_i1	-0.931282	1.14507	0.011363	0.0826845
	1960	Ahybridus_DN9319_c0_g1_i1	0.829165	2.21642	0.0114209	0.0830635
	1961	Ahybridus_DN8847_c1_g1_i1	-1.03041	0.567296	0.0115763	0.0841512
	1962	Ahybridus_DN17617_c0_g1_i1	-1.10022	0.189201	0.0116063	0.0843264
	1963	Ahybridus_DN17870_c0_g1_i1	-2.45651	-1.80056	0.0118075	0.0853963
	1964	Ahybridus_DN5606_c0_g3_i1	-2.38755	-1.84342	0.0118075	0.0853963
	1965	Ahybridus_DN24475_c0_g1_i1	-2.38205	-1.8535	0.0118075	0.0853963
	1966	Ahybridus_DN2903_c0_g1_i1	-2.37393	-1.84952	0.0118075	0.0853963
	1967	Ahybridus_DN22161_c0_g1_i1	-2.36446	-1.85759	0.0118075	0.0853963
	1968	Ahybridus_DN18952_c0_g1_i1	-2.30107	-1.89685	0.0118075	0.0853963
	1969	Ahybridus_DN25854_c0_g1_i1	-2.297	-1.89483	0.0118075	0.0853963
	1970	Ahybridus_DN24845_c0_g1_i1	-2.2911	-1.90504	0.0118075	0.0853963
	1971	Ahybridus_DN10006_c0_g1_i1	-2.28704	-1.90303	0.0118075	0.0853963
	1972	Ahybridus_DN6128_c0_g2_i1	1.40895	-0.38037	0.0119425	0.0861543
	1973	Ahybridus_DN1051_c0_g1_i1	1.38802	-0.381959	0.0119425	0.0861543
	1974	Ahybridus_DN16579_c0_g1_i1	-1.3302	-0.412141	0.0119425	0.0861543
	1975	Ahybridus_DN9686_c1_g1_i1	1.32728	-0.355357	0.0119425	0.0861543
	1976	Ahybridus_DN20194_c0_g1_i1	1.21365	-0.35612	0.0119425	0.0861543
	1977	Ahybridus_DN9678_c0_g3_i1	0.896687	1.48195	0.0119692	0.0863026
	1978	Ahybridus_DN20018_c0_g1_i1	1.11618	0.470714	0.0120092	0.0864972
	1979	Ahybridus_DN9194_c0_g1_i1	-1.02244	0.411683	0.0120092	0.0864972
	1980	Ahybridus_DN7368_c0_g1_i1	-0.893287	1.38777	0.0120143	0.0864972
	1981	Ahybridus_DN28348_c0_g2_i1	-1.19064	-0.20618	0.0120494	0.0867058
	1982	Ahybridus_DN26654_c0_g1_i1	-0.901964	1.28256	0.0121013	0.0870351
	1983	Ahybridus_DN14673_c0_g1_i1	1.07064	0.578863	0.0121234	0.0871063
	1984	Ahybridus_DN6046_c0_g1_i1	-1.03737	0.534324	0.0121234	0.0871063
	1985	Ahybridus_DN13428_c0_g1_i1	-1.57959	-0.936753	0.0123172	0.0884539
	1986	Ahybridus_DN9163_c0_g1_i1	0.732902	4.54126	0.0124238	0.0891751
	1987	Ahybridus_DN8972_c0_g1_i1	-0.778503	2.816	0.0124856	0.0895731
	1988	Ahybridus_DN9437_c0_g1_i1	-1.16544	-0.0204009	0.0125548	0.0899795
	1989	Ahybridus_DN1536_c0_g1_i1	-1.1097	-0.0707815	0.0125548	0.0899795
	1990	Ahybridus_DN27620_c0_g1_i1	1.08255	0.43634	0.0126137	0.0902785
	1991	Ahybridus_DN21082_c0_g1_i1	1.26726	-0.408018	0.0126156	0.0902785
	1992	Ahybridus_DN14128_c0_g1_i1	-1.26149	-0.545991	0.0126156	0.0902785
	1993	Ahybridus_DN9809_c0_g1_i1	0.72417	4.46728	0.0126301	0.0903373
	1994	Ahybridus_DN3580_c1_g1_i1	-0.951377	1.01552	0.0127197	0.0908872
	1995	Ahybridus_DN6608_c0_g2_i1	0.947065	1.03684	0.0127197	0.0908872
	1996	Ahybridus_DN18332_c0_g1_i1	1.2059	-0.17496	0.0127444	0.091018
	1997	Ahybridus_DN19779_c0_g1_i1	0.905015	0.972252	0.0127571	0.0910629
[truncated: 12,258 more rows]

## Sheet: A. hybridus_DEG_DROU_only
		A. hybridus
		DROUGHT
		Up regulated DROU
	Num	Gene Id.	logFC	logCPM	PValue	FDR	HitDescription	GO names
	1	Ahybridus_DN22096_c0_g1_i1	8.97941	0.793177	8.83151e-20	2.40731e-17	uncharacterized protein at4g22758	0
	2	Ahybridus_DN503_c0_g2_i1	8.79598	0.622553	2.56317e-19	6.29965e-17	seed maturation protein lea 4	P:embryo development; P:response to cold; P:response to osmotic stress; P:seed development; C:cellular_component; P:response to water deprivation
	3	Ahybridus_DN7942_c0_g2_i1	8.55227	2.79384	9.36141e-42	3.33617e-38	late embryogenesis abundant protein	0
	4	Ahybridus_DN6754_c0_g1_i1	8.28801	0.167327	4.6198e-15	6.93213e-13	---NA---	0
	5	Ahybridus_DN14915_c0_g1_i1	8.01738	-0.0831673	3.06144e-13	3.16237e-11	rna-dependent rna polymerase	F:nucleic acid binding; F:5'-3' RNA polymerase activity; P:viral genome replication; P:nucleic acid-templated transcription; P:cellular macromolecule biosynthetic process
	6	Ahybridus_DN6826_c0_g1_i1	7.96196	-0.125289	9.21238e-13	8.69685e-11	auxin-binding protein abp19a-like	F:transition metal ion binding
	7	Ahybridus_DN7942_c0_g1_i1	7.91765	-0.155883	2.83663e-12	2.4557e-10	---NA---	0
	8	Ahybridus_DN4536_c0_g1_i1	7.76052	-0.294577	2.89228e-11	2.00143e-09	---NA---	0
	9	Ahybridus_DN18420_c0_g1_i1	7.67794	-0.358877	9.59642e-11	5.97367e-09	---NA---	0
	10	Ahybridus_DN10154_c0_g1_i1	7.47712	-0.534766	1.14669e-09	5.81709e-08	chlorophyllase- chloroplastic-like	F:hydrolase activity
	11	Ahybridus_DN15314_c0_g1_i1	7.46568	-0.5474	1.14669e-09	5.81709e-08	chlorophyllase type 0-like isoform x1	P:cellular aromatic compound metabolic process; P:heterocycle metabolic process; P:organic cyclic compound metabolic process; P:signal transduction; P:response to other organism; P:cellular nitrogen compound metabolic process; P:defense response; P:regulation of cellular metabolic process; F:hydrolase activity; C:membrane-bounded organelle
	12	Ahybridus_DN9566_c0_g2_i1	7.22149	-0.751049	2.40281e-08	9.51445e-07	---NA---	0
	13	Ahybridus_DN10040_c0_g1_i1	7.14606	-0.811734	5.91283e-08	2.15569e-06	embryonic protein dc-8 isoform x1	0
	14	Ahybridus_DN21220_c0_g1_i1	6.87262	-1.03846	5.98891e-07	1.73161e-05	rna-dependent rna polymerase	F:nucleic acid binding; F:5'-3' RNA polymerase activity; P:viral genome replication; P:nucleic acid-templated transcription; P:cellular macromolecule biosynthetic process
	15	Ahybridus_DN9566_c0_g1_i1	6.13884	1.32182	1.5538e-23	7.63773e-21	alpha-aminoadipic semialdehyde synthase-like	F:catalytic activity; P:single-organism metabolic process
	16	Ahybridus_DN5724_c0_g1_i1	6.07755	1.26376	7.64557e-23	3.11393e-20	galactinol synthase	P:response to acid chemical; P:hexose metabolic process; F:UDP-galactosyltransferase activity; P:response to osmotic stress; F:cation binding; P:response to light intensity; P:single-organism biosynthetic process; P:response to reactive oxygen species; C:intracellular part
	17	Ahybridus_DN8466_c0_g1_i1	6.0578	1.76327	5.15492e-27	4.08241e-24	---NA---	0
	18	Ahybridus_DN20854_c0_g1_i1	6.03826	-1.65631	8.2038e-05	0.00136778	serine hydroxymethyltransferase 7-like	P:serine family amino acid metabolic process; F:transferase activity, transferring one-carbon groups
	19	Ahybridus_DN8452_c0_g1_i1	6.03152	2.10371	1.78803e-30	2.54884e-27	---NA---	0
	20	Ahybridus_DN15446_c0_g1_i1	5.62658	0.0756255	5.815e-13	5.71675e-11	receptor-like protein kinase feronia	P:multicellular organism development; P:response to osmotic stress; P:fluid transport; P:response to fungus; P:response to reactive oxygen species; P:organelle organization; P:protein phosphorylation; P:glucose metabolic process; P:pollination; C:cell wall part; C:cell-cell junction; P:cellular component morphogenesis; P:vesicle-mediated transport; P:developmental cell growth; C:membrane; P:respo…
	21	Ahybridus_DN24443_c0_g1_i1	5.62323	0.0732767	5.815e-13	5.71675e-11	---NA---	0
	22	Ahybridus_DN25400_c0_g1_i1	5.49999	-0.0341439	3.32987e-12	2.82544e-10	pi-plc x domain-containing protein at5g67130-like	P:primary metabolic process; F:phosphoric ester hydrolase activity
	23	Ahybridus_DN14955_c0_g1_i1	5.42108	-0.101891	1.40102e-11	1.04018e-09	e3 ubiquitin-protein ligase boi-like	F:zinc ion binding; F:metal ion binding
	24	Ahybridus_DN8161_c0_g1_i1	5.40001	2.28467	3.71663e-29	4.07542e-26	methionine gamma-lyase-like	F:carbon-sulfur lyase activity; P:methionine catabolic process; P:protein homooligomerization; C:cytoplasmic part; F:anion binding
	25	Ahybridus_DN2829_c0_g2_i1	5.39574	-0.103561	1.00673e-10	6.21253e-09	universal stress protein a-like protein	F:catalytic activity; P:response to stimulus
	26	Ahybridus_DN9330_c0_g3_i1	5.20878	4.05602	8.08086e-41	2.30385e-37	lipid transfer protein	P:establishment of localization; P:lipid localization; F:binding
	27	Ahybridus_DN9347_c1_g1_i1	5.13247	4.36476	9.62077e-44	1.37144e-39	probable galactinol--sucrose galactosyltransferase 2	F:alpha-galactosidase activity; C:cell-cell junction; P:oligosaccharide catabolic process; F:transferase activity
	28	Ahybridus_DN9416_c0_g1_i1	5.01876	3.44646	7.36514e-37	1.49986e-33	inorganic pyrophosphatase 2-like	F:phosphatase activity; P:phosphate-containing compound metabolic process
	29	Ahybridus_DN5179_c0_g1_i1	5.01145	1.89361	8.80563e-25	5.23018e-22	late embryogenesis abundant	P:response to acid chemical
	30	Ahybridus_DN8426_c0_g1_i1	4.99346	0.2936	6.76041e-14	7.89915e-12	uncharacterized protein loc105648784	C:membrane part
	31	Ahybridus_DN4786_c0_g1_i1	4.92082	1.09574	2.12829e-18	4.97358e-16	---NA---	0
	32	Ahybridus_DN9716_c0_g1_i1	4.87984	-0.559034	2.23468e-08	8.92307e-07	---NA---	0
	33	Ahybridus_DN6110_c0_g1_i1	4.82556	-0.604415	3.38562e-08	1.29389e-06	uncharacterized protein loc104882657	0
	34	Ahybridus_DN9742_c0_g1_i1	4.77552	0.587561	3.57969e-15	5.48693e-13	p2 protein	F:nucleotidyltransferase activity; F:heterocyclic compound binding; F:organic cyclic compound binding; P:nucleic acid-templated transcription
	35	Ahybridus_DN834_c0_g1_i1	4.6997	1.40712	2.06716e-20	6.13903e-18	---NA---	0
	36	Ahybridus_DN8313_c0_g1_i1	4.64768	0.836816	1.96877e-16	3.64479e-14	uncharacterized protein loc104902706 isoform x2	0
	37	Ahybridus_DN15878_c0_g1_i1	4.6384	-0.757221	2.82373e-07	8.85056e-06	kda class i heat shock	0
	38	Ahybridus_DN5035_c0_g1_i1	4.63002	1.54485	3.09871e-21	1.07737e-18	endochitinase pr4-like	P:carbohydrate metabolic process; P:macromolecule catabolic process; C:extracellular region; F:hydrolase activity, acting on glycosyl bonds
	39	Ahybridus_DN5880_c0_g1_i1	4.61952	0.462224	1.28221e-13	1.41689e-11	filament-like plant protein 7 isoform x1	C:viral envelope; P:fusion of virus membrane with host plasma membrane
	40	Ahybridus_DN13905_c0_g1_i1	4.52482	0.383941	7.24289e-13	7.02363e-11	probable galacturonosyltransferase-like 9	F:transferase activity
	41	Ahybridus_DN9821_c0_g1_i1	4.52169	5.0448	1.3074e-40	3.10617e-37	movement protein	P:transport of virus in multicellular host; C:host cell plasma membrane
	42	Ahybridus_DN9125_c0_g1_i1	4.51639	2.93776	1.02539e-29	1.21808e-26	isocitrate lyase	F:oxo-acid-lyase activity; C:peroxisome; P:developmental process involved in reproduction; P:cellular carbohydrate metabolic process; P:oxoacid metabolic process
	43	Ahybridus_DN2923_c0_g1_i1	4.45569	0.339174	8.07118e-12	6.21917e-10	protein yls9-like	0
	44	Ahybridus_DN17468_c0_g1_i1	4.39254	-0.188291	1.39471e-08	5.77953e-07	pi-plc x domain-containing protein at5g67130-like isoform x1	C:membrane; F:transferase activity, transferring phosphorus-containing groups; P:primary metabolic process; P:phosphate-containing compound metabolic process; F:phosphoric ester hydrolase activity
	45	Ahybridus_DN7048_c0_g1_i1	4.33849	0.620791	2.55586e-12	2.26297e-10	cold and drought-regulated protein cora-like	0
	46	Ahybridus_DN17189_c0_g1_i1	4.29657	0.823178	8.23764e-15	1.16265e-12	uncharacterized protein tcm_014589	0
	47	Ahybridus_DN9603_c0_g1_i1	4.29653	-0.314448	1.84241e-09	8.96365e-08	replicase	F:RNA methyltransferase activity; F:nucleic acid binding; P:RNA methylation; F:purine ribonucleoside binding; C:host cell part
	48	Ahybridus_DN24812_c0_g1_i1	4.2762	0.531278	8.83119e-13	8.39257e-11	awpm-19-like family protein	0
	49	Ahybridus_DN8438_c0_g1_i1	4.26604	1.38946	9.74829e-19	2.31603e-16	probable protein phosphatase 2c 51	F:hydrolase activity
	50	Ahybridus_DN7561_c0_g1_i1	4.25867	2.91363	3.83643e-28	3.41802e-25	bark storage protein a-like	F:catalytic activity; P:nucleoside metabolic process; F:aminoacyl-tRNA hydrolase activity; F:hydrolase activity
	51	Ahybridus_DN1886_c0_g1_i1	4.23389	0.144214	2.97671e-10	1.67059e-08	branched-chain-amino-acid aminotransferase chloroplastic-like	F:branched-chain-amino-acid transaminase activity; P:cellular amino acid metabolic process
	52	Ahybridus_DN331_c0_g2_i1	4.16351	0.0691056	2.52136e-10	1.42627e-08	plant mmn10-180 protein	C:intracellular membrane-bounded organelle
	53	Ahybridus_DN704_c0_g1_i1	4.13097	-0.425425	1.24425e-07	4.26366e-06	neutral invertase	P:regulation of seedling development; C:intracellular membrane-bounded organelle; P:ethylene metabolic process; F:beta-fructofuranosidase activity; P:regulation of timing of meristematic phase transition
	54	Ahybridus_DN6830_c0_g2_i1	4.12118	1.81861	2.36078e-20	6.86795e-18	desiccation protectant protein lea14 homolog	P:response to water deprivation
	55	Ahybridus_DN2048_c0_g1_i1	4.10723	-0.00559918	1.01727e-10	6.22369e-09	uncharacterized protein loc104894196	0
	56	Ahybridus_DN5609_c0_g2_i1	4.07755	0.612894	1.7966e-13	1.91124e-11	glutamate synthase 1	P:glutamate metabolic process; F:transition metal ion binding; F:metal cluster binding; F:ribonucleotide binding; F:glutamate synthase activity, NAD(P)H as acceptor
	57	Ahybridus_DN9410_c0_g2_i1	4.04536	-0.0296244	1.3009e-09	6.55275e-08	calcium ion binding	F:metal ion binding; P:single-organism cellular process; C:membrane part
	58	Ahybridus_DN9128_c0_g2_i1	3.99539	0.266592	3.5347e-11	2.38802e-09	udp-glucose 4-epimerase gepi48	P:hexose metabolic process; F:racemase and epimerase activity, acting on carbohydrates and derivatives; F:cofactor binding
	59	Ahybridus_DN5650_c0_g1_i1	3.98644	-0.0822746	3.55685e-09	1.6462e-07	glutamate synthase 1	F:transition metal ion binding; P:response to osmotic stress; C:plastid stroma; P:response to hormone; P:glucose metabolic process; P:nitrate metabolic process; P:growth; P:glutamate metabolic process; F:metal cluster binding; F:ribonucleotide binding; P:response to metal ion; P:pyruvate metabolic process; F:glutamate synthase activity, NAD(P)H as acceptor
	60	Ahybridus_DN23180_c0_g1_i1	3.98532	-0.538412	8.37371e-07	2.36371e-05	hydroxyproline-rich glycoprotein family protein isoform 1	0
	61	Ahybridus_DN952_c0_g1_i1	3.97161	-0.572007	3.38562e-08	1.29389e-06	---NA---	0
	62	Ahybridus_DN3489_c0_g1_i1	3.91843	2.69974	8.02797e-24	4.09731e-21	gibberellin-regulated protein 1-like	0
	63	Ahybridus_DN13309_c0_g1_i1	3.91528	1.25644	1.16086e-15	1.90208e-13	glutamate synthase 1	P:glutamate metabolic process; F:transition metal ion binding; F:metal cluster binding; F:ribonucleotide binding; F:glutamate synthase activity, NAD(P)H as acceptor
	64	Ahybridus_DN9603_c0_g3_i1	3.89934	2.6647	2.60353e-25	1.61362e-22	replicase	F:RNA methyltransferase activity; F:nucleic acid binding; P:RNA methylation; C:host intracellular membrane-bounded organelle; F:purine ribonucleoside binding; F:nucleoside-triphosphatase activity; C:host cell membrane
	65	Ahybridus_DN8584_c0_g2_i1	3.89624	1.37211	2.19346e-16	4.00868e-14	benzyl alcohol o-benzoyltransferase-like	F:transferase activity, transferring acyl groups
	66	Ahybridus_DN21021_c0_g1_i1	3.86396	-0.655948	1.19814e-07	4.13546e-06	phosphatase family protein	F:catalytic activity
	67	Ahybridus_DN6760_c0_g1_i1	3.84085	0.669171	4.01342e-12	3.30701e-10	hypothetical protein BVRB_2g046580 [Beta vulgaris subsp. vulgaris]	0
	68	Ahybridus_DN27664_c0_g1_i1	3.82843	-1.37453	8.19342e-05	0.00136778	uncharacterized protein tcm_047040	P:biological_process; C:chloroplast; F:molecular_function
	69	Ahybridus_DN11749_c0_g1_i1	3.80468	0.811647	2.24868e-13	2.35698e-11	---NA---	0
	70	Ahybridus_DN9128_c0_g1_i1	3.7883	0.377418	6.71249e-11	4.34939e-09	udp-glucose 4-epimerase gepi48	P:hexose metabolic process; F:racemase and epimerase activity, acting on carbohydrates and derivatives; F:cofactor binding
	71	Ahybridus_DN23635_c0_g1_i1	3.75505	0.0667411	1.42876e-09	7.17148e-08	stromal 70 kda heat shock-related chloroplastic	F:protein binding; F:oxidoreductase activity, acting on the CH-CH group of donors, NAD or NADP as acceptor; F:purine ribonucleoside binding; P:cellular protein metabolic process; P:single-organism metabolic process
	72	Ahybridus_DN2430_c0_g2_i1	3.72584	-0.295148	1.1439e-07	3.97713e-06	mate efflux family protein	P:drug transport; F:secondary active transmembrane transporter activity; P:single-organism cellular process; C:membrane part
	73	Ahybridus_DN3271_c0_g1_i1	3.72471	0.763423	2.33686e-12	2.10772e-10	kda class ii heat shock	0
	74	Ahybridus_DN477_c0_g1_i1	3.7027	0.276949	3.5347e-11	2.38802e-09	---NA---	0
	75	Ahybridus_DN25783_c0_g1_i1	3.59513	-0.868574	2.53685e-06	6.41184e-05	hydroxyproline-rich glycoprotein family	0
	76	Ahybridus_DN9470_c0_g1_i1	3.59042	0.772778	4.562e-13	4.57967e-11	uncharacterized protein loc104894198 isoform x2	0
	77	Ahybridus_DN9330_c0_g4_i1	3.58385	4.18413	1.23771e-26	9.28607e-24	lipid transfer protein	P:establishment of localization; P:lipid localization; F:binding
	78	Ahybridus_DN4609_c0_g1_i1	3.54947	-0.902735	3.97077e-06	9.59379e-05	protease inhibitor seed storage lipid transfer family protein	P:proteolysis; F:peptidase activity
	79	Ahybridus_DN20073_c0_g1_i1	3.52592	-0.457969	1.0014e-06	2.77183e-05	protein trichome birefringence-like 39	0
	80	Ahybridus_DN1039_c0_g1_i1	3.51556	-1.59457	0.000652395	0.00816111	udp-glucuronic acid decarboxylase 1	F:cofactor binding
	81	Ahybridus_DN17911_c0_g1_i1	3.50146	-0.493128	1.28106e-07	4.36878e-06	auxin transport protein big	F:transition metal ion binding; P:response to other organism; P:cell morphogenesis; P:post-embryonic development; C:cytoplasmic part; C:membrane part; P:hormone-mediated signaling pathway; P:auxin transport; P:developmental process involved in reproduction; P:response to red or far red light; C:cell-cell junction; F:transferase activity; P:protein modification by small protein conjugation
	82	Ahybridus_DN8552_c0_g2_i1	3.47527	2.31479	1.41026e-19	3.65514e-17	probable nucleoredoxin 2	P:signal transduction; F:cation binding
	83	Ahybridus_DN9603_c0_g2_i1	3.465	2.40556	3.2411e-21	1.10005e-18	replicase	F:nucleic acid binding; F:RNA methyltransferase activity; P:RNA methylation; F:purine ribonucleoside binding
	84	Ahybridus_DN1147_c0_g1_i1	3.4446	0.747112	1.01303e-10	6.22369e-09	homeobox-leucine zipper protein athb-12-like	F:DNA binding; C:intracellular membrane-bounded organelle; P:regulation of gene expression; F:nucleic acid binding transcription factor activity; P:cellular macromolecule biosynthetic process
	85	Ahybridus_DN2017_c0_g1_i1	3.41041	0.490713	1.80654e-10	1.05111e-08	---NA---	0
	86	Ahybridus_DN4960_c0_g1_i1	3.407	3.65807	2.00827e-23	9.23478e-21	stem-specific protein tsjt1-like	C:cell-cell junction; C:intracellular membrane-bounded organelle; C:membrane; P:salicylic acid mediated signaling pathway; C:cytoplasmic part; F:binding; P:hydrogen peroxide metabolic process; P:response to stress
	87	Ahybridus_DN5597_c0_g2_i1	3.39192	2.19148	1.68249e-17	3.68982e-15	pebp (phosphatidylethanolamine-binding protein) family protein	0
	88	Ahybridus_DN276_c0_g1_i1	3.38883	0.0253893	1.3119e-08	5.48421e-07	---NA---	0
	89	Ahybridus_DN9742_c1_g1_i1	3.37493	2.84841	8.86605e-22	3.32593e-19	p2 protein	F:nucleic acid binding; F:5'-3' RNA polymerase activity; P:viral genome replication; F:small molecule binding; P:nucleic acid-templated transcription; P:cellular macromolecule biosynthetic process
	90	Ahybridus_DN24349_c0_g1_i1	3.35953	-0.239867	2.83119e-07	8.85056e-06	---NA---	0
	91	Ahybridus_DN6244_c0_g1_i1	3.34644	0.229132	1.54018e-09	7.6499e-08	hypothetical protein BVRB_4g092370 [Beta vulgaris subsp. vulgaris]	0
	92	Ahybridus_DN19862_c0_g1_i1	3.33705	-0.625497	6.44478e-07	1.84109e-05	two-component response regulator-like prr37 isoform x1	P:intracellular signal transduction
	93	Ahybridus_DN8468_c0_g2_i1	3.30202	1.39318	8.51759e-14	9.71346e-12	glycerophosphodiester phosphodiesterase gde1-like	P:lipid metabolic process; F:phosphoric diester hydrolase activity
	94	Ahybridus_DN584_c0_g1_i1	3.27821	1.14084	1.05365e-13	1.19205e-11	cytochrome p450 78a9-like	F:tetrapyrrole binding; F:transition metal ion binding; F:oxidoreductase activity, acting on paired donors, with incorporation or reduction of molecular oxygen, NAD(P)H as one donor, and incorporation of one atom of oxygen; P:single-organism metabolic process
	95	Ahybridus_DN27893_c0_g1_i1	3.27088	0.505978	1.3913e-10	8.22947e-09	uncharacterized protein ddb_g0283357-like	0
	96	Ahybridus_DN3151_c0_g1_i1	3.20233	1.38923	1.19324e-13	1.32887e-11	---NA---	0
	97	Ahybridus_DN1618_c0_g1_i1	3.13293	-0.748299	4.25644e-05	0.000766105	hypothetical protein BVRB_9g206600 [Beta vulgaris subsp. vulgaris]	0
	98	Ahybridus_DN8947_c0_g1_i1	3.12853	1.41804	4.18754e-13	4.23357e-11	g-type lectin s-receptor-like serine threonine-protein kinase	F:binding; P:organic substance metabolic process; F:kinase activity
	99	Ahybridus_DN3428_c0_g1_i1	3.12419	-0.411458	9.33537e-06	0.000199813	hypothetical protein BVRB_2g027710 [Beta vulgaris subsp. vulgaris]	0
	100	Ahybridus_DN6130_c0_g2_i1	3.11853	-0.777392	1.96293e-05	0.00038702	40s ribosomal protein s16-3	C:cell-cell junction; F:structural molecule activity; C:small ribosomal subunit; C:external encapsulating structure; C:plastid; P:cellular macromolecule biosynthetic process
	101	Ahybridus_DN20620_c0_g1_i1	3.10375	-1.23522	9.90627e-05	0.00161145	aldose 1-epimerase	F:binding; P:monosaccharide metabolic process; F:isomerase activity
	102	Ahybridus_DN26590_c0_g1_i1	3.07355	0.374207	5.51159e-09	2.50216e-07	glutathione s-transferase u19-like	P:fatty acid catabolic process; F:antioxidant activity; P:response to osmotic stress; P:glycolipid biosynthetic process; C:plastid stroma; P:response to organic cyclic compound; P:cellular response to starvation; P:glucose metabolic process; P:proteasome assembly; C:organelle membrane; P:toxin metabolic process; P:response to water deprivation; P:ubiquitin-dependent protein catabolic process; F:m…
	103	Ahybridus_DN27184_c0_g1_i1	3.06336	-0.477471	6.6188e-06	0.000147193	ninja-family protein afp1	F:nucleic acid binding
	104	Ahybridus_DN27891_c0_g1_i1	3.03298	-0.191823	4.62675e-06	0.000109029	glutathione s-transferase chloroplastic-like	F:modified amino acid binding; P:response to bacterium; F:antioxidant activity; P:response to osmotic stress; P:response to chemical; C:plastid stroma; C:plastid envelope; C:organelle membrane; P:toxin metabolic process; F:transferase activity, transferring alkyl or aryl (other than methyl) groups
	105	Ahybridus_DN9084_c0_g1_i1	3.03243	2.98148	2.3775e-18	5.46633e-16	defensin-like protein ax1	P:multi-organism process; P:response to stress
	106	Ahybridus_DN10016_c0_g1_i1	3.02886	-1.28624	0.000254355	0.00366616	elmo domain-containing protein a-like isoform x1	C:intracellular non-membrane-bounded organelle; P:endocytosis
	107	Ahybridus_DN7868_c0_g1_i1	3.00817	1.40891	2.26783e-11	1.5847e-09	rcr3-like cysteine protease	F:peptidase activity
	108	Ahybridus_DN5660_c0_g1_i1	3.00688	1.70526	6.26972e-14	7.51049e-12	probable protein phosphatase 2c 24	F:phosphoprotein phosphatase activity
	109	Ahybridus_DN8623_c0_g2_i1	3.00547	0.905977	1.81462e-11	1.29337e-09	sugar transport protein 13-like	C:cell-cell junction; F:oxidoreductase activity, acting on the CH-CH group of donors, NAD or NADP as acceptor; P:single-organism cellular process; C:membrane part; F:hydrogen:glucose symporter activity; P:amino acid transport; P:single-organism metabolic process; P:hexose transport
	110	Ahybridus_DN6613_c0_g3_i1	2.98961	2.45792	1.51263e-16	2.87501e-14	uncharacterized protein loc104897939 isoform x1	0
	111	Ahybridus_DN7150_c0_g2_i1	2.98897	-0.518236	3.68541e-05	0.00067267	glyceraldehyde-3-phosphate dehydrogenase c subunit	F:transition metal ion binding; P:reproductive structure development; P:post-embryonic development; P:response to disaccharide; P:response to osmotic stress; P:fluid transport; P:cellular respiration; P:response to reactive oxygen species; C:extracellular region; P:organelle organization; P:glucose catabolic process; C:organelle membrane; C:plastid; F:nucleotide binding; F:nucleic acid binding; C…
	112	Ahybridus_DN6541_c0_g1_i1	2.97375	1.27126	4.92538e-12	3.94446e-10	glutamate synthase 1	P:glutamate metabolic process; F:transition metal ion binding; F:metal cluster binding; F:ribonucleotide binding; F:glutamate synthase activity, NAD(P)H as acceptor
	113	Ahybridus_DN9407_c1_g1_i1	2.95211	1.29604	1.51659e-11	1.09741e-09	protein phosphatase 2c 37-like	F:phosphoprotein phosphatase activity; P:cellular protein modification process; F:cation binding
	114	Ahybridus_DN14836_c0_g1_i1	2.90081	-1.37453	0.000658869	0.00821713	atp-dependent 6-phosphofructokinase 3-like	F:purine ribonucleoside binding; F:phosphofructokinase activity; P:phosphorylation; P:pyruvate metabolic process
	115	Ahybridus_DN4966_c0_g1_i1	2.88641	1.5158	5.7784e-12	4.52589e-10	armadillo repeat-containing protein lfr	P:reproductive shoot system development; C:intracellular membrane-bounded organelle; P:DNA recombination; P:phyllome development
	116	Ahybridus_DN22202_c0_g1_i1	2.86561	-0.321102	3.03935e-05	0.000562096	zinc finger protein zat10-like	F:nucleic acid binding; F:metal ion binding
	117	Ahybridus_DN1722_c0_g1_i1	2.86534	-0.358104	1.25331e-05	0.00025968	glucose-6-phosphate 1-epimerase	F:catalytic activity; P:primary metabolic process; F:binding
	118	Ahybridus_DN4582_c0_g2_i1	2.86534	-0.358104	1.25331e-05	0.00025968	uncharacterized protein loc105968568	0
	119	Ahybridus_DN23752_c0_g1_i1	2.83762	-0.200329	6.32434e-07	1.81031e-05	programmed cell death protein 4-like	0
	120	Ahybridus_DN10145_c0_g1_i1	2.83495	-0.67124	2.90627e-05	0.000544401	glucuronoxylan 4-o-methyltransferase 1-like	0
	121	Ahybridus_DN7393_c0_g1_i1	2.82396	2.29505	2.13822e-14	2.87551e-12	---NA---	0
	122	Ahybridus_DN6316_c0_g1_i1	2.80955	1.49496	9.11401e-12	6.98495e-10	universal stress protein a-like protein	P:metabolic process; P:response to stress; F:hydrolase activity
	123	Ahybridus_DN14236_c0_g1_i1	2.80799	-1.44096	0.000658869	0.00821713	haus augmin-like complex subunit 1	P:protein complex assembly; P:microtubule organizing center organization; C:microtubule associated complex
	124	Ahybridus_DN8205_c0_g1_i1	2.8044	1.00101	5.81142e-11	3.8176e-09	cytochrome p450 cyp72a219-like	F:metal ion binding; F:oxidoreductase activity
	125	Ahybridus_DN6233_c0_g1_i1	2.78971	-1.02175	0.000338693	0.00471951	wound-responsive family protein	0
	126	Ahybridus_DN7402_c0_g1_i1	2.78812	-0.422461	2.41607e-05	0.000465419	---NA---	0
	127	Ahybridus_DN23781_c0_g1_i1	2.76337	-0.453003	1.85125e-05	0.000367032	uncharacterized protein loc107023472	0
	128	Ahybridus_DN5759_c0_g1_i1	2.72432	-0.739019	0.000171587	0.00261882	late embryogenesis abundant protein d-34-like	0
	129	Ahybridus_DN6229_c0_g1_i1	2.68994	1.72722	3.48739e-12	2.94158e-10	probable receptor-like serine threonine-protein kinase at4g34500	F:purine ribonucleoside binding; P:cellular protein modification process; F:protein kinase activity; C:membrane part; P:phosphate-containing compound metabolic process
	130	Ahybridus_DN4751_c0_g1_i1	2.67137	-0.0948949	4.48834e-06	0.000106636	hypothetical protein BVRB_6g144630 [Beta vulgaris subsp. vulgaris]	0
	131	Ahybridus_DN19223_c0_g1_i1	2.64732	-0.346563	4.728e-06	0.000110605	glutathione s-transferase dhar2-like	F:glutathione disulfide oxidoreductase activity; P:single-organism metabolic process
	132	Ahybridus_DN2260_c0_g1_i1	2.64732	-0.346563	4.728e-06	0.000110605	gamma-glutamylcyclotransferase at3g02910	F:transferase activity, transferring acyl groups; P:metabolic process; F:transferase activity; F:molecular_function
	133	Ahybridus_DN18716_c0_g1_i1	2.647	-0.314474	3.03935e-05	0.000562096	60s ribosomal protein l8-3	F:nucleic acid binding; P:developmental process involved in reproduction; F:structural molecule activity; C:large ribosomal subunit; C:organelle membrane; C:plastid; P:cellular macromolecule biosynthetic process
	134	Ahybridus_DN12733_c0_g1_i1	2.63324	0.589604	1.23046e-07	4.23675e-06	protein phosphatase 2c 37-like	F:phosphoprotein phosphatase activity; P:cellular protein modification process; F:cation binding; C:membrane part
	135	Ahybridus_DN9000_c0_g1_i1	2.61832	2.13275	8.72096e-13	8.34344e-11	dormancy auxin associated family protein isoform 3	P:regulation of protein localization; P:response to brassinosteroid
	136	Ahybridus_DN4971_c0_g1_i1	2.61606	0.912028	8.2239e-09	3.57414e-07	oxidoreductase tda3	F:catalytic activity; P:single-organism metabolic process
	137	Ahybridus_DN8051_c0_g2_i1	2.60638	3.19982	6.11055e-15	8.88836e-13	uncharacterized protein tcm_016710	C:plastid envelope
	138	Ahybridus_DN26636_c0_g1_i1	2.58345	1.12475	3.67496e-10	2.03839e-08	phosphoinositide phospholipase c 6-like	F:molecular transducer activity; F:metal ion binding; P:signal transduction; F:phospholipase C activity; P:lipid metabolic process
	139	Ahybridus_DN5656_c0_g2_i1	2.5748	-0.849914	0.000514905	0.0067102	probable -trehalose-phosphate synthase	F:carbohydrate phosphatase activity; P:trehalose metabolic process; P:phosphate-containing compound metabolic process
	140	Ahybridus_DN8985_c0_g2_i1	2.57102	0.562969	4.48016e-08	1.68065e-06	four act domain act domain protein which protein	P:metabolic process; P:response to stimulus
	141	Ahybridus_DN990_c0_g2_i1	2.57026	0.388737	3.73542e-07	1.11798e-05	mitochondrial arginine transporter bac2	P:L-amino acid import; P:proline metabolic process; C:intracellular membrane-bounded organelle; F:cation transmembrane transporter activity; C:membrane part; P:ornithine transport; P:response to stimulus; C:organelle inner membrane
	142	Ahybridus_DN23716_c0_g1_i1	2.56343	-0.0349985	5.76243e-06	0.00013101	nucleobase-ascorbate transporter 12	P:establishment of localization; P:single-organism cellular process; C:membrane part
	143	Ahybridus_DN18979_c0_g1_i1	2.55821	-1.2028	0.000594768	0.00755653	---NA---	0
	144	Ahybridus_DN6226_c0_g1_i1	2.55558	1.14617	8.52124e-09	3.6921e-07	glucan endo- -beta-glucosidase 13-like	C:membrane; P:primary metabolic process; F:hydrolase activity, acting on glycosyl bonds
	145	Ahybridus_DN3954_c0_g1_i1	2.54785	-0.424025	1.31394e-05	0.000269499	aspartic proteinase-like protein 1	P:protein metabolic process; F:peptidase activity
	146	Ahybridus_DN8499_c0_g1_i1	2.5461	0.35153	2.8516e-07	8.89487e-06	protein p21-like	0
	147	Ahybridus_DN3852_c0_g1_i1	2.54372	-0.376186	5.72418e-05	0.00100367	kda class i heat shock protein 1	P:protein complex assembly; C:intracellular part; P:response to stress
	148	Ahybridus_DN2482_c1_g1_i1	2.53523	-0.249746	4.71464e-06	0.000110605	cation calcium exchanger 4-like	F:molecular transducer activity; C:extrinsic component of cytoplasmic side of plasma membrane; P:cell surface receptor signaling pathway
	149	Ahybridus_DN8761_c0_g1_i1	2.53363	3.98346	1.34394e-15	2.17703e-13	serine decarboxylase-like	P:primary alcohol metabolic process; C:membrane; C:cytoplasmic part; F:anion binding; P:oxoacid metabolic process; F:carboxy-lyase activity
	150	Ahybridus_DN9410_c0_g1_i1	2.53253	2.35796	1.27996e-12	1.17715e-10	sodium calcium exchanger family protein calcium-binding ef hand family protein isoform 1	F:metal ion binding; P:single-organism cellular process; C:membrane part
	151	Ahybridus_DN28598_c0_g1_i1	2.5317	0.936583	1.57782e-08	6.46315e-07	kunitz-type trypsin inhibitor alpha chain-like	F:peptidase inhibitor activity; F:serine-type endopeptidase inhibitor activity; F:endopeptidase inhibitor activity; F:alpha-amylase inhibitor activity; P:negative regulation of endopeptidase activity; P:negative regulation of peptidase activity
	152	Ahybridus_DN5728_c0_g2_i1	2.53023	0.802211	7.78502e-09	3.41463e-07	common plant regulatory factor 1-like isoform x1	F:DNA binding; C:intracellular membrane-bounded organelle; P:regulation of gene expression; F:nucleic acid binding transcription factor activity; P:cellular macromolecule biosynthetic process
	153	Ahybridus_DN2289_c0_g1_i1	2.52847	-0.20229	2.02302e-05	0.000396673	stromal 70 kda heat shock-related chloroplastic-like	F:protein binding; F:oxidoreductase activity, acting on the CH-CH group of donors, NAD or NADP as acceptor; F:purine ribonucleoside binding; P:cellular protein metabolic process; P:single-organism metabolic process
	154	Ahybridus_DN6099_c0_g2_i1	2.52764	1.21227	6.43449e-10	3.39717e-08	dehydroascorbate reductase	F:glutathione disulfide oxidoreductase activity; P:single-organism metabolic process; F:transferase activity, transferring alkyl or aryl (other than methyl) groups
	155	Ahybridus_DN7319_c0_g1_i1	2.52519	0.399486	5.83035e-08	2.13107e-06	timing of cab partial	P:intracellular signal transduction
	156	Ahybridus_DN4211_c0_g2_i1	2.52102	0.134831	6.28252e-06	0.000141035	l-ascorbate peroxidase 1	C:plastid stroma; P:glucose metabolic process; P:proteasome assembly; P:developmental process involved in reproduction; P:cellular metabolic compound salvage; P:response to metal ion; P:cellular response to stress; P:modification-dependent protein catabolic process; F:tetrapyrrole binding; P:response to osmotic stress; P:fluid transport; P:cellular modified amino acid metabolic process; P:N-termi…
	157	Ahybridus_DN4416_c0_g1_i1	2.51864	0.393278	5.83035e-08	2.13107e-06	ultraviolet-b receptor uvr8	0
	158	Ahybridus_DN22595_c0_g1_i1	2.5173	-0.63968	0.000208792	0.00310357	non-specific lipid-transfer protein 2-like	0
	159	Ahybridus_DN5659_c0_g1_i1	2.51442	0.195904	1.34745e-06	3.66564e-05	leucine-rich repeat-containing protein ddb_g0290503	0
	160	Ahybridus_DN9716_c0_g2_i1	2.5092	3.26134	1.87924e-14	2.5513e-12	delta-1-pyrroline-5-carboxylate synthase-like isoform x2	F:purine ribonucleoside binding; P:proline biosynthetic process; F:oxidoreductase activity, acting on the aldehyde or oxo group of donors, NAD or NADP as acceptor; F:phosphotransferase activity, carboxyl group as acceptor; C:intracellular part; P:phosphate-containing compound metabolic process
	161	Ahybridus_DN16456_c0_g1_i1	2.50248	-0.0660176	1.02855e-05	0.000217214	receptor-like serine threonine-protein kinase sd1-8	F:purine ribonucleoside binding; P:cellular protein modification process; P:cell recognition; F:protein kinase activity; P:phosphate-containing compound metabolic process
	162	Ahybridus_DN1478_c0_g1_i1	2.49997	0.907994	2.32237e-08	9.2473e-07	21 kda seed	F:endopeptidase inhibitor activity; P:negative regulation of endopeptidase activity
	163	Ahybridus_DN2973_c0_g1_i1	2.49763	0.0376763	1.8245e-06	4.82528e-05	ctp synthase-like	P:glutamine family amino acid metabolic process; F:ligase activity, forming carbon-nitrogen bonds; F:purine ribonucleoside binding; P:CTP biosynthetic process
	164	Ahybridus_DN9260_c0_g1_i1	2.49592	2.00045	3.4921e-11	2.38181e-09	nac domain-containing protein 72	F:DNA binding; P:regulation of transcription, DNA-templated
	165	Ahybridus_DN23359_c0_g1_i1	2.47148	-0.265384	5.03137e-05	0.000892067	nep1-interacting protein 1-like	F:transition metal ion binding
	166	Ahybridus_DN9081_c0_g1_i1	2.47104	3.9253	3.41229e-15	5.2872e-13	ureide permease 1-like isoform x2	0
	167	Ahybridus_DN2551_c0_g1_i1	2.46942	-0.677709	0.000208792	0.00310357	neutral invertase	F:beta-fructofuranosidase activity
	168	Ahybridus_DN6867_c0_g1_i1	2.46844	3.25197	4.4702e-14	5.44639e-12	organic cation carnitine transporter 7-like	P:inorganic anion transport; P:organic cation transport; P:cell morphogenesis involved in differentiation; F:purine ribonucleoside binding; P:ethylene metabolic process; P:regulation of programmed cell death; P:plant-type cell wall organization; C:membrane part; P:ER-nucleus signaling pathway; P:hormone-mediated signaling pathway; P:protein targeting; F:substrate-specific transporter activity; P:…
	169	Ahybridus_DN5728_c0_g3_i1	2.4581	1.18113	2.82812e-09	1.33052e-07	g-box-binding factor 3-like isoform x1	F:DNA binding; C:intracellular membrane-bounded organelle; P:regulation of gene expression; F:nucleic acid binding transcription factor activity; P:cellular macromolecule biosynthetic process
	170	Ahybridus_DN8394_c0_g2_i1	2.45442	2.30897	2.87754e-12	2.47104e-10	galactinol--sucrose galactosyltransferase	F:galactosyltransferase activity
	171	Ahybridus_DN20751_c0_g2_i1	2.44828	0.615436	2.43697e-07	7.82411e-06	cytokinin riboside 5 -monophosphate phosphoribohydrolase log1-like	P:response to acid chemical; P:inorganic anion transport; P:cytokinin metabolic process; P:transition metal ion transport; C:intracellular membrane-bounded organelle; P:cellular response to starvation; C:cytoplasmic part; P:response to hormone; F:hydrolase activity, acting on glycosyl bonds
	172	Ahybridus_DN7097_c0_g1_i1	2.44781	0.480957	2.33911e-07	7.54389e-06	alpha beta-hydrolases superfamily protein	F:catalytic activity; P:primary metabolic process
	173	Ahybridus_DN4127_c0_g2_i1	2.43545	1.29668	1.04189e-09	5.38121e-08	glutathione s-transferase-like	C:intracellular part; F:transferase activity, transferring alkyl or aryl (other than methyl) groups
	174	Ahybridus_DN730_c0_g1_i1	2.4331	-0.460321	0.000204123	0.00305007	pumilio homolog 5	P:posttranscriptional regulation of gene expression; C:intracellular membrane-bounded organelle; P:protein glycosylation; C:cytoplasmic part; F:RNA binding
	175	Ahybridus_DN2936_c0_g1_i1	2.42949	0.230922	7.92277e-07	2.24085e-05	protein fizzy-related 3	0
	176	Ahybridus_DN9818_c1_g4_i1	2.4064	-0.739633	0.000171587	0.00261882	---NA---	0
	177	Ahybridus_DN9417_c0_g1_i1	2.40442	2.36595	4.80803e-12	3.87759e-10	predicted protein [Nematostella vectensis]	0
	178	Ahybridus_DN9417_c0_g2_i1	2.39402	2.64277	5.92414e-12	4.61468e-10	---NA---	0
	179	Ahybridus_DN28247_c0_g1_i1	2.39288	0.419111	4.79596e-07	1.39809e-05	maternal effect embryo arrest 14 isoform 1	P:developmental process involved in reproduction; C:plastid
	180	Ahybridus_DN9928_c1_g2_i1	2.39034	0.322544	1.00761e-06	2.78363e-05	---NA---	0
	181	Ahybridus_DN6821_c0_g1_i1	2.38656	1.26709	6.14554e-09	2.76355e-07	cell wall vacuolar inhibitor of fructosidase 1-like	P:negative regulation of catalytic activity; F:enzyme inhibitor activity; P:metabolic process; F:pectinesterase activity
	182	Ahybridus_DN13228_c0_g1_i1	2.38422	-0.206873	8.63744e-06	0.000187123	branched-chain-amino-acid aminotransferase chloroplastic-like	F:branched-chain-amino-acid transaminase activity; P:cellular amino acid metabolic process
	183	Ahybridus_DN7106_c0_g1_i1	2.3788	-0.193502	2.02302e-05	0.000396673	uncharacterized protein loc104880450 isoform x1	0
	184	Ahybridus_DN1926_c0_g1_i1	2.37044	-0.488708	0.000579225	0.00739862	root r-b1	P:generation of precursor metabolites and energy; F:cation binding; F:iron-sulfur cluster binding
	185	Ahybridus_DN8085_c0_g1_i1	2.35688	0.106091	1.37904e-05	0.000281233	---NA---	0
	186	Ahybridus_DN5164_c0_g1_i1	2.35438	-0.535138	0.00017596	0.00267126	cysteine proteinase inhibitor 5	F:peptidase inhibitor activity; P:negative regulation of peptidase activity
	187	Ahybridus_DN3376_c0_g1_i1	2.34761	0.318769	2.61483e-06	6.59725e-05	leucine-rich repeat-containing protein ddb_g0290503	0
	188	Ahybridus_DN8350_c0_g1_i1	2.34055	1.9636	1.06362e-10	6.42453e-09	transcription factor bhlh130-like isoform x1	F:nucleic acid binding; F:protein binding; C:intracellular membrane-bounded organelle; P:regulation of gene expression; F:nucleic acid binding transcription factor activity; P:photoperiodism; P:cellular macromolecule biosynthetic process
	189	Ahybridus_DN1607_c0_g1_i1	2.33458	-0.532982	0.000385951	0.00522942	uncharacterized protein loc103326027	F:metal ion binding; P:single-organism cellular process; C:membrane part
	190	Ahybridus_DN2482_c0_g1_i1	2.33454	-0.0560412	2.21536e-05	0.000429076	cation calcium exchanger 4-like	C:intracellular membrane-bounded organelle; C:membrane
	191	Ahybridus_DN6722_c0_g1_i1	2.3062	0.545939	4.76171e-07	1.39095e-05	hva22-like protein a	0
	192	Ahybridus_DN4334_c0_g2_i1	2.30545	1.63372	1.45529e-09	7.25355e-08	uncharacterized protein loc107062574	F:nucleic acid binding; F:zinc ion binding; F:oxidoreductase activity; P:DNA integration; P:oxidation-reduction process
	193	Ahybridus_DN13379_c0_g1_i1	2.30256	0.130303	3.92975e-06	9.5108e-05	osmotin-like protein	C:cell-cell junction; P:mitotic cytokinetic process; C:cell wall; P:cell wall organization
	194	Ahybridus_DN3674_c0_g1_i1	2.30015	-0.831962	0.000198013	0.00297437	protein nen1-like	F:nucleic acid binding; P:nucleic acid phosphodiester bond hydrolysis; F:exonuclease activity; P:metabolic process; F:transferase activity
	195	Ahybridus_DN9756_c3_g2_i1	2.2995	4.4003	1.06231e-13	1.19238e-11	nodulin-related protein	0
	196	Ahybridus_DN4870_c0_g2_i1	2.27664	2.47102	3.41707e-11	2.34184e-09	early nodulin-like protein 2	F:copper ion binding; F:electron carrier activity
	197	Ahybridus_DN6198_c0_g1_i1	2.27291	2.62447	4.05987e-11	2.71707e-09	probable sulfate transporter	P:sulfate transport; F:inorganic anion transmembrane transporter activity; P:single-organism cellular process; F:secondary active transmembrane transporter activity; C:membrane part
	198	Ahybridus_DN21188_c0_g1_i1	2.26713	1.05552	6.86597e-08	2.46535e-06	organic cation carnitine transporter 3-like	P:ion transport; F:heterocyclic compound binding; F:organic cyclic compound binding; F:small molecule binding; C:vacuole; C:organelle membrane
	199	Ahybridus_DN14975_c0_g1_i1	2.25845	-0.284983	6.82343e-05	0.00116896	4-coumarate-- ligase-like 5	P:response to acid chemical; F:purine ribonucleoside binding; P:jasmonic acid metabolic process; F:catalytic activity; P:response to other organism; P:response to organonitrogen compound; C:microbody
	200	Ahybridus_DN29223_c0_g1_i1	2.25412	-0.608633	0.000477261	0.00629358	---NA---	0
	201	Ahybridus_DN7089_c0_g1_i1	2.25311	-0.429598	0.000148472	0.00231309	---NA---	0
	202	Ahybridus_DN24647_c0_g1_i1	2.23542	-0.254445	0.000213096	0.00315768	thioredoxin superfamily protein	0
	203	Ahybridus_DN9631_c1_g1_i1	2.23403	3.62034	2.04449e-12	1.85632e-10	---NA---	0
	204	Ahybridus_DN10120_c0_g1_i1	2.2123	-0.0362332	4.5143e-05	0.000805399	uncharacterized protein at1g76660	P:response to acid chemical; P:response to hormone
	205	Ahybridus_DN11792_c0_g1_i1	2.19692	3.35083	1.0293e-11	7.80458e-10	---NA---	0
	206	Ahybridus_DN5955_c0_g1_i1	2.19666	-0.035108	3.43583e-05	0.000629534	heavy metal-associated isoprenylated plant protein 26	P:cation transport; F:cation binding
	207	Ahybridus_DN24256_c0_g1_i1	2.19621	0.268445	6.97171e-06	0.000153842	bolting time control 1	P:phosphorelay signal transduction system
	208	Ahybridus_DN13746_c0_g1_i1	2.19245	1.0118	8.08023e-08	2.87241e-06	dna-binding bromodomain-containing family protein	F:DNA binding; P:biological_process; F:chromatin binding
	209	Ahybridus_DN9407_c0_g1_i1	2.18961	1.1011	1.1754e-07	4.07247e-06	protein phosphatase 2c 37-like	F:catalytic activity
	210	Ahybridus_DN14440_c0_g1_i1	2.18642	1.14823	8.44088e-08	2.98573e-06	udp-glycosyltransferase 79b6-like	F:transferase activity, transferring hexosyl groups
	211	Ahybridus_DN24299_c0_g1_i1	2.18563	-0.337022	0.000125631	0.00198105	mate efflux family protein	P:drug transport; F:secondary active transmembrane transporter activity; P:single-organism cellular process; C:membrane part
	212	Ahybridus_DN9842_c0_g1_i1	2.17856	2.42181	8.70162e-11	5.48856e-09	uncharacterized protein loc104887336	F:transition metal ion binding; F:organic cyclic compound binding; P:DNA metabolic process
	213	Ahybridus_DN2224_c0_g1_i1	2.17366	0.982711	1.38919e-07	4.69263e-06	uncharacterized protein tcm_038341	P:biological_process
	214	Ahybridus_DN7312_c0_g1_i1	2.17304	1.73835	5.65646e-09	2.55977e-07	glucan endo- -beta-glucosidase 3 precursor	C:intracellular membrane-bounded organelle
	215	Ahybridus_DN6770_c0_g1_i1	2.16814	-0.291655	0.000375756	0.00514543	papain family cysteine protease	P:protein metabolic process; F:peptidase activity, acting on L-amino acid peptides
	216	Ahybridus_DN7096_c0_g1_i1	2.16766	-0.720067	0.000247401	0.00357677	uncharacterized protein loc105976546	0
	217	Ahybridus_DN5361_c0_g1_i1	2.16473	0.146264	1.61754e-05	0.000324304	copper-transporting atpase ran1	F:transition metal ion binding; F:purine ribonucleoside binding; C:intracellular membrane-bounded organelle; P:phosphorelay signal transduction system; F:copper-transporting ATPase activity; P:protein glycosylation; P:stomatal movement; P:obsolete death; P:response to hormone; P:response to reactive oxygen species; C:membrane part; P:copper ion transmembrane transport
	218	Ahybridus_DN9156_c0_g1_i1	2.16286	2.42341	3.49024e-10	1.94349e-08	bidirectional sugar transporter sweet12-like	C:membrane part; P:single-organism transport
	219	Ahybridus_DN8943_c0_g1_i1	2.12849	2.65794	1.11569e-10	6.71064e-09	probable serine threonine-protein kinase wnk4 isoform x1	P:single-organism cellular process; P:phosphorylation; P:primary metabolic process; P:organic substance metabolic process; F:kinase activity
	220	Ahybridus_DN9839_c0_g1_i1	2.11826	4.45229	3.90127e-12	3.2522e-10	mannose glucose-specific lectin-like	0
	221	Ahybridus_DN9721_c0_g2_i1	2.11645	5.9338	8.34866e-13	8.04123e-11	phosphoethanolamine n-methyltransferase	F:N-methyltransferase activity; P:alcohol biosynthetic process; P:phospholipid metabolic process; C:intracellular part
	222	Ahybridus_DN8623_c0_g1_i1	2.10939	1.32851	1.56886e-07	5.27454e-06	sugar transport protein 13	C:cell-cell junction; F:oxidoreductase activity, acting on the CH-CH group of donors, NAD or NADP as acceptor; P:single-organism cellular process; C:membrane part; F:hydrogen:glucose symporter activity; P:amino acid transport; P:single-organism metabolic process; P:hexose transport
	223	Ahybridus_DN4528_c0_g1_i1	2.09607	-0.561853	0.000729521	0.00898018	udp-arabinose 4-epimerase 1	P:hexose metabolic process; F:racemase and epimerase activity, acting on carbohydrates and derivatives; F:cofactor binding
	224	Ahybridus_DN6696_c0_g1_i1	2.09186	0.724592	3.60965e-06	8.78082e-05	uncharacterized protein loc107174790	0
	225	Ahybridus_DN16509_c0_g1_i1	2.0865	0.45259	4.414e-06	0.000105044	protein trichome birefringence-like 41	0
	226	Ahybridus_DN9221_c0_g1_i1	2.08129	1.8498	9.6243e-09	4.10762e-07	homeobox-leucine zipper protein athb-12-like	F:DNA binding; C:nucleus; F:transcription factor activity, sequence-specific DNA binding; P:transcription, DNA-templated; P:regulation of transcription, DNA-templated; F:sequence-specific DNA binding
	227	Ahybridus_DN9393_c0_g1_i1	2.0809	-0.214247	0.000403369	0.00542464	hva22-like protein a	0
	228	Ahybridus_DN7859_c0_g2_i1	2.08044	0.298209	1.91516e-05	0.000378126	integral to endoplasmic reticulum	C:intracellular membrane-bounded organelle; P:protein transport; P:glucose metabolic process; C:membrane part
	229	Ahybridus_DN24316_c0_g1_i1	2.0803	0.339828	5.0787e-06	0.000117465	beta-galactosidase-like	F:galactosidase activity; P:primary metabolic process; F:binding
	230	Ahybridus_DN7722_c0_g4_i1	2.07717	1.02553	2.80173e-07	8.83598e-06	ubiquitin carboxyl-terminal hydrolase isozyme l5	F:ubiquitin-like protein-specific protease activity; C:cell part; P:modification-dependent protein catabolic process; F:exopeptidase activity
	231	Ahybridus_DN7610_c0_g1_i1	2.07556	0.735054	1.74318e-06	4.62739e-05	alanine--trna ligase	P:tRNA aminoacylation for protein translation; F:transition metal ion binding; F:aminoacyl-tRNA ligase activity; F:RNA binding; P:mitochondrial RNA metabolic process; F:purine ribonucleoside binding; C:intracellular membrane-bounded organelle
	232	Ahybridus_DN1987_c0_g1_i1	2.07318	-0.0407857	5.93307e-05	0.00103647	protein networked 1d	P:phosphorylation; F:kinase activity
	233	Ahybridus_DN14208_c0_g1_i1	2.06064	0.789517	3.81882e-06	9.25803e-05	protein trichome birefringence-like 39	0
	234	Ahybridus_DN7057_c0_g1_i1	2.05992	-0.0540205	5.93307e-05	0.00103647	bifunctional nuclease 2	P:nucleic acid phosphodiester bond hydrolysis; F:nuclease activity
	235	Ahybridus_DN20345_c0_g1_i1	2.05944	0.999501	2.37485e-07	7.64188e-06	---NA---	0
	236	Ahybridus_DN23582_c0_g1_i1	2.04817	0.662422	7.88678e-06	0.000172433	xylose isomerase	C:intracellular membrane-bounded organelle; P:pentose metabolic process; F:cation binding; F:intramolecular oxidoreductase activity, interconverting aldoses and ketoses; P:glucose catabolic process; C:organelle membrane
	237	Ahybridus_DN20902_c0_g1_i1	2.04728	-0.315643	0.000125631	0.00198105	csc1-like protein at4g02900	C:membrane
	238	Ahybridus_DN27512_c0_g1_i1	2.04553	0.344052	1.20027e-05	0.000250144	ddb1- and cul4-associated factor homolog 1	0
	239	Ahybridus_DN5424_c0_g1_i1	2.03723	1.89117	3.14589e-08	1.2186e-06	btb poz domain-containing protein at1g55760	P:protein modification by small protein conjugation
	240	Ahybridus_DN8668_c0_g1_i1	2.03624	1.75357	4.74398e-08	1.7703e-06	protein trichome birefringence-like 38	0
	241	Ahybridus_DN10271_c0_g1_i1	2.03537	0.163095	3.9385e-05	0.000712479	tlc domain-containing protein 2	C:membrane part
	242	Ahybridus_DN8985_c0_g3_i1	2.03344	1.69099	6.73849e-08	2.43183e-06	act domain-containing protein acr10-like	F:carboxylic acid binding; P:response to light intensity; P:mRNA catabolic process; P:response to reactive oxygen species
	243	Ahybridus_DN5500_c0_g1_i1	2.03125	1.4853	1.14352e-07	3.97713e-06	cation transport regulator-like protein 2	P:primary metabolic process; F:hydrolase activity, acting on glycosyl bonds
	244	Ahybridus_DN16943_c0_g1_i1	2.01488	0.105003	1.79384e-05	0.000357139	short-chain dehydrogenase reductase family 42e member 1	C:intracellular membrane-bounded organelle; F:steroid dehydrogenase activity, acting on the CH-OH group of donors, NAD or NADP as acceptor; P:steroid metabolic process
	245	Ahybridus_DN16794_c0_g1_i1	2.0142	-0.15536	0.000428919	0.0057233	60s ribosomal protein l19-1	P:developmental process involved in reproduction; C:cell-cell junction; P:RNA modification; C:membrane; P:response to osmotic stress; F:structural molecule activity; P:response to metal ion; P:ribonucleoprotein complex biogenesis; C:large ribosomal subunit; P:glucose metabolic process; P:pyruvate metabolic process; P:cellular macromolecule biosynthetic process
	246	Ahybridus_DN7385_c2_g1_i1	1.99602	1.39996	2.02627e-07	6.64011e-06	binding protein	C:plastid stroma
	247	Ahybridus_DN6952_c0_g1_i1	1.98659	0.29873	2.42018e-05	0.000465583	glycosyltransferase-like at2g41451	P:acyl-CoA metabolic process; P:response to acid chemical; P:phytosteroid biosynthetic process; P:plant-type cell wall modification; P:vesicle-mediated transport; C:intracellular membrane-bounded organelle; P:cell morphogenesis; P:response to disaccharide; C:membrane; P:cellulose metabolic process; P:response to hexose; P:cell-cell junction organization
	248	Ahybridus_DN7617_c0_g1_i1	1.97029	1.85985	1.03099e-07	3.60216e-06	phosphatidate cytidylyltransferase-like	P:CDP-diacylglycerol metabolic process; F:cytidylyltransferase activity; C:membrane part
	249	Ahybridus_DN9379_c0_g2_i1	1.9691	3.37755	4.60538e-10	2.47735e-08	choline monooxygenase	P:cellular aromatic compound metabolic process; F:transition metal ion binding; F:oxidoreductase activity, acting on paired donors, with incorporation or reduction of molecular oxygen, reduced iron-sulfur protein as one donor, and incorporation of one atom of oxygen; P:choline metabolic process; C:plastid stroma; F:iron-sulfur cluster binding
	250	Ahybridus_DN7655_c0_g1_i1	1.96814	2.00259	2.66146e-08	1.04515e-06	uncharacterized protein at5g48480	P:biological_process; P:metabolic process; F:lyase activity; C:cytosol
	251	Ahybridus_DN8785_c0_g1_i1	1.96157	2.34609	9.25618e-09	3.9743e-07	dna repair atpase-related family protein	0
	252	Ahybridus_DN6734_c0_g1_i1	1.95878	0.730877	5.99271e-06	0.000135382	purple acid phosphatase 3	C:intracellular membrane-bounded organelle; F:phosphatase activity; P:phosphate-containing compound metabolic process
	253	Ahybridus_DN13541_c0_g1_i1	1.95729	-0.490137	0.000786004	0.00955371	gag-pol polyprotein	F:transition metal ion binding; F:organic cyclic compound binding; F:methyltransferase activity; P:DNA metabolic process
	254	Ahybridus_DN18654_c0_g1_i1	1.95082	0.589878	9.3833e-06	0.000200538	ethylene-responsive transcription factor rap2-3-like	F:nucleic acid binding; P:response to acid chemical; P:response to external biotic stimulus; P:response to heat; C:intracellular membrane-bounded organelle; C:membrane; F:nucleic acid binding transcription factor activity; P:regulation of transcription, DNA-templated; P:obsolete death; P:single-organism cellular process; P:response to hormone
	255	Ahybridus_DN3046_c0_g1_i1	1.94827	0.449611	2.15607e-05	0.0004193	homocysteine s-methyltransferase 2	F:S-methyltransferase activity; P:metabolic process
	256	Ahybridus_DN9631_c1_g2_i1	1.94227	5.1846	7.94421e-11	5.05556e-09	asr2 protein	P:response to stimulus
	257	Ahybridus_DN5946_c0_g1_i1	1.93593	0.794963	7.43244e-06	0.000163502	protein dj-1 homolog b-like	P:glutamine family amino acid metabolic process; F:catalytic activity
	258	Ahybridus_DN9704_c0_g1_i1	1.93402	4.4716	1.84771e-10	1.06636e-08	arginine decarboxylase	P:arginine metabolic process; P:polyamine biosynthetic process; F:carboxy-lyase activity
	259	Ahybridus_DN27157_c0_g1_i1	1.92785	-0.556141	0.000342193	0.00475899	protein disulfide isomerase-like 2-3	P:cellular homeostasis; F:catalytic activity
	260	Ahybridus_DN118_c0_g1_i1	1.92156	-0.0359756	0.000114055	0.00181659	uncharacterized protein loc101308350	0
	261	Ahybridus_DN28452_c0_g1_i1	1.90405	-0.251235	0.000696891	0.00863091	heat stress transcription factor c-1	F:DNA binding; C:intracellular membrane-bounded organelle; P:regulation of gene expression; F:nucleic acid binding transcription factor activity; P:response to stress; P:cellular macromolecule biosynthetic process
	262	Ahybridus_DN14002_c0_g1_i1	1.89836	-0.170776	0.000306767	0.00434606	amp deaminase-like	F:adenosine-phosphate deaminase activity; P:IMP biosynthetic process
	263	Ahybridus_DN3042_c0_g2_i1	1.89624	1.35161	1.96602e-06	5.16126e-05	u-box domain-containing protein 17	P:innate immune response; P:defense response to fungus; F:transferase activity; C:intracellular part; P:protein modification by small protein conjugation
	264	Ahybridus_DN20284_c0_g1_i1	1.89547	0.055079	0.000136643	0.00214993	universal stress protein a-like protein	C:cell-cell junction; C:membrane; P:response to stimulus
	265	Ahybridus_DN2114_c0_g1_i1	1.89096	-0.119256	0.000584491	0.00744586	1-phosphatidylinositol 3-phosphate 5-kinase	0
	266	Ahybridus_DN20497_c0_g1_i1	1.88107	0.327265	7.33886e-05	0.00124542	heat shock 70 kda protein 17	F:organic cyclic compound binding; F:heterocyclic compound binding; C:intracellular membrane-bounded organelle; C:endomembrane system; F:small molecule binding; C:cytoplasmic part; P:single-organism process; P:cellular process; P:response to stress
	267	Ahybridus_DN9813_c1_g1_i1	1.87119	2.59638	1.37285e-08	5.70555e-07	uncharacterized protein partial	0
	268	Ahybridus_DN8803_c0_g1_i1	1.86925	-0.460112	0.000385951	0.00522942	receptor-like protein kinase at4g00960	0
	269	Ahybridus_DN104_c0_g1_i1	1.85942	0.907469	1.27619e-05	0.000264037	probable serine threonine-protein kinase rlckvii	F:purine ribonucleoside binding; P:cellular protein modification process; F:protein kinase activity; P:phosphate-containing compound metabolic process
	270	Ahybridus_DN7354_c0_g1_i1	1.85673	1.2286	2.7955e-06	6.99121e-05	germin-like protein 2-1	F:metal ion binding; F:manganese ion binding; C:extracellular region; F:nutrient reservoir activity
	271	Ahybridus_DN4910_c0_g1_i1	1.85513	-0.300583	0.000662094	0.00823573	---NA---	0
	272	Ahybridus_DN3018_c0_g3_i1	1.84627	0.795722	2.18549e-05	0.000423867	uncharacterized protein tcm_027159	C:integral component of membrane
	273	Ahybridus_DN27152_c0_g1_i1	1.84516	0.497644	2.38703e-05	0.000460448	golgin subfamily b member 1 isoform x1	0
	274	Ahybridus_DN20646_c0_g1_i1	1.84108	0.248742	0.000178867	0.002701	organic cation carnitine transporter 3-like	P:transmembrane transport; F:transmembrane transporter activity; C:integral component of membrane
	275	Ahybridus_DN1757_c0_g1_i1	1.84108	0.370577	6.37229e-05	0.00109839	protein-l-isoaspartate o-methyltransferase 1-like	C:intracellular membrane-bounded organelle; P:protein alkylation; F:S-adenosylmethionine-dependent methyltransferase activity
	276	Ahybridus_DN9183_c0_g1_i1	1.83699	1.83963	5.42306e-07	1.57767e-05	alanine--glyoxylate aminotransferase 2 homolog mitochondrial	P:arginine catabolic process; F:transition metal ion binding; P:cellular metabolic compound salvage; C:intracellular membrane-bounded organelle; F:transaminase activity; F:anion binding; C:organelle membrane
	277	Ahybridus_DN9928_c0_g1_i1	1.83307	2.81642	1.40907e-08	5.8221e-07	uncharacterized protein loc104906241	F:organic cyclic compound binding; P:DNA metabolic process
	278	Ahybridus_DN6872_c0_g1_i1	1.83299	0.702098	5.99243e-05	0.00104383	zinc finger protein zat10-like	F:metal ion binding
	279	Ahybridus_DN4797_c0_g1_i1	1.82673	0.558235	2.87053e-05	0.000539448	uncharacterized protein loc102624562	C:cell part; P:single-organism cellular process; P:primary metabolic process; P:organic substance metabolic process; P:single-organism metabolic process; P:cellular metabolic process
	280	Ahybridus_DN9630_c0_g1_i1	1.80092	2.01196	2.30867e-07	7.47957e-06	f-box protein pp2-b12	0
	281	Ahybridus_DN6527_c0_g2_i1	1.79707	-0.11025	0.000584491	0.00744586	u-box domain-containing protein 19-like	F:ubiquitin-protein transferase activity; F:ATP binding; P:protein ubiquitination
	282	Ahybridus_DN9541_c1_g1_i1	1.79605	7.41354	6.36328e-10	3.37206e-08	s-adenosylmethionine synthase 2	F:purine ribonucleoside binding; F:cation binding; P:coenzyme biosynthetic process; C:intracellular part; F:transferase activity, transferring alkyl or aryl (other than methyl) groups
	283	Ahybridus_DN10450_c0_g1_i1	1.79355	0.498931	7.87263e-05	0.0013281	uncharacterized protein loc104906731	0
	284	Ahybridus_DN7768_c0_g1_i1	1.78575	0.699806	2.49521e-05	0.00047808	protein networked 1d	P:phosphorylation; F:kinase activity
	285	Ahybridus_DN23517_c0_g1_i1	1.77669	0.364841	0.00025475	0.00366815	leucine-rich repeat-containing protein isoform 2	0
	286	Ahybridus_DN8047_c0_g1_i1	1.77386	2.35551	1.86213e-07	6.18756e-06	stress up-regulated nod 19 protein	0
	287	Ahybridus_DN10329_c0_g1_i1	1.76963	0.764912	2.424e-05	0.000465689	pumilio homolog 1-like	F:RNA binding
	288	Ahybridus_DN8194_c0_g1_i1	1.75755	0.236189	0.000223464	0.00328739	pumilio homolog 1-like	F:RNA binding
	289	Ahybridus_DN9747_c0_g1_i1	1.74977	5.15177	3.26827e-09	1.52751e-07	s-adenosyl-l-homocysteine hydrolase a	F:trialkylsulfonium hydrolase activity; P:cellular metabolic process
	290	Ahybridus_DN8828_c0_g1_i1	1.74546	-0.0523056	0.000607642	0.0077011	bifunctional nuclease 2 isoform x1	F:hydrolase activity, acting on ester bonds; P:nucleic acid metabolic process
	291	Ahybridus_DN9497_c0_g1_i1	1.74222	3.18549	3.48273e-08	1.32744e-06	niemann-pick c1 protein	C:cell-cell junction; F:transmembrane signaling receptor activity; P:regulation of cellular process; P:sterol transport; C:membrane part
	292	Ahybridus_DN17181_c0_g1_i1	1.74079	0.498588	0.000232591	0.00339711	fructose-bisphosphate cytoplasmic isozyme-like	F:aldehyde-lyase activity; F:transition metal ion binding; P:acetyl-CoA metabolic process; P:response to disaccharide; P:response to osmotic stress; P:fluid transport; C:intracellular non-membrane-bounded organelle; C:extracellular region; P:organelle organization; P:proteasome assembly; P:glucose catabolic process; P:response to hexose; C:organelle membrane; C:plastid; C:organelle envelope; C:ce…
	293	Ahybridus_DN8516_c0_g1_i1	1.74039	0.0903014	0.0002394	0.00348941	probable lrr receptor-like serine threonine-protein kinase at1g07650	F:purine ribonucleoside binding; P:cellular protein modification process; F:protein kinase activity; C:membrane part; P:phosphate-containing compound metabolic process
	294	Ahybridus_DN19845_c0_g1_i1	1.73137	0.271807	0.000461305	0.00611144	protein nrt1 ptr family	C:membrane part; P:peptide transport
	295	Ahybridus_DN5826_c0_g1_i1	1.72434	1.64725	2.53065e-06	6.41184e-05	hypothetical protein SOVF_085780 [Spinacia oleracea]	0
	296	Ahybridus_DN1149_c0_g2_i1	1.71948	0.0176842	0.000493891	0.00648886	peroxidase 4-like	F:tetrapyrrole binding; F:antioxidant activity; F:catalytic activity; F:cation binding; P:single-organism metabolic process; P:response to stress
	297	Ahybridus_DN9631_c0_g1_i1	1.71878	4.39816	1.14758e-08	4.85423e-07	---NA---	0
	298	Ahybridus_DN27070_c0_g1_i1	1.71837	1.66344	2.70662e-06	6.79275e-05	betaine aldehyde dehydrogenase	F:aldehyde dehydrogenase (NAD) activity; P:single-organism metabolic process
	299	Ahybridus_DN8059_c0_g1_i1	1.71188	1.51189	4.14959e-06	9.95831e-05	cytochrome p450 94a1-like	F:metal ion binding; F:oxidoreductase activity
	300	Ahybridus_DN9745_c0_g1_i1	1.70619	4.97233	7.43051e-09	3.26919e-07	ring finger and chy zinc finger domain-containing protein 1-like	F:transition metal ion binding
	301	Ahybridus_DN6670_c0_g1_i1	1.69967	0.957303	3.05183e-05	0.000562793	uncharacterized protein loc101222689	F:UDP-glycosyltransferase activity
	302	Ahybridus_DN21325_c0_g1_i1	1.69455	0.02978	0.000817291	0.00987329	---NA---	0
	303	Ahybridus_DN6149_c0_g1_i1	1.68645	-0.00501607	0.00079928	0.00969652	mavicyanin-like isoform x1	F:transition metal ion binding
	304	Ahybridus_DN9276_c0_g2_i1	1.68433	1.75093	2.02579e-06	5.3084e-05	hypothetical protein BSCH_00586 [Candidatus Burkholderia schumannianae]	0
	305	Ahybridus_DN9813_c0_g1_i1	1.6826	0.0734534	0.000511988	0.00670191	---NA---	0
	306	Ahybridus_DN6947_c0_g1_i1	1.67326	0.600266	0.000171335	0.00261882	uncharacterized protein isoform 1	P:response to acid chemical; P:response to abiotic stimulus; P:response to stress
	307	Ahybridus_DN9928_c1_g4_i1	1.66535	0.440335	0.000176546	0.0026773	uncharacterized protein loc104606632	0
	308	Ahybridus_DN8324_c0_g1_i1	1.65662	1.71515	4.82361e-06	0.000112354	u-box domain-containing protein 52-like	P:metabolic process; P:response to stress; F:hydrolase activity
	309	Ahybridus_DN9346_c0_g1_i1	1.64597	3.79473	7.51731e-08	2.6857e-06	acetyl- carboxylase 1-like	F:ligase activity, forming carbon-nitrogen bonds; F:purine ribonucleoside binding; F:cation binding; F:CoA carboxylase activity; P:fatty acid metabolic process
	310	Ahybridus_DN8349_c0_g1_i1	1.64176	2.29302	9.55179e-07	2.66982e-05	uncharacterized protein loc104888047	0
	311	Ahybridus_DN16609_c0_g1_i1	1.63293	1.70268	3.08e-06	7.59608e-05	---NA---	0
	312	Ahybridus_DN7857_c0_g1_i1	1.62921	2.81915	3.89715e-07	1.15979e-05	dnaj heat shock n-terminal domain-containing	P:response to stress
	313	Ahybridus_DN20603_c0_g1_i1	1.62514	0.0210828	0.000628412	0.00792744	uncharacterized protein tcm_040264	P:response to stress
	314	Ahybridus_DN6863_c0_g1_i1	1.62176	1.70596	4.55721e-06	0.000108092	nac domain-containing protein 89-like isoform x2	F:DNA binding; P:regulation of transcription, DNA-templated
	315	Ahybridus_DN927_c0_g1_i1	1.62014	0.0451317	0.000817291	0.00987329	probable inactive patatin-like protein 9	P:meristem maintenance; P:metabolic process
	316	Ahybridus_DN9552_c0_g1_i1	1.61627	3.12448	3.00489e-07	9.32237e-06	uncharacterized protein loc104899578	0
	317	Ahybridus_DN10336_c0_g1_i1	1.6149	0.46348	0.00027335	0.00390833	two-component response regulator-like aprr1	P:cellular process
	318	Ahybridus_DN8615_c0_g1_i1	1.6144	2.52009	8.90176e-07	2.50285e-05	methylcrotonoyl- carboxylase subunit mitochondrial isoform x1	C:mitochondrial part; F:transition metal ion binding; F:ligase activity, forming carbon-nitrogen bonds; F:purine ribonucleoside binding; P:response to disaccharide; F:protein kinase activity; P:leucine metabolic process; C:ribosome; F:CoA carboxylase activity; P:response to hexose
	319	Ahybridus_DN26524_c0_g1_i1	1.60727	0.321725	0.000302412	0.00428944	erad-associated e3 ubiquitin-protein ligase component hrd3a	0
	320	Ahybridus_DN9200_c0_g1_i1	1.59685	3.01995	3.14504e-07	9.65326e-06	uncharacterized protein loc103488660	0
	321	Ahybridus_DN20412_c0_g1_i1	1.59624	1.62301	5.05522e-06	0.000117174	delta -fatty-acid desaturase 2	F:tetrapyrrole binding; F:transition metal ion binding; F:oxidoreductase activity, acting on paired donors, with incorporation or reduction of molecular oxygen; P:fatty acid metabolic process
	322	Ahybridus_DN2007_c0_g1_i1	1.59294	0.634558	0.000177653	0.00268551	pra1 family protein f3-like	P:glycerophospholipid biosynthetic process; C:membrane part; P:transport; C:plastid
	323	Ahybridus_DN9928_c1_g3_i1	1.59106	1.73077	1.06681e-05	0.000224961	uncharacterized protein loc105771574 isoform x1	0
	324	Ahybridus_DN7333_c0_g1_i1	1.57674	0.273939	0.000361505	0.00498862	calmodulin-binding receptor-like cytoplasmic kinase 3 isoform x2	F:purine ribonucleoside binding; F:protein kinase activity; P:protein phosphorylation
	325	Ahybridus_DN7477_c0_g2_i1	1.56796	0.66635	0.000319496	0.00450932	uncharacterized protein loc104897541	P:biological_process
	326	Ahybridus_DN5823_c0_g1_i1	1.56651	0.440453	0.000332831	0.00466979	u1 small nuclear ribonucleoprotein a-like	F:nucleic acid binding
	327	Ahybridus_DN6126_c0_g1_i1	1.56506	0.535071	0.000430941	0.00573582	calcium-binding allergen ole e 8-like	F:metal ion binding
	328	Ahybridus_DN7095_c0_g1_i1	1.55773	4.0945	2.68962e-07	8.5201e-06	dehydrin-like partial	P:response to acid chemical
	329	Ahybridus_DN11090_c0_g1_i1	1.54306	2.77957	1.72685e-06	4.60118e-05	peroxiredoxin-2b	F:antioxidant activity; F:catalytic activity; P:single-organism metabolic process
	330	Ahybridus_DN17002_c0_g1_i1	1.53938	0.521727	0.000350408	0.00484957	leucine-rich repeat-containing protein isoform 2	0
	331	Ahybridus_DN8087_c0_g1_i1	1.53069	0.821944	0.0001753	0.00266407	methyl- -binding domain-containing protein 11-like	F:DNA binding; C:nucleus
	332	Ahybridus_DN536_c0_g1_i1	1.52866	0.735699	0.00065266	0.00816111	glycine-rich rna-binding protein 7	P:phytosteroid biosynthetic process; P:DNA geometric change; P:phenylpropanoid biosynthetic process; F:small molecule binding; C:extracellular region; P:glucose metabolic process; F:DNA binding; C:plastid; C:microbody; P:mRNA splicing, via spliceosome; P:developmental process involved in reproduction; P:stomatal movement; P:response to osmotic stress; P:fluid transport; P:response to fungus; F:pr…
	333	Ahybridus_DN9407_c2_g1_i1	1.52472	2.93434	2.25585e-06	5.83615e-05	protein phosphatase 2c 37-like	F:phosphoprotein phosphatase activity; P:abscisic acid-activated signaling pathway; F:binding; C:intracellular part
	334	Ahybridus_DN4262_c0_g1_i1	1.52381	0.349783	0.000722096	0.00891982	---NA---	0
	335	Ahybridus_DN8760_c0_g1_i1	1.51737	1.97242	7.72449e-06	0.000169144	abscisic acid-insensitive 5-like protein 5	F:DNA binding; P:regulation of gene expression; F:nucleic acid binding transcription factor activity
	336	Ahybridus_DN7529_c0_g1_i1	1.51731	1.2504	6.10601e-05	0.00106018	lipase-like	F:catalytic activity; P:primary metabolic process
	337	Ahybridus_DN6012_c0_g1_i1	1.51701	1.69802	2.00943e-05	0.000395095	---NA---	0
	338	Ahybridus_DN9346_c0_g2_i1	1.49874	1.55628	4.49975e-05	0.000803809	acetyl- carboxylase 1-like	F:ligase activity, forming carbon-nitrogen bonds; F:purine ribonucleoside binding; F:cation binding; F:CoA carboxylase activity; P:fatty acid metabolic process
	339	Ahybridus_DN2214_c0_g1_i1	1.49272	0.685194	0.000457888	0.0060718	bel1-like homeodomain protein 1	P:response to chemical; P:single-organism cellular process; F:binding; P:organic substance metabolic process; P:regulation of biological process
	340	Ahybridus_DN7824_c0_g1_i1	1.48648	0.761407	0.000556054	0.00716686	metal ion binding	F:metal ion binding; P:metal ion transport
	341	Ahybridus_DN7842_c0_g1_i1	1.47871	1.45998	7.30481e-05	0.00124112	---NA---	0
	342	Ahybridus_DN9199_c0_g1_i1	1.47844	3.02105	2.62852e-06	6.62006e-05	phospholipase d delta	P:cell death; C:cell-cell junction; F:metal ion binding; P:regulation of stomatal movement; C:intracellular membrane-bounded organelle; C:membrane; P:regulation of abscisic acid-activated signaling pathway; P:glycerophospholipid metabolic process; F:phospholipase activity
	343	Ahybridus_DN9818_c1_g2_i1	1.47501	2.53118	4.93553e-06	0.000114773	---NA---	0
	344	Ahybridus_DN5006_c0_g2_i1	1.4543	0.779833	0.000337917	0.00471951	uncharacterized protein loc104116536	0
	345	Ahybridus_DN9401_c0_g1_i1	1.45128	1.46931	7.30481e-05	0.00124112	protein notum homolog isoform x1	P:biological_process
	346	Ahybridus_DN8209_c0_g1_i1	1.44207	3.16897	3.55348e-06	8.65895e-05	topless-related protein 4	P:regulation of gene expression
	347	Ahybridus_DN6666_c1_g1_i1	1.4411	1.59909	8.64155e-05	0.00143072	betaine aldehyde dehydrogenase	F:aldehyde dehydrogenase (NAD) activity; P:choline metabolic process; C:plastid
	348	Ahybridus_DN7760_c0_g1_i1	1.42193	1.3498	6.9543e-05	0.00118865	calmodulin	F:metal ion binding
	349	Ahybridus_DN9052_c0_g1_i1	1.40568	2.56698	1.76801e-05	0.000352983	thioredoxin-like 1- chloroplastic	P:single-organism metabolic process
	350	Ahybridus_DN237_c0_g2_i1	1.40144	0.805574	0.0007671	0.00937822	probable wrky transcription factor 31	F:transcription factor activity, sequence-specific DNA binding; P:regulation of transcription, DNA-templated; F:sequence-specific DNA binding
	351	Ahybridus_DN4889_c0_g1_i1	1.39496	2.56667	2.16845e-05	0.000421133	asr2 protein	P:response to stimulus
	352	Ahybridus_DN8877_c0_g1_i1	1.38393	2.87173	1.27961e-05	0.00026436	sucrose synthase	F:UDP-glucosyltransferase activity; P:disaccharide metabolic process
	353	Ahybridus_DN8456_c0_g2_i1	1.38185	0.75862	0.000765871	0.00937578	cbl-interacting protein kinase 25	P:regulation of cellular process; F:purine ribonucleoside binding; P:cellular protein modification process; F:protein kinase activity; P:phosphate-containing compound metabolic process
	354	Ahybridus_DN9587_c0_g1_i1	1.37407	1.87251	7.17657e-05	0.00122371	malate glyoxysomal	P:cellular carbohydrate metabolic process; F:transferase activity, transferring acyl groups, acyl groups converted into alkyl on transfer
	355	Ahybridus_DN4508_c0_g1_i1	1.36802	1.825	0.00011154	0.00178052	rubisco accumulation factor chloroplastic	0
	356	Ahybridus_DN6513_c0_g1_i1	1.35797	3.67506	8.61214e-06	0.000186859	auxin transport protein big	F:transition metal ion binding; F:transferase activity; P:protein modification by small protein conjugation
	357	Ahybridus_DN4068_c0_g2_i1	1.35056	1.36903	0.000371073	0.00510091	probable aldehyde dehydrogenase	C:mitochondrial part; F:oxidoreductase activity, acting on the CH-NH group of donors, NAD or NADP as acceptor; F:transition metal ion binding; P:glutamate metabolic process; F:oxidoreductase activity, acting on the aldehyde or oxo group of donors; C:plastid
	358	Ahybridus_DN7649_c0_g2_i1	1.34586	3.44218	1.42713e-05	0.00029021	auxin-repressed kda	C:intracellular membrane-bounded organelle; P:response to disaccharide; P:response to hexose
	359	Ahybridus_DN202_c0_g1_i1	1.33524	1.39738	0.000262197	0.00376018	beta-galactosidase 5	P:acyl-CoA metabolic process; P:cellular aromatic compound metabolic process; P:phytosteroid biosynthetic process; P:meristem maintenance; P:cellular modified amino acid metabolic process; F:galactosidase activity; P:cell wall organization; P:polyamine metabolic process; F:binding; C:extracellular region; P:cell wall biogenesis
	360	Ahybridus_DN8991_c0_g1_i1	1.33279	2.25581	4.43434e-05	0.000794114	glycine-rich rna-binding protein	F:nucleic acid binding; F:small molecule binding
	361	Ahybridus_DN8942_c0_g1_i1	1.33249	3.8276	8.51692e-06	0.000185144	retrotransposon ty1-copia expressed	F:organic cyclic compound binding; F:small molecule binding
	362	Ahybridus_DN8589_c0_g1_i1	1.3287	2.04586	6.24458e-05	0.0010803	serine arginine-rich splicing factor sr45a-like	F:organic cyclic compound binding; P:regulation of gene expression; F:small molecule binding; P:response to light intensity; C:macromolecular complex; P:RNA processing; C:viral capsid
	363	Ahybridus_DN9088_c0_g1_i1	1.32784	2.53772	4.2442e-05	0.000764867	alpha- -glucan-protein synthase	F:intramolecular transferase activity; C:cell-cell junction; C:intracellular membrane-bounded organelle; P:nucleotide-sugar metabolic process; P:cellulose metabolic process; C:cytoplasmic part; F:binding; P:external encapsulating structure organization
	364	Ahybridus_DN8231_c0_g1_i1	1.32421	2.3304	9.03657e-05	0.00149061	protein kinase chloroplastic	F:purine ribonucleoside binding; P:cellular protein modification process; F:protein kinase activity
	365	Ahybridus_DN9928_c1_g1_i1	1.32322	2.04552	0.000125208	0.00198095	---NA---	0
	366	Ahybridus_DN9348_c0_g1_i1	1.3228	2.75476	3.77455e-05	0.00068543	1-aminocyclopropane-1-carboxylate oxidase homolog 4-like	F:oxidoreductase activity, acting on paired donors, with incorporation or reduction of molecular oxygen, 2-oxoglutarate as one donor, and incorporation of one atom each of oxygen into both donors
	367	Ahybridus_DN5324_c0_g1_i1	1.31588	2.8187	2.81295e-05	0.000531108	copper amine oxidase 1-like	F:transition metal ion binding; F:cofactor binding; P:organonitrogen compound metabolic process; F:oxidoreductase activity, acting on the CH-NH2 group of donors, oxygen as acceptor; P:single-organism metabolic process
	368	Ahybridus_DN5620_c0_g1_i1	1.31513	0.98993	0.000764566	0.00937136	serine arginine-rich splicing factor sr45a	F:organic cyclic compound binding; F:small molecule binding; C:macromolecular complex; C:viral capsid
	369	Ahybridus_DN2749_c0_g1_i1	1.30371	0.993765	0.000576029	0.0073909	carboxymethylenebutenolidase homolog	F:transferase activity, transferring acyl groups; P:response to metal ion; C:plastid
	370	Ahybridus_DN6658_c0_g1_i1	1.30048	1.58198	0.000184916	0.00278644	heat repeat-containing protein 5b isoform x2	0
	371	Ahybridus_DN9220_c1_g1_i1	1.29941	1.85719	0.000241702	0.0035122	potassium transporter 6-like	P:ion transmembrane transport; F:metal ion transmembrane transporter activity; P:metal ion transport; C:membrane part
	372	Ahybridus_DN29123_c0_g1_i1	1.28128	2.79932	5.99716e-05	0.00104383	---NA---	0
	373	Ahybridus_DN8749_c0_g1_i1	1.27625	1.9499	0.000231472	0.00338425	protein mei2-like 1	F:small molecule binding
	374	Ahybridus_DN7921_c0_g1_i1	1.27493	1.17446	0.000514974	0.0067102	2-oxoisovalerate dehydrogenase subunit beta mitochondrial-like	F:pyruvate dehydrogenase activity; P:single-organism metabolic process
	375	Ahybridus_DN8165_c0_g1_i1	1.2612	3.53162	3.11776e-05	0.000573467	ultraviolet-b receptor uvr8	P:biological_process
	376	Ahybridus_DN8338_c0_g1_i1	1.25829	2.87627	7.75052e-05	0.00130905	eukaryotic peptide chain release factor subunit 1-3	F:translation release factor activity; C:intracellular part; P:cellular protein complex disassembly
	377	Ahybridus_DN9310_c0_g4_i1	1.2574	1.61822	0.000321016	0.00451735	ion channel pollux-like 2 isoform x1	F:ion transmembrane transporter activity; P:metal ion transport
	378	Ahybridus_DN8373_c0_g1_i1	1.24225	1.98697	0.000384582	0.00522942	b2 protein	P:cellular response to organic substance; P:signal transduction; P:cellular response to oxygen-containing compound; P:defense response; P:cellular response to acid chemical
	379	Ahybridus_DN3915_c0_g1_i1	1.23878	5.01539	2.3134e-05	0.000446849	beta-amylase chloroplastic	P:polysaccharide metabolic process; F:amylase activity
	380	Ahybridus_DN8422_c1_g2_i1	1.21772	3.30091	8.92948e-05	0.00147497	salt-induced hydrophilic protein	0
	381	Ahybridus_DN9779_c0_g4_i1	1.21186	2.83243	9.47243e-05	0.00155385	---NA---	0
	382	Ahybridus_DN8686_c0_g2_i1	1.20752	2.28457	0.000285444	0.00406494	probable lrr receptor-like serine threonine-protein kinase at1g06840 isoform x1	F:purine ribonucleoside binding; P:cellular protein modification process; F:protein kinase activity; C:membrane part; P:phosphate-containing compound metabolic process
	383	Ahybridus_DN8484_c0_g1_i1	1.20591	1.67085	0.000703508	0.00869775	serine carboxypeptidase-like	P:protein metabolic process; F:carboxypeptidase activity; C:intracellular membrane-bounded organelle; C:cytoplasmic part
	384	Ahybridus_DN8053_c0_g2_i1	1.19394	2.08568	0.00038983	0.00527232	proline transporter 2-like	C:membrane part
	385	Ahybridus_DN5929_c0_g1_i1	1.19105	1.87574	0.000529205	0.00685801	ribosome-binding factor chloroplastic	C:plastid thylakoid; F:RNA binding; C:intracellular ribonucleoprotein complex; P:metabolic process; C:plastid stroma
	386	Ahybridus_DN9069_c0_g1_i1	1.18694	2.4083	0.000296732	0.00421307	hydroxyproline-rich glycoprotein	P:biological_process; F:molecular_function
	387	Ahybridus_DN7130_c0_g1_i1	1.18557	1.93969	0.00072486	0.00894622	nuclear transcription factor y subunit a-4-like	C:CCAAT-binding factor complex; F:DNA binding; F:transcription factor activity, sequence-specific DNA binding; P:regulation of transcription, DNA-templated
	388	Ahybridus_DN5604_c0_g1_i1	1.18266	1.61668	0.000645416	0.0081204	uncharacterized protein loc104894866 isoform x1	F:nucleic acid binding
	389	Ahybridus_DN5959_c0_g2_i1	1.18262	2.17763	0.000367331	0.00505507	beta-amylase	P:polysaccharide metabolic process; F:amylase activity
	390	Ahybridus_DN9142_c0_g1_i1	1.18168	2.57698	0.000220437	0.00324956	cysteine-rich receptor-like protein kinase 10	F:protein kinase activity
	391	Ahybridus_DN9226_c0_g1_i1	1.17395	4.03699	8.41186e-05	0.0013992	phospholipase d alpha 1-like	F:metal ion binding; C:intracellular membrane-bounded organelle; C:membrane; P:glycerophospholipid metabolic process; F:phospholipase activity
	392	Ahybridus_DN9835_c0_g1_i1	1.17029	2.62673	0.000281404	0.00401945	uncharacterized protein loc104904681	C:membrane part
	393	Ahybridus_DN6213_c0_g2_i1	1.16615	1.62998	0.000530588	0.00686346	protein ddb_g0276689 isoform x2	0
	394	Ahybridus_DN5065_c0_g2_i1	1.14548	1.96245	0.000571316	0.00733703	defensin-like protein	P:multi-organism process; P:response to stress
	395	Ahybridus_DN4754_c0_g1_i1	1.12329	2.26829	0.000763326	0.00936421	extra-large guanine nucleotide-binding protein 1	P:signal transduction; F:purine nucleotide binding; F:ion binding; P:response to hexose
	396	Ahybridus_DN8645_c0_g1_i1	1.11751	2.1204	0.000800259	0.00969652	ru large subunit-binding protein subunit alpha	P:developmental process involved in reproduction; F:purine ribonucleoside binding; P:multicellular organism development; C:plastid stroma; P:biosynthetic process; C:ribosome; P:protein folding; C:extracellular region; C:plastid envelope; P:plastid organization
	397	Ahybridus_DN8920_c0_g1_i1	1.09604	2.84771	0.000544889	0.00703568	monodehydroascorbate reductase	F:nucleotide binding; P:cellular homeostasis; C:peroxisomal part; C:membrane; P:response to osmotic stress; P:glucose metabolic process; C:extracellular region; P:pyruvate metabolic process; C:plastid; P:hydrogen peroxide metabolic process; F:oxidoreductase activity, acting on NAD(P)H, quinone or similar compound as acceptor
	398	Ahybridus_DN5201_c0_g1_i1	1.07831	2.81048	0.000547691	0.00706547	extensin isoform x1	C:intracellular membrane-bounded organelle; F:binding
	399	Ahybridus_DN9044_c0_g1_i1	1.02911	3.13656	0.000786146	0.00955371	heat shock protein 83-like	F:protein binding; F:purine ribonucleoside binding; P:cellular protein metabolic process; P:response to stimulus
		Down regulated DROU
	Num	Gene Id.	logFC	logCPM	PValue	FDR	HitDescription	GO names
	1	Ahybridus_DN15122_c0_g1_i1	-9.25603	0.733769	2.09286e-24	1.19335e-21	hypothetical protein EAG_01177 [Camponotus floridanus]	0
	2	Ahybridus_DN22026_c0_g1_i1	-8.87204	0.352295	1.22179e-20	3.70567e-18	cytoplasmic antigen 1	0
	3	Ahybridus_DN28022_c0_g1_i1	-8.69735	0.178136	5.74344e-19	1.38767e-16	uncharacterized protein loc105767065	0
	4	Ahybridus_DN9581_c0_g2_i1	-6.8976	-1.31297	3.57224e-07	1.08115e-05	---NA---	0
	5	Ahybridus_DN9154_c0_g2_i1	-6.78576	-1.40224	6.00082e-07	1.73161e-05	---NA---	0
	6	Ahybridus_DN4610_c0_g1_i1	-6.71222	-1.47353	1.01334e-06	2.79404e-05	---NA---	0
	7	Ahybridus_DN20976_c0_g1_i1	-6.36615	-1.71587	1.51115e-05	0.000305552	uncharacterized protein isoform 1	0
	8	Ahybridus_DN2491_c0_g1_i1	-6.34487	0.0733375	2.6263e-17	5.52916e-15	tropinone reductase homolog at1g07440-like	P:metabolic process
	9	Ahybridus_DN1762_c0_g1_i1	-6.14341	-1.88038	8.2038e-05	0.00136778	ethylene-responsive transcription factor 1b-like	F:DNA binding; C:nucleus; F:transcription factor activity, sequence-specific DNA binding; P:transcription, DNA-templated; P:regulation of transcription, DNA-templated
	10	Ahybridus_DN23327_c0_g1_i1	-6.02977	-1.95321	0.000146003	0.0022796	uncharacterized protein loc103430090	P:biological_process; C:plasmodesma; F:molecular_function
	11	Ahybridus_DN9474_c0_g1_i1	-6.01612	-1.95946	0.000146003	0.0022796	receptor-like protein kinase at5g39000	F:transferase activity, transferring phosphorus-containing groups
	12	Ahybridus_DN12066_c0_g1_i1	-5.97566	-1.97805	0.000261538	0.00375451	transcription factor pif7 isoform x2	F:DNA binding; C:nucleus; F:transcription factor activity, sequence-specific DNA binding; P:de-etiolation; P:red, far-red light phototransduction; P:transcription, DNA-templated; C:nuclear speck; F:double-stranded DNA binding; P:red or far-red light signaling pathway; P:regulation of transcription, DNA-templated; F:protein dimerization activity; P:response to light stimulus
	13	Ahybridus_DN10405_c0_g1_i1	-5.94908	-1.99035	0.000471631	0.00623086	kda proline-rich	C:cell-cell junction; C:chloroplast part; F:binding; C:extracellular region
	14	Ahybridus_DN4441_c0_g1_i1	-5.88012	-2.04187	0.000471631	0.00623086	auxin-binding protein abp19a	F:transition metal ion binding; P:generation of precursor metabolites and energy; P:response to bacterium; C:intracellular membrane-bounded organelle; C:cell wall; P:post-embryonic animal morphogenesis; P:metal ion transport; C:extracellular region; P:cellular ion homeostasis; P:hormone-mediated signaling pathway
	15	Ahybridus_DN8768_c0_g2_i1	-5.4538	-0.71348	6.92683e-11	4.46796e-09	---NA---	0
	16	Ahybridus_DN8097_c0_g2_i1	-5.04431	0.156278	3.35077e-16	5.89694e-14	ap2 erf and b3 domain-containing transcription factor rav1-like	P:gene expression; P:cellular macromolecule biosynthetic process
	17	Ahybridus_DN7587_c0_g1_i1	-4.92991	0.080006	2.36846e-15	3.79353e-13	cellulose synthase-like protein g3	F:transferase activity, transferring glycosyl groups; C:membrane
	18	Ahybridus_DN6486_c0_g1_i1	-4.89889	1.1568	7.64557e-23	3.11393e-20	geraniol 8-hydroxylase-like	F:oxidoreductase activity; F:binding
	19	Ahybridus_DN9040_c0_g1_i1	-4.89149	4.20705	9.20971e-42	3.33617e-38	nitrate reductase	F:nucleotide binding; F:tetrapyrrole binding; F:transition metal ion binding; F:coenzyme binding; F:nitrate reductase activity; P:nitrate metabolic process
	20	Ahybridus_DN3552_c0_g1_i1	-4.82808	0.240843	1.10783e-16	2.19336e-14	novel sal-like partial	0
	21	Ahybridus_DN23220_c0_g1_i1	-4.77688	-1.25871	1.2854e-07	4.37312e-06	---NA---	0
	22	Ahybridus_DN9567_c0_g1_i1	-4.74406	1.98452	3.74263e-28	3.41802e-25	cellulose synthase-like protein g2	F:transferase activity
	23	Ahybridus_DN9656_c0_g1_i1	-4.71268	5.0201	2.4084e-42	1.71659e-38	probable carotenoid cleavage dioxygenase chloroplastic	C:chloroplast; F:oxidoreductase activity; P:single-organism metabolic process
	24	Ahybridus_DN4519_c0_g1_i1	-4.70132	-0.154204	1.48702e-13	1.5938e-11	probable sulfate transporter	P:sulfate transport; F:inorganic anion transmembrane transporter activity; P:single-organism cellular process; F:secondary active transmembrane transporter activity; C:membrane part
	25	Ahybridus_DN9689_c0_g2_i1	-4.68512	2.10711	1.84332e-28	1.87689e-25	haloacid dehalogenase-like hydrolase domain-containing protein 3	F:catalytic activity; P:response to chemical; P:photoperiodism
	26	Ahybridus_DN28039_c0_g1_i1	-4.64535	0.176714	4.2255e-15	6.40793e-13	protein plant cadmium resistance 2-like	C:membrane
	27	Ahybridus_DN708_c0_g1_i1	-4.63071	-0.677909	7.52444e-10	3.94342e-08	uncharacterized protein loc100776849	C:chloroplast; F:transferase activity
	28	Ahybridus_DN8072_c1_g2_i1	-4.57824	-0.73161	1.75317e-09	8.64756e-08	---NA---	0
	29	Ahybridus_DN336_c0_g2_i1	-4.57508	2.17787	4.12241e-28	3.45677e-25	endochitinase a-like	F:carbohydrate derivative binding; P:cell wall macromolecule metabolic process; F:hydrolase activity, hydrolyzing O-glycosyl compounds; P:primary metabolic process; P:aminoglycan catabolic process
	30	Ahybridus_DN9789_c1_g1_i1	-4.46502	2.61207	3.84408e-30	4.98158e-27	chlorophyll a-b binding protein chloroplastic	F:tetrapyrrole binding; P:generation of precursor metabolites and energy; P:cellular protein modification process; C:photosystem; F:cation binding; C:chloroplast part
	31	Ahybridus_DN13647_c0_g1_i1	-4.4143	-1.53758	2.93669e-06	7.30586e-05	uncharacterized protein loc104902589 isoform x5	0
	32	Ahybridus_DN20482_c0_g1_i1	-4.3769	-0.908746	1.53992e-08	6.32609e-07	---NA---	0
	33	Ahybridus_DN2649_c0_g1_i1	-4.2954	-0.50537	6.41518e-11	4.17572e-09	---NA---	0
	34	Ahybridus_DN14139_c0_g1_i1	-4.27803	-1.63736	8.70258e-06	0.000188248	p-loop nucleoside triphosphate hydrolase superfamily protein	F:nucleotide binding; F:ATP binding; P:metabolic process; F:hydrolase activity
	35	Ahybridus_DN3806_c0_g1_i1	-4.24769	-0.54134	1.43983e-10	8.4813e-09	---NA---	0
	36	Ahybridus_DN7210_c0_g1_i1	-4.17954	1.72373	4.63063e-23	2.0628e-20	constans-like 1 protein	F:transition metal ion binding; C:cell part
	37	Ahybridus_DN29164_c0_g1_i1	-4.12429	-0.309152	2.91477e-11	2.00725e-09	---NA---	0
	38	Ahybridus_DN9780_c0_g2_i1	-4.11023	-1.09459	3.74099e-07	1.11798e-05	uncharacterized protein loc105122312	C:membrane part
	39	Ahybridus_DN11433_c0_g1_i1	-4.09261	-1.75592	0.00022953	0.00335929	uncharacterized transporter ybr287w isoform x1	C:intracellular membrane-bounded organelle; P:single-organism cellular process; C:membrane part
	40	Ahybridus_DN12352_c0_g1_i1	-4.07933	-1.76207	0.000386291	0.00522942	protein tic chloroplastic	0
	41	Ahybridus_DN9132_c0_g1_i1	-4.07874	0.872219	2.94317e-17	6.08042e-15	xanthoxin dehydrogenase-like	F:catalytic activity; P:single-organism metabolic process
	42	Ahybridus_DN19806_c0_g1_i1	-4.07009	-1.11914	9.62421e-07	2.6848e-05	---NA---	0
	43	Ahybridus_DN8701_c0_g1_i1	-4.04031	0.340107	1.27303e-14	1.76185e-12	uncharacterized protein loc104900078	P:metabolic process; F:N-acetyltransferase activity
	44	Ahybridus_DN16547_c0_g1_i1	-4.01797	-0.761355	2.68924e-09	1.26938e-07	---NA---	0
	45	Ahybridus_DN734_c0_g1_i1	-3.99817	-0.757399	3.38562e-08	1.29389e-06	cellulose synthase-like protein g1	F:transferase activity, transferring glycosyl groups; C:membrane
	46	Ahybridus_DN10685_c0_g1_i1	-3.9849	-0.118322	1.75747e-11	1.26529e-09	beta carbonic anhydrase chloroplastic	F:transition metal ion binding; F:hydro-lyase activity; C:plastid stroma; P:single-organism process
	47	Ahybridus_DN9730_c1_g1_i1	-3.96129	-0.430743	4.09336e-10	2.24426e-08	ribulose- -bisphosphate carboxylase oxygenase small subunit	P:cellular metabolic compound salvage; F:oxidoreductase activity; P:photosynthesis, dark reaction; C:plastid; F:carboxy-lyase activity
	48	Ahybridus_DN19792_c0_g1_i1	-3.94895	0.0737588	2.84244e-12	2.4557e-10	auxin-binding protein abp19b-like	F:transition metal ion binding
	49	Ahybridus_DN856_c0_g1_i1	-3.94497	-1.22679	2.5143e-06	6.41169e-05	cellulose synthase-like protein g3	F:transferase activity, transferring glycosyl groups; C:membrane
	50	Ahybridus_DN20924_c0_g1_i1	-3.9317	-1.86991	8.2038e-05	0.00136778	oligopeptide transporter 4	F:peptide transporter activity; P:protein localization; P:single-organism cellular process; C:membrane part; P:peptide transport
	51	Ahybridus_DN4324_c0_g1_i1	-3.92526	-0.534749	4.09336e-10	2.24426e-08	uncharacterized protein partial	0
	52	Ahybridus_DN12424_c0_g1_i1	-3.91375	-1.25649	2.5143e-06	6.41169e-05	---NA---	0
	53	Ahybridus_DN9689_c0_g1_i1	-3.91066	4.54508	7.95098e-32	1.41677e-28	haloacid dehalogenase-like hydrolase domain-containing protein 3	F:catalytic activity; P:response to chemical; P:photoperiodism
	54	Ahybridus_DN6372_c0_g1_i1	-3.90083	0.970512	7.74732e-17	1.57769e-14	---NA---	0
	55	Ahybridus_DN17439_c0_g1_i1	-3.90038	-0.813936	2.40281e-08	9.51445e-07	sigma factor binding protein chloroplastic-like	0
	56	Ahybridus_DN9890_c7_g1_i1	-3.89517	-1.24804	4.08765e-06	9.84281e-05	---NA---	0
	57	Ahybridus_DN8424_c0_g1_i1	-3.85986	1.9708	4.0819e-22	1.61632e-19	protein nrt1 ptr family -like	P:establishment of localization
	58	Ahybridus_DN13358_c0_g1_i1	-3.85523	0.363776	7.28324e-14	8.37279e-12	probable boron transporter 2	F:anion:anion antiporter activity; P:ion transport; C:membrane part
	59	Ahybridus_DN6148_c0_g1_i1	-3.84514	1.90232	1.12518e-21	4.11267e-19	photosystem i reaction center subunit chloroplastic	F:tetrapyrrole binding; C:plastid thylakoid; P:sulfur amino acid biosynthetic process; C:photosystem; C:chloroplast part; P:metal ion transport; P:cellular ion homeostasis
[truncated: 721 more rows]
