# Supplementary material for: Transcriptome and metabolite profiles reveal differential molecular responses of wild and cultivated amaranth species to water deficit and salt stress
Source: Planta. 2026 Jan 29;263(3):59. doi: 10.1007/s00425-026-04927-x (PMC12855421; doi:10.1007/s00425-026-04927-x)
Supplement: Supplementary file 3 — Supplementary file3 (XLSX 1946 KB) [file 425_2026_4927_MOESM3_ESM.xlsx]

## Sheet: All genes expressed in salinity
		A. hypochondriacus	SALINITY
	Num	Gen Id.	logFC	logCPM	PValue	FDR
	1	AhypoNutrisol_DN6310_c0_g1_i1	-6.31615	5.37187	9.64447e-99	1.1827e-94
	2	AhypoNutrisol_DN7488_c0_g2_i1	-5.30507	4.32375	2.88681e-72	1.77005e-68
	3	AhypoNutrisol_DN2163_c0_g1_i1	11.1935	3.07782	2.14946e-66	8.78629e-63
	4	AhypoNutrisol_DN6310_c0_g2_i1	-6.75791	2.57847	4.41736e-65	1.35425e-61
	5	AhypoNutrisol_DN7253_c0_g1_i1	-5.06698	3.50855	1.90718e-62	4.67756e-59
	6	AhypoNutrisol_DN4958_c0_g1_i1	-4.22877	5.70675	1.44923e-59	2.96198e-56
	7	AhypoNutrisol_DN8232_c0_g3_i1	-4.23134	5.55652	4.23289e-59	7.41542e-56
	8	AhypoNutrisol_DN6068_c0_g1_i1	6.0132	3.29406	5.0497e-59	7.74056e-56
	9	AhypoNutrisol_DN23693_c0_g1_i1	-4.95335	3.10371	3.73617e-57	5.09074e-54
	10	AhypoNutrisol_DN7175_c0_g1_i1	-4.06307	5.58081	2.66221e-56	3.26467e-53
	11	AhypoNutrisol_DN4405_c0_g1_i1	-4.07991	5.46146	3.29915e-56	3.67795e-53
	12	AhypoNutrisol_DN5845_c0_g1_i1	10.6514	2.61175	4.52717e-56	4.62639e-53
	13	AhypoNutrisol_DN7302_c0_g2_i1	5.23724	3.43715	5.82128e-55	5.49126e-52
	14	AhypoNutrisol_DN4611_c0_g1_i1	10.567	2.48867	3.2033e-54	2.80586e-51
	15	AhypoNutrisol_DN16006_c0_g1_i1	-6.35564	1.94649	4.78048e-54	3.9082e-51
	16	AhypoNutrisol_DN7054_c0_g1_i1	-3.86423	6.61631	1.14001e-53	8.7375e-51
	17	AhypoNutrisol_DN3583_c0_g1_i1	10.4395	2.41735	9.62212e-52	6.94095e-49
	18	AhypoNutrisol_DN685_c0_g2_i1	-5.27531	2.37632	3.90543e-51	2.66068e-48
	19	AhypoNutrisol_DN23783_c0_g1_i1	-4.34608	3.26739	7.6099e-50	4.91159e-47
	20	AhypoNutrisol_DN7461_c0_g1_i1	-4.92369	2.52206	8.83356e-50	5.4163e-47
	21	AhypoNutrisol_DN8072_c0_g1_i1	-3.78519	5.01654	2.48909e-49	1.45351e-46
	22	AhypoNutrisol_DN7733_c0_g1_i1	-4.15721	3.55168	1.59756e-48	8.90495e-46
	23	AhypoNutrisol_DN7733_c0_g2_i1	-4.16528	3.48208	1.94618e-48	1.03765e-45
	24	AhypoNutrisol_DN21_c0_g1_i1	-5.02929	2.26475	7.14321e-48	3.64988e-45
	25	AhypoNutrisol_DN20404_c0_g1_i1	10.2154	2.21242	2.16177e-47	1.05264e-44
	26	AhypoNutrisol_DN745_c0_g1_i1	-5.81154	1.78137	2.2318e-47	1.05264e-44
	27	AhypoNutrisol_DN7291_c0_g1_i1	-3.61128	5.36662	1.93085e-46	8.76962e-44
	28	AhypoNutrisol_DN7924_c0_g2_i1	-3.758	4.05531	2.33692e-45	1.02349e-42
	29	AhypoNutrisol_DN6512_c0_g1_i1	4.53467	3.06077	1.3891e-43	5.87397e-41
	30	AhypoNutrisol_DN6999_c0_g1_i1	-3.64106	3.96491	1.10895e-42	4.533e-40
	31	AhypoNutrisol_DN2530_c0_g1_i1	-4.94362	1.79044	1.26749e-42	5.01396e-40
	32	AhypoNutrisol_DN4933_c0_g1_i1	-4.49681	2.1207	5.9988e-41	2.29885e-38
	33	AhypoNutrisol_DN7552_c1_g1_i1	-3.36246	4.98145	6.21196e-41	2.3084e-38
	34	AhypoNutrisol_DN1631_c0_g1_i1	-3.9606	2.83379	1.16008e-40	4.18412e-38
	35	AhypoNutrisol_DN6422_c0_g2_i1	-3.89881	2.84447	2.16978e-40	7.60228e-38
	36	AhypoNutrisol_DN6312_c0_g2_i1	-3.29307	5.20979	6.45166e-40	2.19769e-37
	37	AhypoNutrisol_DN6726_c0_g1_i1	-4.24629	2.23553	4.2117e-39	1.39589e-36
	38	AhypoNutrisol_DN19933_c0_g1_i1	-6.27395	1.09139	1.0416e-38	3.36137e-36
	39	AhypoNutrisol_DN6921_c0_g1_i1	6.18684	1.90184	5.87592e-38	1.8476e-35
	40	AhypoNutrisol_DN7552_c0_g2_i1	-3.46315	3.29364	3.52278e-37	1.08e-34
	41	AhypoNutrisol_DN13169_c0_g1_i1	-3.73836	2.70699	9.28682e-37	2.77766e-34
	42	AhypoNutrisol_DN6643_c0_g3_i1	-3.07136	5.41015	4.28684e-36	1.25165e-33
	43	AhypoNutrisol_DN2221_c0_g1_i1	-5.20767	1.13616	6.30784e-36	1.79891e-33
	44	AhypoNutrisol_DN17967_c0_g1_i1	-3.58002	2.52928	7.1252e-35	1.98582e-32
	45	AhypoNutrisol_DN7253_c0_g2_i1	-3.6615	2.35243	1.1137e-34	3.03497e-32
	46	AhypoNutrisol_DN412_c0_g1_i1	-3.50757	2.77377	3.18199e-34	8.48276e-32
	47	AhypoNutrisol_DN6111_c0_g1_i1	-3.7724	1.97572	7.30766e-33	1.87508e-30
	48	AhypoNutrisol_DN4274_c0_g2_i1	-3.08034	3.83419	7.40942e-33	1.87508e-30
	49	AhypoNutrisol_DN9253_c0_g1_i1	9.27921	1.31662	7.49238e-33	1.87508e-30
	50	AhypoNutrisol_DN7689_c0_g2_i1	4.6142	2.00685	9.06775e-33	2.22396e-30
	51	AhypoNutrisol_DN7905_c1_g2_i1	2.92219	5.30757	1.87381e-32	4.5056e-30
	52	AhypoNutrisol_DN6327_c0_g1_i1	-2.96118	4.21843	3.85239e-32	9.08498e-30
	53	AhypoNutrisol_DN7785_c0_g1_i1	-3.16212	3.14206	7.33728e-32	1.69768e-29
	54	AhypoNutrisol_DN16614_c0_g1_i1	-3.15356	3.08859	8.11621e-32	1.84313e-29
	55	AhypoNutrisol_DN6585_c0_g2_i1	-2.76909	6.60237	1.13842e-31	2.53827e-29
	56	AhypoNutrisol_DN27710_c0_g1_i1	-6.65918	0.621237	2.90168e-31	6.35416e-29
	57	AhypoNutrisol_DN7323_c0_g1_i1	2.94848	4.20376	2.73012e-30	5.8736e-28
	58	AhypoNutrisol_DN7781_c1_g2_i1	-2.79573	4.75053	4.56717e-30	9.65642e-28
	59	AhypoNutrisol_DN10818_c0_g1_i1	-4.98639	0.765346	4.72208e-30	9.81473e-28
	60	AhypoNutrisol_DN2178_c0_g2_i1	-3.46419	2.03855	9.37875e-30	1.91686e-27
	61	AhypoNutrisol_DN5752_c0_g1_i1	-3.7761	1.65361	1.45455e-29	2.92413e-27
	62	AhypoNutrisol_DN7253_c0_g3_i1	-3.74699	1.56824	2.39926e-29	4.7455e-27
	63	AhypoNutrisol_DN1325_c0_g1_i1	-3.23173	2.28589	6.38626e-29	1.24309e-26
	64	AhypoNutrisol_DN5971_c0_g1_i1	-2.69535	4.9222	1.14836e-28	2.20037e-26
	65	AhypoNutrisol_DN4206_c0_g1_i1	-3.00571	2.88233	1.57223e-28	2.96619e-26
	66	AhypoNutrisol_DN6718_c0_g1_i1	-2.95526	3.04721	1.79787e-28	3.3405e-26
	67	AhypoNutrisol_DN19428_c0_g1_i1	-3.05026	2.66931	4.09273e-28	7.49092e-26
	68	AhypoNutrisol_DN1312_c0_g1_i1	6.7568	1.18072	5.38412e-28	9.64628e-26
	69	AhypoNutrisol_DN12594_c0_g1_i1	5.53175	1.31852	5.42765e-28	9.64628e-26
	70	AhypoNutrisol_DN12354_c0_g1_i1	-2.99751	2.82412	5.77992e-28	1.01256e-25
	71	AhypoNutrisol_DN3680_c0_g1_i1	-3.41284	1.85432	7.71457e-28	1.33245e-25
	72	AhypoNutrisol_DN4087_c0_g1_i1	3.86362	2.02988	8.68654e-28	1.45983e-25
	73	AhypoNutrisol_DN27749_c0_g1_i1	-4.07591	1.10516	8.69016e-28	1.45983e-25
	74	AhypoNutrisol_DN8232_c0_g4_i1	-3.11177	2.43693	1.17888e-27	1.9536e-25
	75	AhypoNutrisol_DN2713_c0_g2_i1	2.82171	3.93208	1.37816e-27	2.25339e-25
	76	AhypoNutrisol_DN6722_c0_g1_i1	-2.82238	3.38927	1.95511e-27	3.15468e-25
	77	AhypoNutrisol_DN6632_c0_g1_i1	-2.70977	3.99675	2.2506e-27	3.5843e-25
	78	AhypoNutrisol_DN214_c0_g1_i1	4.19068	1.76964	4.66101e-27	7.32794e-25
	79	AhypoNutrisol_DN8438_c0_g1_i1	-2.5897	5.10438	5.02187e-27	7.79534e-25
	80	AhypoNutrisol_DN1158_c0_g2_i1	-2.7087	3.89058	5.32304e-27	8.15956e-25
	81	AhypoNutrisol_DN19464_c0_g1_i1	6.67632	1.14067	5.58792e-27	8.45983e-25
	82	AhypoNutrisol_DN6908_c1_g1_i1	4.02794	1.82505	9.23378e-27	1.3809e-24
	83	AhypoNutrisol_DN12283_c0_g1_i1	-4.26005	0.855407	1.23594e-26	1.82606e-24
	84	AhypoNutrisol_DN25570_c0_g1_i1	-4.77407	0.534928	1.34333e-26	1.9611e-24
	85	AhypoNutrisol_DN5439_c0_g1_i1	-2.7778	3.11254	2.81545e-26	4.06186e-24
	86	AhypoNutrisol_DN1605_c0_g2_i1	-3.15894	1.99794	9.25002e-26	1.31899e-23
	87	AhypoNutrisol_DN7981_c0_g2_i1	2.81541	3.40461	1.79781e-25	2.53408e-23
	88	AhypoNutrisol_DN8236_c0_g4_i1	-2.56916	4.20737	1.88177e-25	2.62229e-23
	89	AhypoNutrisol_DN2007_c0_g2_i1	-5.74103	0.202748	2.54922e-25	3.51247e-23
	90	AhypoNutrisol_DN4338_c0_g1_i1	-3.05476	2.14413	3.33677e-25	4.54653e-23
	91	AhypoNutrisol_DN20151_c0_g1_i1	-4.85031	0.202036	3.63228e-25	4.8948e-23
	92	AhypoNutrisol_DN7098_c0_g3_i1	-2.91271	2.29045	7.15437e-25	9.53631e-23
	93	AhypoNutrisol_DN19867_c0_g1_i1	-6.92082	0.139131	1.51956e-24	2.0037e-22
	94	AhypoNutrisol_DN2713_c0_g1_i1	2.64753	3.79174	1.80289e-24	2.35201e-22
	95	AhypoNutrisol_DN8245_c0_g1_i1	-2.36819	7.09873	2.08327e-24	2.68917e-22
	96	AhypoNutrisol_DN236_c0_g1_i1	-4.97514	0.108217	6.51388e-24	8.3208e-22
	97	AhypoNutrisol_DN5750_c0_g1_i1	6.37038	0.81254	9.53971e-24	1.20604e-21
	98	AhypoNutrisol_DN7007_c0_g1_i1	-3.47155	1.15209	1.21795e-23	1.52405e-21
	99	AhypoNutrisol_DN4338_c1_g1_i1	-3.55921	1.00211	1.26049e-23	1.56135e-21
	100	AhypoNutrisol_DN21479_c0_g1_i1	-6.10138	0.0641247	1.36139e-23	1.66872e-21
	101	AhypoNutrisol_DN5355_c0_g2_i1	-2.49079	3.81563	1.37439e-23	1.66872e-21
	102	AhypoNutrisol_DN7314_c0_g2_i1	4.67154	1.18411	1.60675e-23	1.93172e-21
	103	AhypoNutrisol_DN15992_c0_g1_i1	-2.55146	3.3493	3.36778e-23	4.00962e-21
	104	AhypoNutrisol_DN6219_c1_g1_i1	-2.93957	1.96633	4.00493e-23	4.72235e-21
	105	AhypoNutrisol_DN7607_c0_g1_i1	2.41167	4.38195	6.44425e-23	7.52628e-21
	106	AhypoNutrisol_DN7123_c0_g2_i1	2.66824	3.22109	6.83695e-23	7.90958e-21
	107	AhypoNutrisol_DN9170_c0_g1_i1	-2.71373	2.51962	9.23952e-23	1.05892e-20
	108	AhypoNutrisol_DN6930_c0_g1_i1	-2.63468	2.53257	1.12545e-22	1.27791e-20
	109	AhypoNutrisol_DN6921_c0_g3_i1	8.46772	0.598072	1.44914e-22	1.63035e-20
	110	AhypoNutrisol_DN12801_c0_g1_i1	-4.60809	0.232835	2.3777e-22	2.6507e-20
	111	AhypoNutrisol_DN7651_c0_g1_i1	-2.47318	3.24491	5.47362e-22	6.04711e-20
	112	AhypoNutrisol_DN234_c0_g1_i1	8.38111	0.506933	7.61686e-22	8.33978e-20
	113	AhypoNutrisol_DN6709_c0_g1_i1	-3.51661	0.76604	1.31098e-21	1.4227e-19
	114	AhypoNutrisol_DN7342_c0_g1_i1	3.95971	1.30694	1.56648e-21	1.68507e-19
	115	AhypoNutrisol_DN5511_c0_g1_i1	-3.51662	0.694379	2.42105e-21	2.58168e-19
	116	AhypoNutrisol_DN20042_c0_g1_i1	-5.15242	0.0090557	2.92499e-21	3.09217e-19
	117	AhypoNutrisol_DN26777_c0_g1_i1	-2.25279	4.82935	3.56379e-21	3.73527e-19
	118	AhypoNutrisol_DN2166_c0_g1_i1	-2.36262	3.53589	3.92892e-21	4.08308e-19
	119	AhypoNutrisol_DN4237_c0_g1_i1	-2.44706	2.98378	6.79931e-21	7.00672e-19
	120	AhypoNutrisol_DN5937_c0_g2_i1	6.13088	0.607126	8.23481e-21	8.41529e-19
	121	AhypoNutrisol_DN20386_c0_g1_i1	-2.27555	4.1225	1.05477e-20	1.06898e-18
	122	AhypoNutrisol_DN9182_c0_g1_i1	-4.56941	-0.0341628	1.92112e-20	1.93104e-18
	123	AhypoNutrisol_DN4241_c0_g1_i1	-2.50213	2.64426	2.38981e-20	2.38262e-18
	124	AhypoNutrisol_DN28759_c0_g1_i1	-4.54745	-0.0533394	2.81311e-20	2.78203e-18
	125	AhypoNutrisol_DN23369_c0_g1_i1	-3.68847	0.600083	3.05212e-20	2.99425e-18
	126	AhypoNutrisol_DN19694_c0_g1_i1	-2.92681	1.45005	4.32569e-20	4.21e-18
	127	AhypoNutrisol_DN21241_c0_g1_i1	-3.74881	0.453875	5.18871e-20	5.01017e-18
	128	AhypoNutrisol_DN5799_c0_g3_i1	2.45669	3.16262	5.47965e-20	5.24976e-18
	129	AhypoNutrisol_DN8389_c0_g6_i1	-2.09253	10.7686	6.07298e-20	5.7731e-18
	130	AhypoNutrisol_DN7569_c0_g2_i1	-2.44563	2.653	7.36009e-20	6.94283e-18
	131	AhypoNutrisol_DN26758_c0_g1_i1	-3.19424	1.01116	9.39498e-20	8.79471e-18
	132	AhypoNutrisol_DN7703_c0_g2_i1	-2.0953	6.21347	1.15915e-19	1.07687e-17
	133	AhypoNutrisol_DN5708_c0_g1_i1	-3.198	0.960234	1.21852e-19	1.12351e-17
	134	AhypoNutrisol_DN7440_c0_g1_i1	2.53729	2.79809	1.31271e-19	1.20133e-17
	135	AhypoNutrisol_DN7253_c1_g1_i1	-3.66765	0.362318	1.44176e-19	1.30965e-17
	136	AhypoNutrisol_DN16115_c0_g1_i1	3.46175	1.33213	1.79628e-19	1.61969e-17
	137	AhypoNutrisol_DN6108_c0_g1_i1	2.73569	2.28384	1.87525e-19	1.67855e-17
	138	AhypoNutrisol_DN746_c0_g1_i1	-2.34557	2.73744	1.90449e-19	1.69238e-17
	139	AhypoNutrisol_DN24256_c0_g1_i1	-5.73506	-0.281814	2.4438e-19	2.156e-17
	140	AhypoNutrisol_DN4525_c0_g2_i1	-2.22595	3.65183	2.78308e-19	2.43778e-17
	141	AhypoNutrisol_DN17394_c0_g1_i1	-2.67738	1.82151	3.49582e-19	3.04037e-17
	142	AhypoNutrisol_DN2007_c0_g1_i1	-5.71071	-0.305854	3.70533e-19	3.19989e-17
	143	AhypoNutrisol_DN11053_c0_g1_i1	-2.91399	1.24924	6.01686e-19	5.15977e-17
	144	AhypoNutrisol_DN7608_c0_g1_i1	-2.14609	4.15706	6.42813e-19	5.47418e-17
	145	AhypoNutrisol_DN5182_c0_g2_i1	-2.29176	3.0227	7.18638e-19	6.0777e-17
	146	AhypoNutrisol_DN1973_c0_g2_i1	-2.44138	2.35822	7.60098e-19	6.3843e-17
	147	AhypoNutrisol_DN21117_c0_g1_i1	-3.82036	0.356229	8.3916e-19	6.99096e-17
	148	AhypoNutrisol_DN14162_c0_g1_i1	-3.9977	0.132575	8.43727e-19	6.99096e-17
	149	AhypoNutrisol_DN27426_c0_g1_i1	-2.13685	4.20369	9.6992e-19	7.98264e-17
	150	AhypoNutrisol_DN27613_c0_g1_i1	-2.94295	1.1682	1.11215e-18	9.09222e-17
	151	AhypoNutrisol_DN3873_c0_g1_i1	2.92534	1.8438	1.25192e-18	1.01671e-16
	152	AhypoNutrisol_DN5421_c0_g3_i1	-2.14042	4.06744	1.41095e-18	1.13832e-16
	153	AhypoNutrisol_DN29613_c0_g1_i1	-3.80005	0.2035	1.57465e-18	1.26209e-16
	154	AhypoNutrisol_DN8419_c0_g1_i1	-1.99986	10.4568	1.86655e-18	1.48633e-16
	155	AhypoNutrisol_DN4954_c0_g1_i1	-2.16334	3.68178	1.90997e-18	1.5111e-16
	156	AhypoNutrisol_DN7860_c1_g1_i1	-2.15861	3.73349	2.01152e-18	1.58124e-16
	157	AhypoNutrisol_DN10484_c0_g1_i1	-2.96958	1.00285	2.09835e-18	1.63898e-16
	158	AhypoNutrisol_DN19638_c0_g1_i1	-3.32466	0.527713	2.47147e-18	1.91821e-16
	159	AhypoNutrisol_DN6701_c0_g2_i1	-2.18759	3.58618	2.54886e-18	1.96583e-16
	160	AhypoNutrisol_DN3979_c0_g1_i1	-2.42245	2.19236	2.90396e-18	2.22571e-16
	161	AhypoNutrisol_DN8250_c0_g2_i1	-2.12064	3.9419	3.27275e-18	2.49277e-16
	162	AhypoNutrisol_DN435_c0_g1_i1	-2.44258	2.05316	3.3754e-18	2.55509e-16
	163	AhypoNutrisol_DN6801_c0_g1_i1	-2.45011	2.04293	4.37179e-18	3.28903e-16
	164	AhypoNutrisol_DN7628_c0_g1_i1	-2.01678	5.39231	5.37894e-18	4.02207e-16
	165	AhypoNutrisol_DN5417_c0_g1_i1	-2.19567	3.18311	5.86631e-18	4.35991e-16
	166	AhypoNutrisol_DN6350_c0_g2_i1	2.72494	2.02593	6.11686e-18	4.51874e-16
	167	AhypoNutrisol_DN6160_c0_g1_i1	2.83698	1.8794	6.32488e-18	4.64443e-16
	168	AhypoNutrisol_DN8389_c0_g1_i1	-1.98189	6.43567	7.2437e-18	5.28747e-16
	169	AhypoNutrisol_DN4172_c0_g1_i1	-2.55459	1.75541	8.57058e-18	6.219e-16
	170	AhypoNutrisol_DN6768_c0_g1_i1	5.83616	0.333467	8.66293e-18	6.24903e-16
	171	AhypoNutrisol_DN8389_c0_g16_i1	-1.97596	6.13215	1.05501e-17	7.56584e-16
	172	AhypoNutrisol_DN8389_c0_g3_i1	-1.96099	7.35833	1.07758e-17	7.68276e-16
	173	AhypoNutrisol_DN1665_c0_g1_i1	-3.15836	0.640024	1.15557e-17	8.19116e-16
	174	AhypoNutrisol_DN5429_c0_g1_i1	-2.30675	2.47353	1.35868e-17	9.57561e-16
	175	AhypoNutrisol_DN5822_c0_g1_i1	-1.95155	6.8498	1.63823e-17	1.14798e-15
	176	AhypoNutrisol_DN7905_c0_g1_i1	2.92269	1.63594	1.65265e-17	1.15028e-15
	177	AhypoNutrisol_DN2087_c0_g2_i1	-2.70586	1.31664	1.66028e-17	1.15028e-15
	178	AhypoNutrisol_DN1922_c0_g1_i1	-5.05531	-0.445126	1.72468e-17	1.18819e-15
	179	AhypoNutrisol_DN8397_c0_g1_i1	-2.0287	4.35851	1.97197e-17	1.35096e-15
	180	AhypoNutrisol_DN8639_c0_g2_i1	-2.40287	1.96613	2.41391e-17	1.64454e-15
	181	AhypoNutrisol_DN7785_c0_g2_i1	-2.17909	2.99085	2.45899e-17	1.666e-15
	182	AhypoNutrisol_DN2620_c0_g1_i1	-2.5605	1.7029	2.49598e-17	1.68177e-15
	183	AhypoNutrisol_DN3556_c0_g2_i1	-2.03191	4.11255	3.45821e-17	2.31738e-15
	184	AhypoNutrisol_DN16223_c0_g1_i1	-3.85032	-0.188271	4.66895e-17	3.1117e-15
	185	AhypoNutrisol_DN27979_c0_g1_i1	-2.42263	1.77325	6.10226e-17	4.04497e-15
	186	AhypoNutrisol_DN4998_c0_g1_i1	-2.88345	0.86363	6.58674e-17	4.34265e-15
	187	AhypoNutrisol_DN7605_c0_g1_i1	2.06311	4.01038	6.82522e-17	4.47581e-15
	188	AhypoNutrisol_DN17222_c0_g1_i1	7.98809	0.204609	6.92751e-17	4.51873e-15
	189	AhypoNutrisol_DN6867_c0_g1_i1	-3.1623	0.475055	7.74361e-17	5.02433e-15
	190	AhypoNutrisol_DN7716_c0_g1_i1	-1.92259	5.74383	8.07202e-17	5.20985e-15
	191	AhypoNutrisol_DN7314_c0_g1_i1	3.77242	0.822311	9.04708e-17	5.80861e-15
	192	AhypoNutrisol_DN7924_c0_g1_i1	-3.8188	-0.0431316	1.26314e-16	8.06766e-15
	193	AhypoNutrisol_DN6720_c0_g2_i1	-2.05989	3.34351	1.70578e-16	1.08383e-14
	194	AhypoNutrisol_DN3444_c0_g1_i1	-4.09424	-0.275013	2.30676e-16	1.45066e-14
	195	AhypoNutrisol_DN22963_c0_g1_i1	-3.91879	-0.253212	2.30676e-16	1.45066e-14
	196	AhypoNutrisol_DN8518_c0_g1_i1	-6.14897	-0.586801	2.46593e-16	1.54284e-14
	197	AhypoNutrisol_DN4589_c0_g2_i1	-1.98117	3.84811	2.7371e-16	1.70381e-14
	198	AhypoNutrisol_DN8197_c1_g1_i1	-2.00444	3.72742	3.0857e-16	1.91111e-14
	199	AhypoNutrisol_DN9616_c0_g1_i1	-2.53941	1.17833	3.20167e-16	1.97297e-14
	200	AhypoNutrisol_DN6867_c0_g3_i1	-3.19287	0.462335	3.85512e-16	2.34848e-14
	201	AhypoNutrisol_DN13237_c0_g1_i1	-7.75181	-0.58935	3.87338e-16	2.34848e-14
	202	AhypoNutrisol_DN11895_c0_g1_i1	-4.90058	-0.573796	3.87338e-16	2.34848e-14
	203	AhypoNutrisol_DN7530_c0_g1_i1	2.44543	2.19453	3.88764e-16	2.34848e-14
	204	AhypoNutrisol_DN6755_c0_g2_i1	-2.05382	3.10686	4.68377e-16	2.81554e-14
	205	AhypoNutrisol_DN6737_c0_g1_i1	-2.15863	2.41523	6.3478e-16	3.79723e-14
	206	AhypoNutrisol_DN17822_c0_g1_i1	-4.63464	-0.459023	6.98987e-16	4.16101e-14
	207	AhypoNutrisol_DN8526_c0_g1_i1	-2.50098	1.32278	7.54911e-16	4.47221e-14
	208	AhypoNutrisol_DN7946_c0_g1_i1	-2.24509	2.0982	8.73227e-16	5.14826e-14
	209	AhypoNutrisol_DN14166_c0_g1_i1	2.54583	1.88502	9.05222e-16	5.31136e-14
	210	AhypoNutrisol_DN18481_c0_g1_i1	-3.64563	-0.0396685	1.21759e-15	7.11017e-14
	211	AhypoNutrisol_DN6600_c0_g1_i1	-2.19889	2.21195	1.24261e-15	7.22185e-14
	212	AhypoNutrisol_DN7371_c0_g1_i1	-2.28199	1.86024	1.27107e-15	7.35243e-14
	213	AhypoNutrisol_DN7492_c0_g1_i1	-1.85308	5.21434	1.6396e-15	9.43965e-14
	214	AhypoNutrisol_DN21119_c0_g1_i1	-3.70264	-0.148559	1.71643e-15	9.83581e-14
	215	AhypoNutrisol_DN7703_c0_g3_i1	-1.94974	3.57376	1.83798e-15	1.04833e-13
	216	AhypoNutrisol_DN7313_c0_g2_i1	-2.11388	2.52441	2.04334e-15	1.15759e-13
	217	AhypoNutrisol_DN17976_c0_g1_i1	-3.22072	0.35484	2.04842e-15	1.15759e-13
	218	AhypoNutrisol_DN7291_c0_g2_i1	-1.92091	3.81066	2.21221e-15	1.24442e-13
	219	AhypoNutrisol_DN7001_c0_g1_i1	-4.81137	-0.651997	2.41613e-15	1.35292e-13
	220	AhypoNutrisol_DN2829_c0_g1_i1	-2.02382	3.00125	2.46353e-15	1.3732e-13
	221	AhypoNutrisol_DN21259_c0_g1_i1	-4.94141	-0.524124	2.55689e-15	1.41878e-13
	222	AhypoNutrisol_DN2631_c0_g1_i1	-3.04365	0.553752	2.58431e-15	1.42754e-13
	223	AhypoNutrisol_DN12913_c0_g2_i1	2.71176	1.51278	3.30914e-15	1.81973e-13
	224	AhypoNutrisol_DN21028_c0_g1_i1	-4.81797	-0.666649	3.84225e-15	2.10346e-13
	225	AhypoNutrisol_DN28249_c0_g1_i1	1.89809	4.27623	4.37527e-15	2.38462e-13
	226	AhypoNutrisol_DN5892_c1_g1_i1	2.08513	2.92883	4.64037e-15	2.51791e-13
	227	AhypoNutrisol_DN6813_c0_g5_i1	1.9868	3.49948	4.73765e-15	2.55938e-13
	228	AhypoNutrisol_DN6377_c0_g1_i1	-1.9811	2.90498	4.76823e-15	2.56459e-13
	229	AhypoNutrisol_DN8281_c0_g1_i1	-1.78338	6.5569	5.69908e-15	3.05187e-13
	230	AhypoNutrisol_DN7781_c1_g1_i1	-1.81621	5.2575	5.94518e-15	3.16982e-13
	231	AhypoNutrisol_DN26961_c0_g1_i1	-2.20845	1.85341	5.98927e-15	3.1795e-13
	232	AhypoNutrisol_DN15171_c0_g1_i1	-7.61976	-0.712378	6.12572e-15	3.23792e-13
	233	AhypoNutrisol_DN12687_c0_g1_i1	-2.37512	1.42802	7.91309e-15	4.16473e-13
	234	AhypoNutrisol_DN2466_c0_g1_i1	2.41619	1.92038	9.71979e-15	5.08784e-13
	235	AhypoNutrisol_DN8381_c0_g1_i1	-1.8003	5.22591	9.75106e-15	5.08784e-13
	236	AhypoNutrisol_DN3095_c0_g1_i1	-7.63727	-0.70344	9.79148e-15	5.08784e-13
	237	AhypoNutrisol_DN6849_c0_g3_i1	-1.78345	5.42523	1.03067e-14	5.33295e-13
	238	AhypoNutrisol_DN4589_c0_g1_i1	-1.85831	3.87613	1.11564e-14	5.74837e-13
	239	AhypoNutrisol_DN6432_c0_g1_i1	-2.56211	1.11907	1.189e-14	6.10073e-13
	240	AhypoNutrisol_DN6932_c0_g3_i1	2.58219	1.56049	1.47112e-14	7.51679e-13
	241	AhypoNutrisol_DN7860_c0_g3_i1	-1.86397	3.82412	1.49905e-14	7.62772e-13
	242	AhypoNutrisol_DN4932_c0_g1_i1	-1.91277	3.20995	1.68148e-14	8.52068e-13
	243	AhypoNutrisol_DN7459_c0_g1_i1	2.09504	2.68043	1.99585e-14	1.0072e-12
	244	AhypoNutrisol_DN19440_c0_g2_i1	-2.58702	0.843994	2.06978e-14	1.04023e-12
	245	AhypoNutrisol_DN4925_c0_g1_i1	-1.79248	4.73692	2.43548e-14	1.21903e-12
	246	AhypoNutrisol_DN6532_c0_g1_i1	-1.7535	5.49716	2.57158e-14	1.28192e-12
	247	AhypoNutrisol_DN3872_c0_g1_i1	2.52934	1.5641	2.69727e-14	1.33914e-12
	248	AhypoNutrisol_DN7342_c0_g2_i1	4.75473	0.178435	2.89266e-14	1.42943e-12
	249	AhypoNutrisol_DN1622_c0_g3_i1	-1.80859	4.22145	2.9097e-14	1.42943e-12
	250	AhypoNutrisol_DN6685_c0_g1_i1	-2.73081	0.572349	2.91411e-14	1.42943e-12
	251	AhypoNutrisol_DN13380_c0_g1_i1	-3.0451	0.256611	3.23355e-14	1.5798e-12
	252	AhypoNutrisol_DN5063_c0_g1_i1	-2.48074	1.08027	4.09718e-14	1.9938e-12
	253	AhypoNutrisol_DN18558_c0_g1_i1	-1.80918	4.02995	4.21405e-14	2.04257e-12
	254	AhypoNutrisol_DN26767_c0_g1_i1	-1.87334	3.31322	4.5621e-14	2.20256e-12
	255	AhypoNutrisol_DN3518_c0_g1_i1	-1.82418	3.83889	4.78726e-14	2.3022e-12
	256	AhypoNutrisol_DN4539_c0_g1_i1	2.20981	2.19473	4.91991e-14	2.35675e-12
	257	AhypoNutrisol_DN7552_c1_g2_i1	-1.84461	3.46073	5.35079e-14	2.55318e-12
	258	AhypoNutrisol_DN6359_c0_g2_i1	-1.80051	3.99591	5.8286e-14	2.77039e-12
	259	AhypoNutrisol_DN12373_c0_g1_i1	-3.29053	-0.0361275	6.85644e-14	3.24091e-12
	260	AhypoNutrisol_DN4201_c0_g1_i1	-2.06994	2.18466	6.87137e-14	3.24091e-12
	261	AhypoNutrisol_DN1836_c0_g1_i1	2.30213	1.92298	8.48852e-14	3.97714e-12
	262	AhypoNutrisol_DN20689_c0_g1_i1	-3.45322	-0.377202	8.4972e-14	3.97714e-12
	263	AhypoNutrisol_DN7295_c0_g1_i1	-1.89664	2.87779	8.98653e-14	4.19018e-12
	264	AhypoNutrisol_DN6256_c0_g1_i1	1.98902	2.87004	9.18883e-14	4.26828e-12
	265	AhypoNutrisol_DN21971_c0_g1_i1	-3.01439	0.419052	9.71445e-14	4.49541e-12
	266	AhypoNutrisol_DN17209_c0_g1_i1	-2.62813	0.706594	1.03885e-13	4.78925e-12
	267	AhypoNutrisol_DN6479_c0_g1_i1	-2.13953	2.00681	1.06066e-13	4.87148e-12
	268	AhypoNutrisol_DN7906_c0_g2_i1	1.74693	4.9256	1.12935e-13	5.1676e-12
	269	AhypoNutrisol_DN8197_c0_g1_i1	-1.96537	2.43909	1.27097e-13	5.79402e-12
	270	AhypoNutrisol_DN3791_c0_g1_i1	2.52823	1.47115	1.33093e-13	6.04487e-12
	271	AhypoNutrisol_DN7439_c0_g1_i1	-1.72441	4.79967	1.41143e-13	6.36507e-12
	272	AhypoNutrisol_DN8244_c2_g2_i1	-2.04469	2.08218	1.41181e-13	6.36507e-12
	273	AhypoNutrisol_DN6113_c0_g1_i1	-3.29593	0.00719751	1.49159e-13	6.70012e-12
	274	AhypoNutrisol_DN12522_c0_g1_i1	-2.27731	1.34544	1.59108e-13	7.11317e-12
	275	AhypoNutrisol_DN6813_c0_g2_i1	2.72534	1.1456	1.60094e-13	7.11317e-12
	276	AhypoNutrisol_DN2188_c0_g1_i1	-2.39883	1.01709	1.60094e-13	7.11317e-12
	277	AhypoNutrisol_DN12824_c0_g1_i1	-7.47776	-0.843656	1.72675e-13	7.61695e-12
	278	AhypoNutrisol_DN648_c0_g2_i1	-7.42049	-0.884511	1.72675e-13	7.61695e-12
	279	AhypoNutrisol_DN640_c0_g1_i1	-1.70831	5.14176	1.81366e-13	7.97166e-12
	280	AhypoNutrisol_DN5533_c0_g1_i1	-1.67722	6.17412	1.95412e-13	8.55835e-12
	281	AhypoNutrisol_DN3033_c0_g2_i1	2.22707	1.97955	2.01922e-13	8.81198e-12
	282	AhypoNutrisol_DN8339_c0_g1_i1	-2.06636	1.99609	2.21645e-13	9.6384e-12
	283	AhypoNutrisol_DN9822_c0_g1_i1	-1.89882	2.65055	2.30036e-13	9.96796e-12
	284	AhypoNutrisol_DN20453_c0_g1_i1	-2.62565	0.557758	2.30871e-13	9.96892e-12
	285	AhypoNutrisol_DN8659_c0_g1_i1	-3.48444	-0.175153	2.58892e-13	1.11396e-11
	286	AhypoNutrisol_DN6331_c0_g1_i1	-1.87492	2.72891	3.3667e-13	1.44356e-11
	287	AhypoNutrisol_DN6998_c0_g2_i1	-1.94809	2.38574	3.52069e-13	1.50433e-11
	288	AhypoNutrisol_DN8382_c2_g1_i1	1.68672	5.24313	3.72091e-13	1.58436e-11
	289	AhypoNutrisol_DN12352_c0_g1_i1	-2.06109	1.73387	4.03621e-13	1.71267e-11
	290	AhypoNutrisol_DN6656_c0_g1_i1	-1.8209	3.05787	4.40865e-13	1.86425e-11
	291	AhypoNutrisol_DN2440_c0_g2_i1	3.02037	0.755761	4.59506e-13	1.9364e-11
	292	AhypoNutrisol_DN12444_c0_g1_i1	4.55241	0.00818679	4.81705e-13	2.023e-11
	293	AhypoNutrisol_DN6374_c0_g2_i1	-1.97995	2.05857	5.28325e-13	2.21121e-11
	294	AhypoNutrisol_DN19820_c0_g1_i1	-2.12792	1.54867	5.39833e-13	2.25169e-11
	295	AhypoNutrisol_DN6448_c0_g1_i1	2.07492	2.24467	5.4597e-13	2.26957e-11
	296	AhypoNutrisol_DN27159_c0_g1_i1	-4.06046	-0.70132	5.58454e-13	2.31362e-11
	297	AhypoNutrisol_DN6292_c0_g1_i1	-1.88378	2.60331	5.65013e-13	2.33291e-11
	298	AhypoNutrisol_DN8056_c0_g3_i1	1.72888	4.28423	6.05815e-13	2.49299e-11
	299	AhypoNutrisol_DN6813_c0_g4_i1	1.86654	3.10168	6.15858e-13	2.52584e-11
	300	AhypoNutrisol_DN21089_c0_g1_i1	-2.65746	0.469345	7.61042e-13	3.11089e-11
	301	AhypoNutrisol_DN29086_c0_g1_i1	-3.46109	-0.312098	1.04378e-12	4.25246e-11
	302	AhypoNutrisol_DN7860_c2_g1_i1	-2.62841	0.318421	1.07233e-12	4.35431e-11
	303	AhypoNutrisol_DN5305_c0_g1_i1	-2.16004	1.43524	1.24372e-12	5.03356e-11
	304	AhypoNutrisol_DN1957_c0_g1_i1	-2.12966	1.48603	1.3199e-12	5.31703e-11
	305	AhypoNutrisol_DN20626_c0_g1_i1	-2.71404	0.443127	1.32243e-12	5.31703e-11
	306	AhypoNutrisol_DN25315_c0_g1_i1	-1.7464	3.32419	1.39476e-12	5.58953e-11
	307	AhypoNutrisol_DN4262_c0_g1_i1	-1.68387	4.18813	1.40043e-12	5.59397e-11
	308	AhypoNutrisol_DN19555_c0_g1_i1	-2.59592	0.400858	1.5075e-12	6.00211e-11
	309	AhypoNutrisol_DN17660_c0_g1_i1	3.06379	0.687333	1.5187e-12	6.02712e-11
	310	AhypoNutrisol_DN5892_c1_g2_i1	2.44331	1.3457	1.53494e-12	6.07192e-11
	311	AhypoNutrisol_DN2189_c0_g1_i1	-2.00704	1.74349	1.54791e-12	6.10354e-11
	312	AhypoNutrisol_DN8128_c0_g1_i1	-1.8645	2.42265	1.59171e-12	6.25613e-11
	313	AhypoNutrisol_DN6728_c0_g2_i1	-1.83615	2.55428	1.84832e-12	7.2415e-11
	314	AhypoNutrisol_DN16649_c0_g1_i1	-2.25336	1.14973	2.06943e-12	8.08197e-11
	315	AhypoNutrisol_DN5181_c0_g1_i1	2.27474	1.58345	2.1493e-12	8.36726e-11
	316	AhypoNutrisol_DN4259_c0_g2_i1	-1.62977	4.8541	2.38996e-12	9.27471e-11
	317	AhypoNutrisol_DN23292_c0_g1_i1	-1.80998	2.5148	2.84084e-12	1.09897e-10
	318	AhypoNutrisol_DN7039_c0_g2_i1	-1.78915	2.77329	3.11342e-12	1.20063e-10
	319	AhypoNutrisol_DN16772_c0_g1_i1	-2.02611	1.57255	3.2819e-12	1.26163e-10
	320	AhypoNutrisol_DN2191_c0_g1_i1	-1.66074	4.04088	3.31883e-12	1.27184e-10
	321	AhypoNutrisol_DN20958_c0_g1_i1	-2.38382	0.707534	3.5715e-12	1.3644e-10
	322	AhypoNutrisol_DN4466_c0_g1_i1	1.66134	4.22924	3.77026e-12	1.43586e-10
	323	AhypoNutrisol_DN21251_c0_g1_i1	7.30442	-0.386159	4.04567e-12	1.53598e-10
	324	AhypoNutrisol_DN4651_c0_g2_i1	-1.66518	3.72307	4.16431e-12	1.57614e-10
	325	AhypoNutrisol_DN8086_c0_g1_i1	-1.67463	3.65942	4.27651e-12	1.61363e-10
	326	AhypoNutrisol_DN12776_c0_g1_i1	-2.67469	0.248008	4.7654e-12	1.79258e-10
	327	AhypoNutrisol_DN3248_c0_g2_i1	-2.59035	0.485524	5.00879e-12	1.87594e-10
	328	AhypoNutrisol_DN6755_c0_g1_i1	-1.84272	2.2453	5.0176e-12	1.87594e-10
	329	AhypoNutrisol_DN1224_c0_g1_i1	-3.12258	-0.279349	5.17812e-12	1.93007e-10
	330	AhypoNutrisol_DN7236_c0_g1_i1	-2.62036	0.385525	5.3205e-12	1.97713e-10
	331	AhypoNutrisol_DN7252_c0_g2_i1	-1.9988	1.75353	5.53979e-12	2.0524e-10
	332	AhypoNutrisol_DN7958_c0_g1_i1	-1.80245	2.58816	5.59182e-12	2.06543e-10
	333	AhypoNutrisol_DN245_c0_g1_i1	1.87161	2.57064	6.83321e-12	2.51639e-10
	334	AhypoNutrisol_DN4100_c0_g2_i1	2.47313	1.14415	7.24411e-12	2.65972e-10
	335	AhypoNutrisol_DN1010_c0_g1_i1	4.40419	-0.118503	7.4003e-12	2.70895e-10
	336	AhypoNutrisol_DN24203_c0_g1_i1	-1.60172	4.45737	7.56454e-12	2.75645e-10
	337	AhypoNutrisol_DN8808_c0_g1_i1	-3.21181	-0.28913	7.57502e-12	2.75645e-10
	338	AhypoNutrisol_DN5767_c0_g1_i1	2.83608	0.723439	7.7526e-12	2.81273e-10
	339	AhypoNutrisol_DN17446_c0_g1_i1	2.69085	0.886032	8.26017e-12	2.98804e-10
	340	AhypoNutrisol_DN7209_c0_g1_i1	-1.64231	3.72878	8.51552e-12	3.07135e-10
	341	AhypoNutrisol_DN12255_c0_g1_i1	1.90302	2.42271	8.78213e-12	3.15822e-10
	342	AhypoNutrisol_DN956_c0_g1_i1	-1.81413	2.34228	8.8305e-12	3.16633e-10
	343	AhypoNutrisol_DN6848_c0_g1_i1	-1.67689	3.28752	9.08473e-12	3.24799e-10
	344	AhypoNutrisol_DN5700_c0_g2_i1	-1.75403	2.62504	1.13775e-11	4.05409e-10
	345	AhypoNutrisol_DN4864_c0_g1_i1	-2.38352	0.626659	1.14055e-11	4.05409e-10
	346	AhypoNutrisol_DN7030_c0_g2_i1	2.04402	1.82147	1.26161e-11	4.47143e-10
	347	AhypoNutrisol_DN8173_c0_g1_i1	-1.70802	2.79854	1.42217e-11	5.02597e-10
	348	AhypoNutrisol_DN6429_c0_g2_i1	-1.8285	2.17467	1.45023e-11	5.11039e-10
	349	AhypoNutrisol_DN23324_c0_g1_i1	4.00866	0.00945052	1.54918e-11	5.44343e-10
	350	AhypoNutrisol_DN2969_c0_g1_i1	3.35562	0.283404	1.64173e-11	5.75216e-10
	351	AhypoNutrisol_DN7487_c0_g1_i1	-1.96735	1.7347	1.64971e-11	5.76364e-10
	352	AhypoNutrisol_DN4674_c0_g1_i1	-1.55362	4.90175	1.92584e-11	6.70925e-10
	353	AhypoNutrisol_DN26378_c0_g1_i1	-2.66719	0.289892	1.98493e-11	6.89552e-10
	354	AhypoNutrisol_DN8109_c0_g2_i1	-1.59298	4.06818	1.99379e-11	6.90673e-10
	355	AhypoNutrisol_DN2878_c0_g1_i1	2.47079	1.07639	2.00362e-11	6.91745e-10
	356	AhypoNutrisol_DN19587_c0_g1_i1	-1.7767	2.4556	2.00816e-11	6.91745e-10
	357	AhypoNutrisol_DN3362_c0_g1_i1	-2.97478	-0.183996	2.04556e-11	7.02654e-10
	358	AhypoNutrisol_DN7324_c0_g2_i1	-1.62243	3.5244	2.1875e-11	7.4931e-10
	359	AhypoNutrisol_DN7182_c0_g1_i1	-1.56529	4.49488	2.25802e-11	7.71311e-10
	360	AhypoNutrisol_DN26612_c0_g1_i1	-1.61498	3.49234	2.86031e-11	9.74334e-10
	361	AhypoNutrisol_DN12724_c0_g1_i1	-2.22652	0.813729	2.88626e-11	9.80449e-10
	362	AhypoNutrisol_DN2608_c0_g1_i1	-2.38537	0.421793	3.31027e-11	1.12138e-09
	363	AhypoNutrisol_DN8197_c1_g2_i1	-1.86739	1.86079	3.72249e-11	1.25754e-09
	364	AhypoNutrisol_DN8261_c0_g3_i1	1.61577	3.72482	4.57383e-11	1.5409e-09
	365	AhypoNutrisol_DN7661_c0_g1_i1	-1.6134	3.3767	5.05045e-11	1.69681e-09
	366	AhypoNutrisol_DN3619_c0_g1_i1	-1.7568	2.3443	5.12944e-11	1.71864e-09
	367	AhypoNutrisol_DN7402_c0_g1_i1	-1.66649	2.80789	5.2234e-11	1.74535e-09
	368	AhypoNutrisol_DN23317_c0_g1_i1	-2.59659	0.157562	5.37821e-11	1.7922e-09
	369	AhypoNutrisol_DN8342_c1_g1_i1	-1.78102	2.05746	5.82706e-11	1.93651e-09
	370	AhypoNutrisol_DN14551_c0_g1_i1	-3.01687	-0.238922	6.03853e-11	1.99597e-09
	371	AhypoNutrisol_DN14212_c0_g1_i1	-2.79307	-0.20901	6.03853e-11	1.99597e-09
	372	AhypoNutrisol_DN3765_c0_g2_i1	1.96157	1.85114	6.8394e-11	2.25461e-09
	373	AhypoNutrisol_DN6267_c0_g1_i1	1.5889	3.80688	6.95211e-11	2.28562e-09
	374	AhypoNutrisol_DN21813_c0_g1_i1	3.48689	0.185536	7.20946e-11	2.35759e-09
	375	AhypoNutrisol_DN18935_c0_g1_i1	3.48085	0.172069	7.20946e-11	2.35759e-09
	376	AhypoNutrisol_DN2186_c0_g1_i1	1.85043	2.24456	8.16267e-11	2.6622e-09
	377	AhypoNutrisol_DN17514_c0_g1_i1	-2.26092	0.661508	8.8114e-11	2.86616e-09
	378	AhypoNutrisol_DN1347_c0_g2_i1	-2.23372	0.731583	8.90732e-11	2.8897e-09
	379	AhypoNutrisol_DN28244_c0_g1_i1	-2.69346	0.0734417	9.08247e-11	2.93874e-09
	380	AhypoNutrisol_DN2585_c0_g1_i1	-1.6236	3.05585	1.0294e-10	3.32198e-09
	381	AhypoNutrisol_DN6970_c0_g1_i1	-1.58802	3.32182	1.15428e-10	3.7152e-09
	382	AhypoNutrisol_DN8068_c0_g1_i1	-1.46626	5.85382	1.15749e-10	3.7158e-09
	383	AhypoNutrisol_DN21930_c0_g1_i1	-7.02488	-1.21197	1.23584e-10	3.95696e-09
	384	AhypoNutrisol_DN16254_c0_g1_i1	-1.94271	1.35639	1.29509e-10	4.13585e-09
	385	AhypoNutrisol_DN2825_c0_g1_i1	-2.51948	0.128712	1.34978e-10	4.2993e-09
	386	AhypoNutrisol_DN24539_c0_g1_i1	2.63993	0.666477	1.3847e-10	4.39911e-09
	387	AhypoNutrisol_DN1595_c0_g2_i1	-1.88922	1.4231	1.40729e-10	4.45933e-09
	388	AhypoNutrisol_DN10278_c0_g1_i1	3.01931	0.369371	1.44361e-10	4.56264e-09
	389	AhypoNutrisol_DN7338_c0_g3_i1	1.68904	2.80214	1.50429e-10	4.74219e-09
	390	AhypoNutrisol_DN27078_c0_g1_i1	-2.17088	1.00721	1.51355e-10	4.75914e-09
	391	AhypoNutrisol_DN23307_c0_g1_i1	-1.88122	1.56887	1.5271e-10	4.78946e-09
	392	AhypoNutrisol_DN7987_c0_g1_i1	1.55487	3.5342	1.594e-10	4.98654e-09
	393	AhypoNutrisol_DN1151_c0_g1_i1	6.76467	-0.844529	1.72033e-10	5.36804e-09
	394	AhypoNutrisol_DN7377_c0_g1_i1	-1.44966	5.93286	1.7758e-10	5.52705e-09
	395	AhypoNutrisol_DN27858_c0_g1_i1	-2.23103	0.490613	1.7924e-10	5.56459e-09
	396	AhypoNutrisol_DN337_c0_g1_i1	-2.22254	0.60459	1.81085e-10	5.59436e-09
	397	AhypoNutrisol_DN27212_c0_g1_i1	-2.2041	0.567055	1.81111e-10	5.59436e-09
	398	AhypoNutrisol_DN3398_c0_g1_i1	-5.40655	-1.22045	2.09427e-10	6.45278e-09
	399	AhypoNutrisol_DN19007_c0_g1_i1	-3.08423	-0.382449	2.13111e-10	6.54984e-09
	400	AhypoNutrisol_DN5591_c0_g1_i1	-1.92499	1.22959	2.49394e-10	7.64581e-09
	401	AhypoNutrisol_DN7247_c0_g1_i1	-1.45697	5.05419	2.65877e-10	8.1308e-09
	402	AhypoNutrisol_DN4191_c0_g1_i1	-1.54327	3.35588	2.67357e-10	8.15572e-09
	403	AhypoNutrisol_DN6331_c0_g2_i1	-2.40565	0.208861	2.74705e-10	8.35906e-09
	404	AhypoNutrisol_DN4108_c0_g2_i1	-1.87001	1.37469	2.76052e-10	8.37928e-09
	405	AhypoNutrisol_DN602_c0_g1_i1	-1.62552	2.53029	3.2725e-10	9.90881e-09
	406	AhypoNutrisol_DN2366_c0_g2_i1	-1.70698	2.02188	3.40762e-10	1.02925e-08
	407	AhypoNutrisol_DN2413_c0_g1_i1	1.71344	2.50589	3.4231e-10	1.03139e-08
	408	AhypoNutrisol_DN27131_c0_g1_i1	-1.71112	2.17211	3.44944e-10	1.03678e-08
	409	AhypoNutrisol_DN5479_c0_g3_i1	2.0798	1.38606	3.76804e-10	1.12977e-08
	410	AhypoNutrisol_DN6508_c0_g2_i1	1.72203	2.34854	4.1469e-10	1.24033e-08
	411	AhypoNutrisol_DN8208_c0_g1_i1	-1.42243	5.50899	4.39719e-10	1.31199e-08
	412	AhypoNutrisol_DN25703_c0_g1_i1	-1.57711	2.63392	4.75983e-10	1.41674e-08
	413	AhypoNutrisol_DN4358_c0_g1_i1	-1.88821	1.39486	4.85829e-10	1.44255e-08
	414	AhypoNutrisol_DN1154_c0_g2_i1	-1.58433	2.72822	5.0574e-10	1.49804e-08
	415	AhypoNutrisol_DN24683_c0_g2_i1	-1.65327	2.19128	5.36682e-10	1.58586e-08
	416	AhypoNutrisol_DN7658_c0_g1_i1	-1.59051	2.63631	5.40451e-10	1.5924e-08
	417	AhypoNutrisol_DN17916_c0_g1_i1	-2.83148	-0.312814	5.4149e-10	1.5924e-08
	418	AhypoNutrisol_DN28531_c0_g1_i1	-2.51602	0.00421898	6.07955e-10	1.78358e-08
	419	AhypoNutrisol_DN19063_c0_g1_i1	-3.03304	-0.411813	6.66912e-10	1.95187e-08
	420	AhypoNutrisol_DN2821_c0_g2_i1	2.36538	0.865726	6.69438e-10	1.9546e-08
	421	AhypoNutrisol_DN8698_c0_g1_i1	-2.29034	0.34388	6.72266e-10	1.95819e-08
	422	AhypoNutrisol_DN16935_c0_g1_i1	-3.18636	-0.68948	6.88079e-10	1.99951e-08
	423	AhypoNutrisol_DN14128_c0_g1_i1	-1.91638	1.09402	7.18635e-10	2.08336e-08
	424	AhypoNutrisol_DN27415_c0_g1_i1	1.94738	1.58017	7.26463e-10	2.10109e-08
	425	AhypoNutrisol_DN23430_c0_g1_i1	-2.72378	-0.339453	7.83304e-10	2.26015e-08
	426	AhypoNutrisol_DN7656_c1_g1_i1	-1.67712	2.01684	8.63838e-10	2.48668e-08
	427	AhypoNutrisol_DN2441_c0_g1_i1	-1.6506	2.08132	8.82402e-10	2.53417e-08
	428	AhypoNutrisol_DN7458_c0_g1_i1	-2.62043	-0.263175	8.8733e-10	2.54237e-08
	429	AhypoNutrisol_DN19565_c0_g1_i1	-1.8567	1.22881	9.26505e-10	2.64842e-08
	430	AhypoNutrisol_DN6728_c0_g1_i1	-1.76521	1.58412	9.88084e-10	2.81788e-08
	431	AhypoNutrisol_DN8119_c0_g1_i1	-1.92898	1.10779	9.92185e-10	2.82301e-08
	432	AhypoNutrisol_DN1299_c0_g1_i1	-5.3097	-1.29446	1.03981e-09	2.95166e-08
	433	AhypoNutrisol_DN1660_c0_g1_i1	-2.69466	-0.146796	1.0504e-09	2.97485e-08
	434	AhypoNutrisol_DN19488_c0_g1_i1	-1.67171	2.01402	1.07822e-09	3.04661e-08
	435	AhypoNutrisol_DN6975_c0_g1_i1	-1.52128	2.85568	1.11405e-09	3.1406e-08
	436	AhypoNutrisol_DN5994_c0_g1_i1	-1.55941	2.88085	1.18513e-09	3.33332e-08
	437	AhypoNutrisol_DN8278_c0_g3_i1	-1.36786	7.06066	1.21773e-09	3.41716e-08
	438	AhypoNutrisol_DN8406_c1_g2_i1	-1.4431	3.991	1.22375e-09	3.42623e-08
	439	AhypoNutrisol_DN3091_c0_g1_i1	-1.89778	1.07565	1.25661e-09	3.50338e-08
	440	AhypoNutrisol_DN5493_c0_g1_i1	-1.63204	1.99871	1.25702e-09	3.50338e-08
	441	AhypoNutrisol_DN1972_c0_g1_i1	6.63641	-0.938166	1.26152e-09	3.50795e-08
	442	AhypoNutrisol_DN4536_c0_g1_i1	2.44272	0.686984	1.28882e-09	3.57576e-08
	443	AhypoNutrisol_DN679_c0_g1_i1	-2.64143	-0.224787	1.3835e-09	3.82976e-08
	444	AhypoNutrisol_DN513_c0_g2_i1	-1.48839	3.21964	1.38973e-09	3.83836e-08
	445	AhypoNutrisol_DN8942_c0_g1_i1	-2.22447	0.367779	1.47744e-09	4.07143e-08
	446	AhypoNutrisol_DN7080_c0_g1_i1	-1.41615	4.30452	1.51289e-09	4.15978e-08
	447	AhypoNutrisol_DN23949_c0_g1_i1	-2.18732	0.325844	1.51884e-09	4.16677e-08
	448	AhypoNutrisol_DN12718_c0_g1_i1	-1.99597	0.7342	1.57014e-09	4.29791e-08
	449	AhypoNutrisol_DN2559_c0_g2_i1	-1.39892	4.74417	1.58349e-09	4.32481e-08
	450	AhypoNutrisol_DN9753_c0_g1_i1	-2.51303	-0.034305	1.58711e-09	4.32504e-08
	451	AhypoNutrisol_DN4632_c0_g1_i1	1.44003	4.11715	1.60605e-09	4.36173e-08
	452	AhypoNutrisol_DN6633_c0_g1_i1	-1.45494	3.61404	1.60768e-09	4.36173e-08
	453	AhypoNutrisol_DN28748_c0_g1_i1	-2.43203	0.0172835	1.61492e-09	4.3717e-08
	454	AhypoNutrisol_DN13522_c0_g1_i1	2.78704	0.325439	1.62411e-09	4.38689e-08
	455	AhypoNutrisol_DN41_c0_g1_i1	-1.94959	1.01033	1.69307e-09	4.5631e-08
	456	AhypoNutrisol_DN25220_c0_g1_i1	-2.11933	0.48664	1.72013e-09	4.62587e-08
	457	AhypoNutrisol_DN4085_c0_g2_i1	-1.63705	2.10132	1.74128e-09	4.67199e-08
	458	AhypoNutrisol_DN2119_c0_g2_i1	1.85197	1.65371	1.7449e-09	4.67199e-08
	459	AhypoNutrisol_DN4960_c0_g1_i1	-1.90574	0.98986	1.79193e-09	4.78746e-08
	460	AhypoNutrisol_DN4726_c0_g1_i1	-1.71069	1.66304	1.92779e-09	5.13923e-08
	461	AhypoNutrisol_DN3819_c0_g2_i1	1.66249	2.28536	1.99933e-09	5.31838e-08
	462	AhypoNutrisol_DN6332_c0_g2_i1	-1.45308	3.39914	2.01762e-09	5.35543e-08
	463	AhypoNutrisol_DN16449_c0_g1_i1	-2.01999	0.690048	2.07087e-09	5.48489e-08
	464	AhypoNutrisol_DN16018_c0_g1_i1	-1.77779	1.39309	2.1263e-09	5.61958e-08
	465	AhypoNutrisol_DN7245_c1_g1_i1	-1.48941	3.03881	2.14996e-09	5.66989e-08
	466	AhypoNutrisol_DN2119_c0_g1_i1	2.05332	1.07683	2.31189e-09	6.08383e-08
	467	AhypoNutrisol_DN13078_c0_g1_i1	-1.94877	0.913868	2.457e-09	6.45186e-08
	468	AhypoNutrisol_DN22195_c0_g1_i1	-3.2715	-0.75442	2.51008e-09	6.57716e-08
	469	AhypoNutrisol_DN9575_c0_g1_i1	-3.42563	-0.978754	2.64566e-09	6.91764e-08
	470	AhypoNutrisol_DN27690_c0_g1_i1	-2.38951	0.145842	2.8834e-09	7.52322e-08
	471	AhypoNutrisol_DN27810_c0_g1_i1	-1.92176	1.03651	3.19853e-09	8.32772e-08
	472	AhypoNutrisol_DN5266_c0_g2_i1	-1.88762	1.00847	3.41562e-09	8.87409e-08
	473	AhypoNutrisol_DN25176_c0_g1_i1	6.68549	-0.888324	3.47145e-09	9.00008e-08
	474	AhypoNutrisol_DN7261_c0_g1_i1	1.54375	2.76275	3.64679e-09	9.42556e-08
	475	AhypoNutrisol_DN27303_c0_g1_i1	-1.83564	0.994798	3.65093e-09	9.42556e-08
	476	AhypoNutrisol_DN5748_c0_g1_i1	-1.52188	2.52789	3.68039e-09	9.48163e-08
	477	AhypoNutrisol_DN29107_c0_g1_i1	4.8067	-0.484005	3.87617e-09	9.9651e-08
	478	AhypoNutrisol_DN20387_c0_g1_i1	2.07242	1.05763	4.18342e-09	1.07325e-07
	479	AhypoNutrisol_DN5104_c0_g1_i1	-1.51184	2.59887	4.5067e-09	1.15377e-07
	480	AhypoNutrisol_DN5239_c0_g1_i1	-1.68979	1.61234	4.59359e-09	1.17357e-07
	481	AhypoNutrisol_DN5194_c2_g1_i1	-2.88843	-0.677567	4.97391e-09	1.26809e-07
	482	AhypoNutrisol_DN8760_c0_g1_i1	-2.68843	-0.434021	5.03485e-09	1.28096e-07
	483	AhypoNutrisol_DN3036_c0_g1_i1	1.68629	2.01035	5.08786e-09	1.29177e-07
	484	AhypoNutrisol_DN6639_c0_g2_i1	1.65801	2.1351	5.48087e-09	1.38617e-07
	485	AhypoNutrisol_DN6977_c0_g2_i1	-1.86956	0.901255	5.48227e-09	1.38617e-07
	486	AhypoNutrisol_DN5733_c0_g1_i1	1.44042	3.49249	5.50108e-09	1.38806e-07
	487	AhypoNutrisol_DN12858_c0_g1_i1	-2.35977	-0.0256567	5.66509e-09	1.42651e-07
	488	AhypoNutrisol_DN8422_c0_g3_i1	-1.30765	7.486	5.73599e-09	1.4414e-07
	489	AhypoNutrisol_DN10415_c0_g1_i1	6.71016	-0.855989	5.78206e-09	1.44498e-07
	490	AhypoNutrisol_DN29990_c0_g1_i1	6.68111	-0.887542	5.78206e-09	1.44498e-07
	491	AhypoNutrisol_DN20534_c0_g1_i1	-1.56014	2.10669	5.78558e-09	1.44498e-07
	492	AhypoNutrisol_DN13148_c0_g1_i1	3.62851	-0.281659	5.93871e-09	1.48021e-07
	493	AhypoNutrisol_DN7712_c0_g1_i1	-1.57802	2.04418	6.07875e-09	1.51204e-07
	494	AhypoNutrisol_DN8108_c0_g1_i1	-1.51391	2.49225	6.45441e-09	1.60224e-07
	495	AhypoNutrisol_DN16266_c0_g1_i1	-1.74324	1.38492	6.4689e-09	1.60259e-07
	496	AhypoNutrisol_DN6508_c0_g1_i1	1.53921	2.63524	6.59691e-09	1.63101e-07
	497	AhypoNutrisol_DN7492_c1_g1_i1	-2.90321	-0.523395	6.72721e-09	1.65987e-07
	498	AhypoNutrisol_DN27616_c0_g1_i1	-1.63367	1.73052	7.06059e-09	1.73863e-07
	499	AhypoNutrisol_DN12529_c0_g1_i1	-2.13995	0.453653	7.292e-09	1.79202e-07
	500	AhypoNutrisol_DN10909_c0_g1_i1	-2.07736	0.314411	7.36349e-09	1.80597e-07
	501	AhypoNutrisol_DN8421_c4_g1_i1	-1.29132	10.6849	7.53101e-09	1.84337e-07
	502	AhypoNutrisol_DN3044_c0_g1_i1	4.00814	-0.437554	7.56057e-09	1.84692e-07
	503	AhypoNutrisol_DN5220_c0_g2_i1	-1.47917	2.62291	7.8778e-09	1.92058e-07
	504	AhypoNutrisol_DN21707_c0_g1_i1	-2.31306	-0.0883074	7.95128e-09	1.93465e-07
	505	AhypoNutrisol_DN4889_c0_g1_i1	-1.59165	1.84939	8.5134e-09	2.06732e-07
	506	AhypoNutrisol_DN20766_c0_g1_i1	2.28842	0.65513	8.67312e-09	2.10195e-07
	507	AhypoNutrisol_DN5963_c0_g1_i1	-1.68031	1.49108	8.98387e-09	2.17296e-07
	508	AhypoNutrisol_DN28563_c0_g1_i1	-2.14411	0.29225	9.6346e-09	2.32577e-07
	509	AhypoNutrisol_DN8415_c0_g6_i1	-1.28085	11.6548	9.76969e-09	2.35375e-07
	510	AhypoNutrisol_DN19522_c0_g1_i1	-1.6343	1.52662	1.03983e-08	2.50029e-07
	511	AhypoNutrisol_DN18538_c0_g1_i1	-1.91755	0.835357	1.08848e-08	2.61213e-07
	512	AhypoNutrisol_DN15866_c0_g1_i1	-2.41339	-0.121687	1.09934e-08	2.63305e-07
	513	AhypoNutrisol_DN13050_c0_g1_i1	-2.0378	0.588144	1.10199e-08	2.63425e-07
	514	AhypoNutrisol_DN6703_c0_g1_i1	1.71799	1.7221	1.1103e-08	2.64894e-07
	515	AhypoNutrisol_DN14505_c0_g1_i1	3.91547	-0.520651	1.15074e-08	2.74011e-07
	516	AhypoNutrisol_DN27980_c0_g1_i1	1.83345	1.46731	1.19586e-08	2.84203e-07
	517	AhypoNutrisol_DN1054_c0_g1_i1	1.44179	3.12915	1.22637e-08	2.9089e-07
	518	AhypoNutrisol_DN4623_c0_g1_i1	-1.80965	0.918102	1.26229e-08	2.9883e-07
	519	AhypoNutrisol_DN3395_c0_g1_i1	2.0717	0.949982	1.3353e-08	3.15507e-07
	520	AhypoNutrisol_DN13128_c0_g1_i1	-2.2591	-0.0101837	1.39216e-08	3.28308e-07
	521	AhypoNutrisol_DN17129_c0_g1_i1	2.25512	0.624315	1.41387e-08	3.32788e-07
	522	AhypoNutrisol_DN29370_c0_g1_i1	-3.157	-0.844674	1.44061e-08	3.38434e-07
	523	AhypoNutrisol_DN8346_c1_g3_i1	-1.42324	2.94121	1.4477e-08	3.39449e-07
	524	AhypoNutrisol_DN24648_c0_g1_i1	-2.65027	-0.542259	1.46558e-08	3.42984e-07
	525	AhypoNutrisol_DN23403_c0_g1_i1	-1.587	1.70326	1.51259e-08	3.53312e-07
	526	AhypoNutrisol_DN8307_c0_g1_i1	-1.26709	7.58561	1.60233e-08	3.73406e-07
	527	AhypoNutrisol_DN7158_c1_g1_i1	-2.42446	-0.253148	1.60471e-08	3.73406e-07
	528	AhypoNutrisol_DN5937_c0_g1_i1	6.62228	-0.929879	1.61725e-08	3.75007e-07
	529	AhypoNutrisol_DN29875_c0_g1_i1	-2.56169	-0.330242	1.6177e-08	3.75007e-07
	530	AhypoNutrisol_DN17995_c0_g1_i1	-1.64974	1.55092	1.68559e-08	3.90006e-07
	531	AhypoNutrisol_DN5666_c0_g2_i1	1.6468	1.91922	1.8193e-08	4.20152e-07
	532	AhypoNutrisol_DN16704_c0_g1_i1	1.59126	2.16099	1.83662e-08	4.23354e-07
	533	AhypoNutrisol_DN8403_c2_g12_i1	-1.40325	2.65637	1.90187e-08	4.37573e-07
	534	AhypoNutrisol_DN1803_c0_g1_i1	-1.49976	2.14384	1.96674e-08	4.51651e-07
	535	AhypoNutrisol_DN5877_c0_g1_i1	2.05466	0.940745	2.01026e-08	4.60783e-07
	536	AhypoNutrisol_DN7693_c0_g1_i1	-1.55386	1.98514	2.07555e-08	4.7486e-07
	537	AhypoNutrisol_DN16186_c0_g1_i1	2.10567	0.79563	2.0923e-08	4.778e-07
	538	AhypoNutrisol_DN425_c0_g2_i1	-1.70898	1.20857	2.09742e-08	4.78078e-07
	539	AhypoNutrisol_DN279_c0_g1_i1	1.77291	1.51388	2.1648e-08	4.92405e-07
	540	AhypoNutrisol_DN6019_c0_g1_i1	-1.32013	3.96696	2.1683e-08	4.92405e-07
	541	AhypoNutrisol_DN6178_c0_g2_i1	1.49991	2.51194	2.24155e-08	5.08098e-07
	542	AhypoNutrisol_DN23808_c0_g1_i1	-1.79535	0.900862	2.27252e-08	5.14168e-07
	543	AhypoNutrisol_DN8370_c0_g1_i1	2.22483	0.600379	2.30668e-08	5.20697e-07
	544	AhypoNutrisol_DN23389_c0_g1_i1	-1.53744	1.98874	2.30987e-08	5.20697e-07
	545	AhypoNutrisol_DN23247_c0_g1_i1	2.06448	0.816577	2.37023e-08	5.33324e-07
	546	AhypoNutrisol_DN7510_c0_g2_i1	-1.25911	5.99339	2.5554e-08	5.73936e-07
	547	AhypoNutrisol_DN7138_c0_g1_i1	1.55576	2.19752	2.63768e-08	5.91333e-07
	548	AhypoNutrisol_DN5774_c0_g2_i1	-1.43895	2.59226	2.66845e-08	5.97139e-07
	549	AhypoNutrisol_DN8278_c0_g1_i1	-1.25115	6.51527	2.69357e-08	6.01661e-07
	550	AhypoNutrisol_DN6373_c0_g1_i1	6.35122	-1.15138	2.71585e-08	6.05536e-07
	551	AhypoNutrisol_DN7669_c0_g1_i1	-1.28722	4.6082	2.72981e-08	6.07544e-07
	552	AhypoNutrisol_DN7873_c0_g1_i1	1.36929	3.46984	2.8333e-08	6.29434e-07
	553	AhypoNutrisol_DN6832_c0_g2_i1	1.97824	0.979521	3.04572e-08	6.75401e-07
	554	AhypoNutrisol_DN7281_c0_g1_i1	-1.54381	1.73711	3.10194e-08	6.86627e-07
	555	AhypoNutrisol_DN4948_c0_g1_i1	-1.58073	1.57061	3.28582e-08	7.26019e-07
	556	AhypoNutrisol_DN3555_c0_g1_i1	-1.39239	2.67396	3.34413e-08	7.37574e-07
	557	AhypoNutrisol_DN6849_c0_g2_i1	-1.78768	0.882694	3.3646e-08	7.40756e-07
	558	AhypoNutrisol_DN7031_c0_g2_i1	1.58588	1.97447	3.4139e-08	7.50263e-07
	559	AhypoNutrisol_DN4301_c0_g1_i1	-1.33056	3.43451	3.67525e-08	8.06253e-07
	560	AhypoNutrisol_DN19469_c0_g1_i1	-1.51539	1.87154	3.91749e-08	8.5786e-07
	561	AhypoNutrisol_DN11427_c0_g1_i1	-1.63759	1.14301	4.16122e-08	9.09609e-07
	562	AhypoNutrisol_DN5199_c0_g1_i1	-1.24174	5.64859	4.24072e-08	9.25338e-07
	563	AhypoNutrisol_DN13372_c0_g1_i1	-2.53972	-0.247655	4.28462e-08	9.33255e-07
	564	AhypoNutrisol_DN6684_c0_g1_i1	-1.35533	3.06134	4.42573e-08	9.62283e-07
	565	AhypoNutrisol_DN4141_c0_g1_i1	-1.51345	1.90161	4.45297e-08	9.66491e-07
	566	AhypoNutrisol_DN25688_c0_g1_i1	-1.32877	3.23334	4.61922e-08	1.0008e-06
	567	AhypoNutrisol_DN6056_c0_g2_i1	-1.28003	4.12134	4.70694e-08	1.01801e-06
	568	AhypoNutrisol_DN24831_c0_g1_i1	-2.51582	-0.452176	4.8076e-08	1.03795e-06
	569	AhypoNutrisol_DN25153_c0_g1_i1	-2.47295	-0.506711	4.83661e-08	1.04238e-06
	570	AhypoNutrisol_DN7492_c0_g2_i1	-1.5693	1.38426	4.94838e-08	1.0646e-06
	571	AhypoNutrisol_DN6606_c0_g1_i1	-1.5174	1.86935	5.12612e-08	1.1009e-06
	572	AhypoNutrisol_DN7453_c1_g1_i1	-1.24196	5.27005	5.14868e-08	1.10382e-06
	573	AhypoNutrisol_DN8320_c0_g1_i1	1.22623	6.5253	5.32255e-08	1.1391e-06
	574	AhypoNutrisol_DN24670_c0_g1_i1	-1.50722	1.88495	5.34071e-08	1.14099e-06
	575	AhypoNutrisol_DN4597_c0_g1_i1	-1.25348	4.77441	5.41897e-08	1.1557e-06
	576	AhypoNutrisol_DN7571_c0_g2_i1	-1.95933	0.45104	5.50875e-08	1.17281e-06
	577	AhypoNutrisol_DN7834_c0_g2_i1	-1.29401	3.71259	5.53148e-08	1.17499e-06
	578	AhypoNutrisol_DN3759_c0_g2_i1	1.47776	2.36557	5.53816e-08	1.17499e-06
	579	AhypoNutrisol_DN16275_c0_g1_i1	-2.34347	-0.203212	5.59503e-08	1.18143e-06
	580	AhypoNutrisol_DN21113_c0_g1_i1	-2.24663	-0.186088	5.59503e-08	1.18143e-06
	581	AhypoNutrisol_DN6990_c0_g2_i1	-1.75185	0.779758	5.59974e-08	1.18143e-06
	582	AhypoNutrisol_DN4429_c0_g3_i1	-1.49932	1.92992	5.60707e-08	1.18143e-06
	583	AhypoNutrisol_DN2882_c0_g1_i1	-1.63225	1.33432	5.92842e-08	1.247e-06
	584	AhypoNutrisol_DN6456_c0_g1_i1	-1.4843	1.9176	6.01531e-08	1.26311e-06
	585	AhypoNutrisol_DN1347_c0_g1_i1	-1.96642	0.416454	6.15207e-08	1.28962e-06
	586	AhypoNutrisol_DN8355_c0_g2_i1	-1.49101	1.98172	6.75658e-08	1.41392e-06
	587	AhypoNutrisol_DN7689_c0_g1_i1	4.48258	-0.747701	6.86065e-08	1.43326e-06
	588	AhypoNutrisol_DN2193_c0_g2_i1	-1.81865	0.762636	6.87464e-08	1.43374e-06
	589	AhypoNutrisol_DN3541_c0_g1_i1	-1.46982	1.9244	6.96774e-08	1.45068e-06
	590	AhypoNutrisol_DN3965_c0_g1_i1	-1.42861	2.10577	7.02116e-08	1.45933e-06
	591	AhypoNutrisol_DN6555_c0_g1_i1	-1.57081	1.57411	7.14087e-08	1.4817e-06
	592	AhypoNutrisol_DN20606_c0_g1_i1	-1.51448	1.81527	7.16001e-08	1.48316e-06
	593	AhypoNutrisol_DN8384_c1_g1_i1	-1.46885	2.07528	7.25539e-08	1.50038e-06
	594	AhypoNutrisol_DN6174_c0_g1_i1	-1.2959	3.57464	7.3e-08	1.50707e-06
	595	AhypoNutrisol_DN8121_c0_g1_i1	-1.26635	4.08294	7.37242e-08	1.51946e-06
	596	AhypoNutrisol_DN5404_c0_g1_i1	-1.28841	3.64738	7.50471e-08	1.54413e-06
	597	AhypoNutrisol_DN8361_c0_g1_i1	-1.2098	6.52995	7.53484e-08	1.54773e-06
	598	AhypoNutrisol_DN7338_c0_g2_i1	1.81987	1.09468	7.60174e-08	1.55887e-06
	599	AhypoNutrisol_DN26798_c0_g1_i1	-1.85312	0.551179	7.94201e-08	1.62592e-06
	600	AhypoNutrisol_DN17706_c0_g1_i1	-6.5741	-1.56197	8.71198e-08	1.78058e-06
	601	AhypoNutrisol_DN8375_c0_g1_i1	-1.2418	4.45308	8.77523e-08	1.79053e-06
	602	AhypoNutrisol_DN9390_c0_g1_i1	2.83981	-0.123986	8.99784e-08	1.83196e-06
	603	AhypoNutrisol_DN1234_c0_g1_i1	-1.45524	1.85938	9.00816e-08	1.83196e-06
	604	AhypoNutrisol_DN7166_c0_g1_i1	-1.32545	2.94613	9.17909e-08	1.86363e-06
	605	AhypoNutrisol_DN7973_c0_g1_i1	1.22705	5.07441	9.24736e-08	1.87439e-06
	606	AhypoNutrisol_DN7025_c0_g1_i1	1.28695	3.79152	9.46729e-08	1.9158e-06
	607	AhypoNutrisol_DN23960_c0_g1_i1	3.01438	-0.194792	9.56132e-08	1.93164e-06
	608	AhypoNutrisol_DN8132_c0_g2_i1	1.62626	1.66335	9.75161e-08	1.96684e-06
	609	AhypoNutrisol_DN710_c0_g2_i1	2.60811	0.0441329	9.81183e-08	1.97496e-06
	610	AhypoNutrisol_DN18533_c0_g1_i1	2.4362	0.178362	9.82408e-08	1.97496e-06
	611	AhypoNutrisol_DN27375_c0_g1_i1	1.51208	2.03476	9.94057e-08	1.99511e-06
	612	AhypoNutrisol_DN6191_c0_g1_i1	-1.28048	3.56847	1.00852e-07	2.02082e-06
	613	AhypoNutrisol_DN9113_c0_g1_i1	-2.54974	-0.721409	1.02078e-07	2.04205e-06
	614	AhypoNutrisol_DN28330_c0_g1_i1	3.43955	-0.4518	1.04347e-07	2.08255e-06
	615	AhypoNutrisol_DN20284_c0_g1_i1	-1.57126	1.3492	1.04442e-07	2.08255e-06
	616	AhypoNutrisol_DN1230_c0_g1_i1	-1.55562	1.40495	1.05288e-07	2.09601e-06
	617	AhypoNutrisol_DN6834_c0_g1_i1	-1.42116	2.20335	1.07373e-07	2.13407e-06
	618	AhypoNutrisol_DN16165_c0_g1_i1	-1.49417	1.71037	1.1049e-07	2.19245e-06
	619	AhypoNutrisol_DN6920_c0_g2_i1	-2.1821	-0.119091	1.21631e-07	2.40963e-06
	620	AhypoNutrisol_DN23460_c0_g1_i1	-1.5741	1.49843	1.21838e-07	2.40985e-06
	621	AhypoNutrisol_DN29333_c0_g1_i1	-2.03161	0.151115	1.23432e-07	2.43744e-06
	622	AhypoNutrisol_DN2023_c0_g1_i1	2.03074	0.672008	1.2558e-07	2.47587e-06
	623	AhypoNutrisol_DN9428_c0_g1_i1	-1.29983	3.02404	1.30537e-07	2.56946e-06
	624	AhypoNutrisol_DN2154_c0_g1_i1	-1.72027	0.82945	1.3313e-07	2.61629e-06
	625	AhypoNutrisol_DN7222_c0_g1_i1	1.26617	3.86652	1.36745e-07	2.68305e-06
	626	AhypoNutrisol_DN6608_c0_g1_i1	-1.22248	4.45388	1.38087e-07	2.70504e-06
	627	AhypoNutrisol_DN8346_c1_g4_i1	-1.17304	17.5608	1.39009e-07	2.71877e-06
	628	AhypoNutrisol_DN355_c0_g1_i1	-1.53846	1.49426	1.39702e-07	2.72798e-06
	629	AhypoNutrisol_DN6813_c0_g1_i1	1.62779	1.52791	1.4031e-07	2.73549e-06
	630	AhypoNutrisol_DN21415_c0_g1_i1	-2.15471	-0.0658112	1.48135e-07	2.88346e-06
	631	AhypoNutrisol_DN29865_c0_g1_i1	-4.93781	-1.57096	1.54093e-07	2.99467e-06
	632	AhypoNutrisol_DN12402_c0_g2_i1	1.35166	2.82429	1.57634e-07	3.05865e-06
	633	AhypoNutrisol_DN23167_c0_g1_i1	-2.29126	-0.314461	1.64387e-07	3.18464e-06
	634	AhypoNutrisol_DN23353_c0_g1_i1	1.96462	0.749274	1.68586e-07	3.26084e-06
	635	AhypoNutrisol_DN8390_c0_g3_i1	-1.40797	2.07343	1.69498e-07	3.27332e-06
	636	AhypoNutrisol_DN4778_c0_g1_i1	-1.5555	1.29312	1.7247e-07	3.32025e-06
	637	AhypoNutrisol_DN4047_c0_g2_i1	-1.54691	1.29619	1.7247e-07	3.32025e-06
	638	AhypoNutrisol_DN9847_c0_g1_i1	-2.19277	-0.361106	1.7994e-07	3.45864e-06
	639	AhypoNutrisol_DN2196_c0_g2_i1	-1.45532	1.79249	1.80229e-07	3.45876e-06
	640	AhypoNutrisol_DN6604_c0_g2_i1	-1.62849	1.18642	1.82743e-07	3.50153e-06
	641	AhypoNutrisol_DN4971_c0_g1_i1	-1.37257	2.29602	1.84015e-07	3.52039e-06
	642	AhypoNutrisol_DN8048_c0_g1_i1	-1.24326	3.61955	1.90225e-07	3.63353e-06
	643	AhypoNutrisol_DN4528_c0_g1_i1	-1.29758	2.96742	1.95002e-07	3.71899e-06
	644	AhypoNutrisol_DN3842_c0_g1_i1	-1.34583	2.3949	1.97249e-07	3.75601e-06
	645	AhypoNutrisol_DN1303_c0_g1_i1	1.19035	5.24597	1.98391e-07	3.7719e-06
	646	AhypoNutrisol_DN4411_c0_g1_i1	-1.49957	1.77796	2.02268e-07	3.83965e-06
	647	AhypoNutrisol_DN2861_c0_g2_i1	1.58153	1.62119	2.07082e-07	3.92495e-06
	648	AhypoNutrisol_DN17195_c0_g1_i1	-2.34024	-0.513138	2.0978e-07	3.96996e-06
	649	AhypoNutrisol_DN6749_c0_g2_i1	-1.17574	5.49977	2.18229e-07	4.12205e-06
	650	AhypoNutrisol_DN191_c0_g2_i1	2.01718	0.666885	2.18489e-07	4.12205e-06
	651	AhypoNutrisol_DN181_c0_g2_i1	-1.82486	0.469128	2.26843e-07	4.27308e-06
	652	AhypoNutrisol_DN872_c0_g1_i1	-1.31957	2.74529	2.3166e-07	4.35714e-06
	653	AhypoNutrisol_DN26735_c0_g1_i1	1.98876	0.635297	2.49794e-07	4.69085e-06
	654	AhypoNutrisol_DN15954_c0_g1_i1	-1.42534	1.91483	2.50168e-07	4.69085e-06
	655	AhypoNutrisol_DN6509_c0_g2_i1	-1.30969	2.72274	2.52117e-07	4.72016e-06
	656	AhypoNutrisol_DN10064_c0_g1_i1	2.53344	-0.0190942	2.55533e-07	4.77684e-06
	657	AhypoNutrisol_DN1539_c0_g1_i1	1.63342	1.41125	2.55989e-07	4.77807e-06
	658	AhypoNutrisol_DN8383_c0_g1_i1	-1.14713	10.2349	2.6103e-07	4.86475e-06
	659	AhypoNutrisol_DN3534_c0_g1_i1	-1.3741	2.25125	2.65553e-07	4.94154e-06
	660	AhypoNutrisol_DN5793_c0_g2_i1	-1.32959	2.45312	2.69153e-07	5.00095e-06
	661	AhypoNutrisol_DN6042_c0_g1_i1	1.27379	3.31684	2.71105e-07	5.02959e-06
	662	AhypoNutrisol_DN16135_c0_g1_i1	2.45613	0.062755	2.71844e-07	5.03569e-06
	663	AhypoNutrisol_DN23807_c0_g1_i1	-6.44333	-1.65422	2.73614e-07	5.0532e-06
	664	AhypoNutrisol_DN27263_c0_g1_i1	-6.44333	-1.65422	2.73614e-07	5.0532e-06
	665	AhypoNutrisol_DN21621_c0_g1_i1	-2.36311	-0.473845	2.79447e-07	5.15316e-06
	666	AhypoNutrisol_DN7878_c1_g1_i1	2.14291	0.363325	2.81558e-07	5.18429e-06
	667	AhypoNutrisol_DN16774_c0_g1_i1	-1.8526	0.458894	2.86425e-07	5.26602e-06
	668	AhypoNutrisol_DN13683_c0_g1_i1	2.66791	-0.0738594	2.87618e-07	5.28003e-06
	669	AhypoNutrisol_DN1360_c0_g1_i1	-1.32561	2.55218	2.89254e-07	5.29448e-06
	670	AhypoNutrisol_DN24848_c0_g1_i1	-1.71329	0.715893	2.89269e-07	5.29448e-06
	671	AhypoNutrisol_DN7241_c0_g1_i1	-1.21772	3.87271	2.90674e-07	5.31227e-06
	672	AhypoNutrisol_DN70_c0_g1_i1	1.46141	2.0019	2.93003e-07	5.34687e-06
	673	AhypoNutrisol_DN5244_c0_g1_i1	-1.18137	4.66222	2.96123e-07	5.39577e-06
	674	AhypoNutrisol_DN5306_c0_g3_i1	-1.77404	0.39948	2.98474e-07	5.43055e-06
	675	AhypoNutrisol_DN8935_c0_g1_i1	-1.60698	1.04022	3.0586e-07	5.54846e-06
	676	AhypoNutrisol_DN8894_c0_g1_i1	-1.5714	1.04465	3.0586e-07	5.54846e-06
	677	AhypoNutrisol_DN10270_c0_g1_i1	-1.89024	0.224203	3.18195e-07	5.7637e-06
	678	AhypoNutrisol_DN8417_c0_g3_i1	-1.14365	7.51892	3.2306e-07	5.8432e-06
	679	AhypoNutrisol_DN10661_c0_g1_i1	-1.75972	0.591467	3.24508e-07	5.85878e-06
	680	AhypoNutrisol_DN48_c0_g1_i1	1.65656	1.29939	3.24955e-07	5.85878e-06
	681	AhypoNutrisol_DN21975_c0_g1_i1	-2.58921	-0.643999	3.25355e-07	5.85878e-06
	682	AhypoNutrisol_DN7883_c0_g1_i1	1.88659	0.806947	3.30508e-07	5.94284e-06
	683	AhypoNutrisol_DN8269_c0_g2_i1	-1.14641	6.54427	3.33661e-07	5.99075e-06
	684	AhypoNutrisol_DN6892_c0_g1_i1	-1.41651	1.79616	3.39155e-07	6.0805e-06
	685	AhypoNutrisol_DN267_c0_g1_i1	-1.7524	0.531969	3.42992e-07	6.14031e-06
	686	AhypoNutrisol_DN200_c0_g1_i1	-1.82761	0.349753	3.439e-07	6.14758e-06
	687	AhypoNutrisol_DN6026_c1_g1_i1	3.63267	-0.739598	3.46128e-07	6.1784e-06
	688	AhypoNutrisol_DN14853_c0_g1_i1	3.32055	-0.534768	3.50499e-07	6.24734e-06
	689	AhypoNutrisol_DN2361_c0_g1_i1	2.75724	-0.182977	3.60414e-07	6.41474e-06
	690	AhypoNutrisol_DN5459_c0_g1_i1	1.70429	1.14229	3.63492e-07	6.46015e-06
	691	AhypoNutrisol_DN13940_c0_g2_i1	-1.66398	0.81623	3.79226e-07	6.73003e-06
	692	AhypoNutrisol_DN23107_c0_g1_i1	-1.52333	1.28513	3.85127e-07	6.82486e-06
	693	AhypoNutrisol_DN16133_c0_g1_i1	-1.44995	1.79677	3.89987e-07	6.89809e-06
	694	AhypoNutrisol_DN1007_c0_g2_i1	-1.62078	0.984416	3.90384e-07	6.89809e-06
	695	AhypoNutrisol_DN4892_c0_g1_i1	1.43816	2.04201	3.96446e-07	6.99513e-06
	696	AhypoNutrisol_DN1056_c0_g1_i1	-1.38889	1.87975	4.05782e-07	7.14957e-06
	697	AhypoNutrisol_DN8296_c0_g1_i1	1.20896	3.96431	4.24849e-07	7.47478e-06
	698	AhypoNutrisol_DN20553_c0_g1_i1	-1.25704	2.87905	4.26693e-07	7.49647e-06
	699	AhypoNutrisol_DN5850_c0_g1_i1	-2.16986	-0.0669496	4.32353e-07	7.58505e-06
	700	AhypoNutrisol_DN6947_c0_g2_i1	-1.25459	2.9064	4.51025e-07	7.90132e-06
	701	AhypoNutrisol_DN21431_c0_g1_i1	-1.59076	0.985715	4.65916e-07	8.15054e-06
	702	AhypoNutrisol_DN6408_c0_g2_i1	-1.34597	2.16634	4.71258e-07	8.23225e-06
	703	AhypoNutrisol_DN21296_c0_g1_i1	-2.37349	-0.63542	4.77213e-07	8.32442e-06
	704	AhypoNutrisol_DN6043_c0_g1_i1	1.54477	1.54339	4.78339e-07	8.3322e-06
	705	AhypoNutrisol_DN3984_c0_g1_i1	-1.85987	0.170449	4.79186e-07	8.33511e-06
	706	AhypoNutrisol_DN8170_c0_g1_i1	-1.22053	3.28465	5.02819e-07	8.73382e-06
	707	AhypoNutrisol_DN11339_c0_g1_i1	-1.34582	1.9926	5.06555e-07	8.78625e-06
	708	AhypoNutrisol_DN544_c0_g1_i1	-2.39887	-0.429104	5.10331e-07	8.83298e-06
	709	AhypoNutrisol_DN1890_c0_g1_i1	-1.81088	0.295644	5.10689e-07	8.83298e-06
	710	AhypoNutrisol_DN8198_c0_g1_i1	-1.12505	6.25913	5.57017e-07	9.6207e-06
	711	AhypoNutrisol_DN6650_c0_g1_i1	-1.42133	1.60558	5.63687e-07	9.72222e-06
	712	AhypoNutrisol_DN7829_c0_g1_i1	1.2061	3.74291	5.65777e-07	9.74455e-06
	713	AhypoNutrisol_DN19864_c0_g1_i1	-1.9665	0.0236907	5.74047e-07	9.87313e-06
	714	AhypoNutrisol_DN7179_c0_g1_i1	-1.16686	4.11294	5.76062e-07	9.88941e-06
	715	AhypoNutrisol_DN23331_c0_g1_i1	1.98736	0.577862	5.76607e-07	9.88941e-06
	716	AhypoNutrisol_DN7534_c1_g2_i1	1.69328	1.0905	5.82861e-07	9.98272e-06
	717	AhypoNutrisol_DN8194_c0_g1_i1	-1.16279	4.43104	5.95043e-07	1.01771e-05
	718	AhypoNutrisol_DN5450_c0_g2_i1	-1.56837	0.928831	6.0353e-07	1.03079e-05
	719	AhypoNutrisol_DN6716_c0_g1_i1	1.39603	2.08156	6.04597e-07	1.03118e-05
	720	AhypoNutrisol_DN13549_c0_g1_i1	-1.74473	0.362031	6.16147e-07	1.04942e-05
	721	AhypoNutrisol_DN20304_c0_g1_i1	-2.29865	-0.373343	6.34225e-07	1.07871e-05
	722	AhypoNutrisol_DN13671_c0_g1_i1	6.31678	-1.1559	6.45172e-07	1.09581e-05
	723	AhypoNutrisol_DN27590_c0_g1_i1	2.19923	0.219876	6.51057e-07	1.10428e-05
	724	AhypoNutrisol_DN1455_c0_g1_i1	-1.44369	1.53585	6.52548e-07	1.10528e-05
	725	AhypoNutrisol_DN1332_c0_g2_i1	2.47826	-0.061113	6.66845e-07	1.12793e-05
	726	AhypoNutrisol_DN3167_c0_g1_i1	-1.45603	1.34164	6.92417e-07	1.16894e-05
	727	AhypoNutrisol_DN6804_c0_g1_i1	-1.25388	2.74931	6.92993e-07	1.16894e-05
	728	AhypoNutrisol_DN8406_c1_g1_i1	-1.22218	3.08843	7.32879e-07	1.23452e-05
	729	AhypoNutrisol_DN8107_c0_g3_i1	1.2326	3.19827	7.49185e-07	1.26025e-05
	730	AhypoNutrisol_DN19676_c0_g1_i1	1.41365	1.90844	7.59075e-07	1.27514e-05
	731	AhypoNutrisol_DN1597_c0_g1_i1	-1.65631	0.65416	7.6051e-07	1.2758e-05
	732	AhypoNutrisol_DN27033_c0_g1_i1	-1.97344	-0.00462001	7.62194e-07	1.27688e-05
	733	AhypoNutrisol_DN14345_c0_g1_i1	-2.07912	-0.308371	7.70605e-07	1.28921e-05
	734	AhypoNutrisol_DN17159_c0_g1_i1	-1.97815	-0.0817781	7.8277e-07	1.30778e-05
	735	AhypoNutrisol_DN12002_c0_g1_i1	-2.26481	-0.223208	7.87905e-07	1.31457e-05
	736	AhypoNutrisol_DN5332_c0_g2_i1	-1.23755	2.87926	7.95318e-07	1.32395e-05
	737	AhypoNutrisol_DN7687_c0_g2_i1	1.45426	1.72553	7.95684e-07	1.32395e-05
	738	AhypoNutrisol_DN6787_c0_g1_i1	-1.3923	1.58278	8.00516e-07	1.33018e-05
	739	AhypoNutrisol_DN6406_c0_g1_i1	-1.37057	1.81947	8.13964e-07	1.3507e-05
	740	AhypoNutrisol_DN5824_c0_g1_i1	1.4236	1.95088	8.19108e-07	1.35472e-05
	741	AhypoNutrisol_DN22526_c0_g1_i1	3.62379	-0.7375	8.19251e-07	1.35472e-05
	742	AhypoNutrisol_DN17721_c0_g1_i1	-2.28512	-0.5209	8.19701e-07	1.35472e-05
	743	AhypoNutrisol_DN7727_c0_g1_i1	2.12187	0.155134	8.59142e-07	1.41799e-05
	744	AhypoNutrisol_DN11324_c0_g1_i1	-6.29973	-1.75189	8.73006e-07	1.43894e-05
	745	AhypoNutrisol_DN19515_c0_g1_i1	1.64322	1.13417	8.9618e-07	1.47515e-05
	746	AhypoNutrisol_DN6813_c0_g3_i1	2.08314	0.321325	9.02388e-07	1.48338e-05
	747	AhypoNutrisol_DN20282_c0_g1_i1	-2.07447	-0.254316	9.18352e-07	1.5076e-05
	748	AhypoNutrisol_DN7533_c0_g1_i1	1.21397	3.2146	9.50899e-07	1.55894e-05
	749	AhypoNutrisol_DN8384_c3_g2_i1	-1.12996	4.75612	9.60155e-07	1.57169e-05
	750	AhypoNutrisol_DN7705_c0_g1_i1	-1.09074	9.53336	9.61238e-07	1.57169e-05
	751	AhypoNutrisol_DN8874_c0_g1_i1	-1.4895	1.17137	9.77624e-07	1.59635e-05
	752	AhypoNutrisol_DN680_c0_g1_i1	-1.66862	0.573604	1.028e-06	1.67436e-05
	753	AhypoNutrisol_DN730_c0_g1_i1	3.00758	-0.455642	1.02813e-06	1.67436e-05
	754	AhypoNutrisol_DN5087_c0_g1_i1	1.52088	1.47514	1.03165e-06	1.67787e-05
	755	AhypoNutrisol_DN575_c0_g1_i1	1.77237	0.832028	1.10128e-06	1.78754e-05
	756	AhypoNutrisol_DN6253_c0_g2_i1	1.37272	2.09075	1.102e-06	1.78754e-05
	757	AhypoNutrisol_DN1240_c0_g1_i1	-1.1874	3.12319	1.10755e-06	1.79417e-05
	758	AhypoNutrisol_DN20247_c0_g1_i1	-1.46857	1.16427	1.14397e-06	1.85073e-05
	759	AhypoNutrisol_DN626_c0_g2_i1	1.60609	1.1751	1.1809e-06	1.90796e-05
	760	AhypoNutrisol_DN784_c0_g2_i1	-1.40248	1.48681	1.19192e-06	1.92323e-05
	761	AhypoNutrisol_DN5488_c0_g1_i1	1.66186	0.979438	1.19627e-06	1.9277e-05
	762	AhypoNutrisol_DN12475_c0_g1_i1	1.63366	1.09005	1.21555e-06	1.95621e-05
	763	AhypoNutrisol_DN13620_c0_g1_i1	-1.86832	0.0912822	1.25926e-06	2.02307e-05
	764	AhypoNutrisol_DN21943_c0_g1_i1	3.63908	-0.721279	1.26205e-06	2.02307e-05
	765	AhypoNutrisol_DN26354_c0_g1_i1	-2.92474	-0.985626	1.26205e-06	2.02307e-05
	766	AhypoNutrisol_DN27409_c0_g1_i1	1.93289	0.446395	1.27156e-06	2.03565e-05
	767	AhypoNutrisol_DN2840_c0_g2_i1	1.42493	1.79312	1.27732e-06	2.04222e-05
	768	AhypoNutrisol_DN5759_c0_g1_i1	-1.40198	1.54547	1.29788e-06	2.07239e-05
	769	AhypoNutrisol_DN7743_c0_g1_i1	1.22178	3.03067	1.31313e-06	2.09401e-05
	770	AhypoNutrisol_DN8136_c0_g3_i1	-1.28298	2.09301	1.3305e-06	2.11895e-05
	771	AhypoNutrisol_DN9695_c0_g2_i1	-1.93144	-0.0260731	1.34368e-06	2.13717e-05
	772	AhypoNutrisol_DN1704_c0_g1_i1	1.56764	1.26274	1.37775e-06	2.18851e-05
	773	AhypoNutrisol_DN7553_c0_g2_i1	1.64433	1.06184	1.39454e-06	2.21232e-05
	774	AhypoNutrisol_DN5236_c0_g3_i1	-1.25406	2.21345	1.39893e-06	2.21642e-05
	775	AhypoNutrisol_DN8035_c0_g1_i1	-1.57095	0.735093	1.40776e-06	2.22752e-05
	776	AhypoNutrisol_DN6083_c0_g1_i1	-2.05857	-0.113586	1.41738e-06	2.23986e-05
	777	AhypoNutrisol_DN2324_c0_g1_i1	-1.37487	1.61782	1.42858e-06	2.25465e-05
	778	AhypoNutrisol_DN7760_c0_g2_i1	-1.12125	4.37773	1.43696e-06	2.26497e-05
	779	AhypoNutrisol_DN7250_c0_g1_i1	-1.335	1.82206	1.45319e-06	2.2876e-05
	780	AhypoNutrisol_DN13395_c0_g1_i1	-1.77745	0.383954	1.46485e-06	2.30301e-05
	781	AhypoNutrisol_DN5255_c0_g1_i1	-1.16224	3.37734	1.48807e-06	2.33652e-05
	782	AhypoNutrisol_DN3229_c0_g2_i1	-1.30569	2.02154	1.49198e-06	2.33965e-05
	783	AhypoNutrisol_DN991_c0_g1_i1	-1.36084	1.67044	1.53134e-06	2.39832e-05
	784	AhypoNutrisol_DN952_c0_g2_i1	-3.17908	-1.36085	1.59061e-06	2.48797e-05
	785	AhypoNutrisol_DN7477_c0_g1_i1	1.48853	1.4813	1.59929e-06	2.49835e-05
	786	AhypoNutrisol_DN3741_c0_g1_i1	2.0811	0.233026	1.65185e-06	2.57717e-05
	787	AhypoNutrisol_DN521_c0_g1_i1	1.48908	1.51258	1.66718e-06	2.59779e-05
	788	AhypoNutrisol_DN7098_c0_g2_i1	-1.37219	1.44742	1.70083e-06	2.64686e-05
	789	AhypoNutrisol_DN7758_c0_g2_i1	-1.2775	2.15305	1.72508e-06	2.68115e-05
	790	AhypoNutrisol_DN4327_c0_g1_i1	-1.24651	2.24143	1.72724e-06	2.68115e-05
	791	AhypoNutrisol_DN4564_c0_g3_i1	-1.97711	-0.27524	1.74206e-06	2.70075e-05
	792	AhypoNutrisol_DN3372_c0_g2_i1	1.34435	2.0404	1.74767e-06	2.70601e-05
	793	AhypoNutrisol_DN7252_c0_g1_i1	-1.29041	2.08557	1.77497e-06	2.74483e-05
	794	AhypoNutrisol_DN4415_c0_g2_i1	1.69944	0.871663	1.78567e-06	2.75443e-05
	795	AhypoNutrisol_DN27612_c0_g1_i1	-1.62968	0.747406	1.78567e-06	2.75443e-05
	796	AhypoNutrisol_DN7348_c0_g1_i1	-1.09852	4.68063	1.79056e-06	2.7585e-05
	797	AhypoNutrisol_DN5807_c0_g1_i1	-1.28835	2.01586	1.80823e-06	2.78223e-05
	798	AhypoNutrisol_DN19649_c0_g1_i1	-1.22381	2.5985	1.81154e-06	2.78383e-05
	799	AhypoNutrisol_DN442_c0_g1_i1	-1.54798	1.0021	1.82455e-06	2.80031e-05
	800	AhypoNutrisol_DN10659_c0_g1_i1	3.13122	-0.682047	1.83523e-06	2.80616e-05
	801	AhypoNutrisol_DN29093_c0_g1_i1	-2.55903	-0.887346	1.83523e-06	2.80616e-05
	802	AhypoNutrisol_DN24589_c0_g1_i1	-2.40888	-0.890907	1.83523e-06	2.80616e-05
	803	AhypoNutrisol_DN1012_c0_g2_i1	-1.59017	0.76986	1.85819e-06	2.83773e-05
	804	AhypoNutrisol_DN16204_c0_g1_i1	1.20593	3.01255	1.8931e-06	2.88744e-05
	805	AhypoNutrisol_DN28018_c0_g1_i1	-2.7597	-1.10616	1.97476e-06	3.00827e-05
	806	AhypoNutrisol_DN2899_c0_g1_i1	-1.33371	1.80936	2.00952e-06	3.05741e-05
	807	AhypoNutrisol_DN28483_c0_g1_i1	-1.29232	1.9406	2.05935e-06	3.12934e-05
	808	AhypoNutrisol_DN5437_c0_g1_i1	1.46326	1.45498	2.1052e-06	3.19505e-05
	809	AhypoNutrisol_DN23219_c0_g1_i1	-1.19194	2.70103	2.11986e-06	3.21332e-05
	810	AhypoNutrisol_DN19713_c0_g2_i1	-1.3255	1.86341	2.13315e-06	3.22949e-05
	811	AhypoNutrisol_DN7849_c0_g1_i1	-1.16085	3.25274	2.16039e-06	3.26668e-05
	812	AhypoNutrisol_DN7794_c0_g1_i1	-1.11203	4.00473	2.20177e-06	3.32517e-05
	813	AhypoNutrisol_DN13887_c0_g1_i1	-2.2673	-0.720896	2.21845e-06	3.34623e-05
	814	AhypoNutrisol_DN26941_c0_g1_i1	1.27959	2.28213	2.24045e-06	3.37527e-05
	815	AhypoNutrisol_DN3670_c0_g1_i1	-1.6525	0.369933	2.33349e-06	3.50957e-05
	816	AhypoNutrisol_DN12821_c0_g1_i1	1.55519	1.18223	2.33533e-06	3.50957e-05
	817	AhypoNutrisol_DN672_c0_g1_i1	1.50128	1.30147	2.34601e-06	3.52131e-05
	818	AhypoNutrisol_DN1526_c0_g1_i1	-1.39998	1.35823	2.37279e-06	3.55715e-05
	819	AhypoNutrisol_DN7632_c0_g3_i1	1.10334	4.29408	2.49156e-06	3.73064e-05
	820	AhypoNutrisol_DN8236_c1_g1_i1	2.22111	0.0183073	2.56609e-06	3.83289e-05
	821	AhypoNutrisol_DN4216_c0_g2_i1	-2.02713	-0.169836	2.56609e-06	3.83289e-05
	822	AhypoNutrisol_DN20138_c0_g1_i1	-1.32409	1.44842	2.57953e-06	3.84826e-05
	823	AhypoNutrisol_DN23136_c0_g1_i1	1.89794	0.433058	2.62197e-06	3.90682e-05
	824	AhypoNutrisol_DN7918_c0_g1_i1	1.19926	2.82322	2.73719e-06	4.07357e-05
	825	AhypoNutrisol_DN5763_c0_g3_i1	-1.12108	3.59582	2.74955e-06	4.087e-05
	826	AhypoNutrisol_DN18947_c0_g1_i1	3.1493	-0.662614	2.78032e-06	4.12773e-05
	827	AhypoNutrisol_DN5769_c0_g2_i1	1.15115	3.39426	2.79036e-06	4.13763e-05
	828	AhypoNutrisol_DN19825_c0_g1_i1	-1.9102	-0.351305	2.87231e-06	4.254e-05
	829	AhypoNutrisol_DN10032_c0_g1_i1	4.13044	-1.01686	3.022e-06	4.4703e-05
	830	AhypoNutrisol_DN28934_c0_g1_i1	-1.77381	0.0768252	3.07945e-06	4.54431e-05
	831	AhypoNutrisol_DN20220_c0_g1_i1	-1.74296	0.0923649	3.07945e-06	4.54431e-05
	832	AhypoNutrisol_DN27385_c0_g1_i1	-1.90759	-0.206796	3.09502e-06	4.5618e-05
	833	AhypoNutrisol_DN13551_c0_g1_i1	-1.61783	0.401525	3.10371e-06	4.56913e-05
	834	AhypoNutrisol_DN800_c0_g2_i1	-1.41765	1.18281	3.10965e-06	4.57237e-05
	835	AhypoNutrisol_DN3203_c0_g1_i1	-1.3192	1.52023	3.1486e-06	4.62411e-05
	836	AhypoNutrisol_DN2937_c0_g1_i1	1.08004	4.63596	3.23936e-06	4.75171e-05
	837	AhypoNutrisol_DN5053_c0_g2_i1	-1.57254	0.448086	3.26098e-06	4.77771e-05
	838	AhypoNutrisol_DN4324_c0_g2_i1	1.61612	0.843088	3.29059e-06	4.81491e-05
	839	AhypoNutrisol_DN20352_c0_g1_i1	-1.12754	3.36912	3.29423e-06	4.81491e-05
	840	AhypoNutrisol_DN4484_c0_g1_i1	1.98808	0.24907	3.31688e-06	4.84226e-05
	841	AhypoNutrisol_DN8346_c1_g2_i1	-1.03198	10.737	3.41295e-06	4.97657e-05
	842	AhypoNutrisol_DN9061_c0_g1_i1	-1.41733	1.12354	3.42859e-06	4.99344e-05
	843	AhypoNutrisol_DN3329_c0_g1_i1	-2.11733	-0.19173	3.45223e-06	5.01355e-05
	844	AhypoNutrisol_DN29692_c0_g1_i1	-2.08156	-0.57347	3.4537e-06	5.01355e-05
	845	AhypoNutrisol_DN3901_c0_g1_i1	-1.21764	2.38669	3.45466e-06	5.01355e-05
	846	AhypoNutrisol_DN27153_c0_g1_i1	-1.75081	0.15373	3.55287e-06	5.14998e-05
	847	AhypoNutrisol_DN4627_c0_g1_i1	-2.44335	-0.858471	3.73729e-06	5.41091e-05
	848	AhypoNutrisol_DN18009_c0_g1_i1	2.25056	-0.0906945	3.74649e-06	5.41782e-05
	849	AhypoNutrisol_DN5433_c0_g2_i1	-1.09736	3.74076	3.75949e-06	5.43022e-05
	850	AhypoNutrisol_DN252_c0_g1_i1	-1.26538	1.97254	3.87099e-06	5.58471e-05
	851	AhypoNutrisol_DN12523_c0_g1_i1	-1.7121	0.370539	3.90015e-06	5.62016e-05
	852	AhypoNutrisol_DN5689_c0_g1_i1	-1.22984	2.34135	3.93799e-06	5.66803e-05
	853	AhypoNutrisol_DN6930_c0_g2_i1	-1.9642	-0.392778	3.99093e-06	5.73077e-05
	854	AhypoNutrisol_DN6383_c0_g1_i1	-1.95786	-0.383267	3.99093e-06	5.73077e-05
	855	AhypoNutrisol_DN26755_c0_g1_i1	-1.27064	1.85839	4.00811e-06	5.7487e-05
	856	AhypoNutrisol_DN12217_c0_g1_i1	-1.19907	2.40243	4.04652e-06	5.79702e-05
	857	AhypoNutrisol_DN8024_c1_g2_i1	1.55538	1.06456	4.13497e-06	5.91682e-05
	858	AhypoNutrisol_DN18238_c0_g1_i1	-2.58934	-0.964695	4.21401e-06	6.02289e-05
	859	AhypoNutrisol_DN28464_c0_g1_i1	-1.80331	0.0970744	4.30142e-06	6.14066e-05
	860	AhypoNutrisol_DN5961_c0_g1_i1	-1.12302	3.22468	4.38622e-06	6.25445e-05
	861	AhypoNutrisol_DN1721_c0_g2_i1	1.44169	1.3803	4.63056e-06	6.59518e-05
	862	AhypoNutrisol_DN178_c0_g1_i1	-1.91903	-0.176641	4.64365e-06	6.5985e-05
	863	AhypoNutrisol_DN26918_c0_g1_i1	-1.86361	-0.168559	4.64365e-06	6.5985e-05
	864	AhypoNutrisol_DN6465_c0_g2_i1	-1.22597	2.00322	4.76083e-06	6.75022e-05
	865	AhypoNutrisol_DN5252_c0_g1_i1	1.36379	1.63243	4.76143e-06	6.75022e-05
	866	AhypoNutrisol_DN13784_c0_g1_i1	2.8809	-0.552473	4.79171e-06	6.78531e-05
	867	AhypoNutrisol_DN15592_c0_g1_i1	4.10285	-1.03733	4.88093e-06	6.90368e-05
	868	AhypoNutrisol_DN5816_c0_g2_i1	1.41308	1.48143	4.94295e-06	6.98334e-05
	869	AhypoNutrisol_DN11173_c0_g1_i1	-2.26021	-0.617002	4.94927e-06	6.98423e-05
	870	AhypoNutrisol_DN9089_c0_g1_i1	1.48845	1.27466	4.96375e-06	6.99661e-05
	871	AhypoNutrisol_DN6687_c0_g2_i1	-1.12141	3.08023	5.07829e-06	7.14983e-05
	872	AhypoNutrisol_DN7998_c1_g2_i1	1.21212	2.46	5.09796e-06	7.16929e-05
	873	AhypoNutrisol_DN10622_c0_g1_i1	-1.56845	0.422742	5.10868e-06	7.17614e-05
	874	AhypoNutrisol_DN2368_c0_g1_i1	1.39115	1.52291	5.12895e-06	7.19638e-05
	875	AhypoNutrisol_DN8417_c0_g14_i1	-1.01138	15.6203	5.21523e-06	7.30527e-05
	876	AhypoNutrisol_DN4762_c0_g1_i1	-1.05651	4.3534	5.21848e-06	7.30527e-05
	877	AhypoNutrisol_DN522_c0_g2_i1	1.30797	1.84874	5.32607e-06	7.44739e-05
	878	AhypoNutrisol_DN8382_c2_g9_i1	1.84542	0.391379	5.39882e-06	7.54052e-05
	879	AhypoNutrisol_DN4037_c0_g1_i1	-1.17933	2.39157	5.45036e-06	7.60384e-05
	880	AhypoNutrisol_DN8170_c0_g2_i1	1.02784	5.76467	5.50544e-06	7.67196e-05
	881	AhypoNutrisol_DN6855_c1_g1_i1	-1.06057	4.13326	5.5249e-06	7.69033e-05
	882	AhypoNutrisol_DN7782_c0_g1_i1	-1.05617	4.3209	5.53819e-06	7.69153e-05
	883	AhypoNutrisol_DN3828_c0_g2_i1	2.28264	-0.210356	5.54458e-06	7.69153e-05
	884	AhypoNutrisol_DN4628_c0_g1_i1	-2.037	-0.427583	5.54458e-06	7.69153e-05
	885	AhypoNutrisol_DN6399_c0_g1_i1	1.18961	2.52676	5.58348e-06	7.73675e-05
	886	AhypoNutrisol_DN4021_c0_g1_i1	1.34778	1.70412	5.59561e-06	7.74481e-05
	887	AhypoNutrisol_DN2138_c0_g1_i1	5.84288	-1.50472	5.62733e-06	7.77992e-05
	888	AhypoNutrisol_DN4345_c0_g1_i1	-1.08993	3.47798	5.70343e-06	7.87533e-05
	889	AhypoNutrisol_DN23175_c0_g2_i1	1.27627	2.02175	5.70918e-06	7.87533e-05
	890	AhypoNutrisol_DN8314_c0_g1_i1	1.59121	0.891217	6.0803e-06	8.37783e-05
	891	AhypoNutrisol_DN1034_c0_g1_i1	1.40522	1.35371	6.13574e-06	8.43889e-05
	892	AhypoNutrisol_DN8143_c0_g1_i1	-1.08807	3.46096	6.13838e-06	8.43889e-05
	893	AhypoNutrisol_DN12632_c0_g1_i1	2.1734	-0.017314	6.245e-06	8.57586e-05
	894	AhypoNutrisol_DN7742_c0_g1_i1	-1.02859	4.98949	6.35295e-06	8.71435e-05
	895	AhypoNutrisol_DN27488_c0_g1_i1	3.04271	-0.748748	6.38932e-06	8.75444e-05
	896	AhypoNutrisol_DN5618_c0_g1_i1	-1.33528	1.3704	6.3995e-06	8.7586e-05
	897	AhypoNutrisol_DN8046_c0_g2_i1	-1.01527	5.9367	6.42217e-06	8.77983e-05
	898	AhypoNutrisol_DN7857_c0_g1_i1	-1.10431	3.08546	6.79746e-06	9.2755e-05
	899	AhypoNutrisol_DN27819_c0_g1_i1	-1.89144	-0.148465	6.79986e-06	9.2755e-05
	900	AhypoNutrisol_DN6733_c0_g1_i1	1.35314	1.63392	6.89459e-06	9.39426e-05
	901	AhypoNutrisol_DN6504_c0_g1_i1	1.24797	2.06457	6.97119e-06	9.48809e-05
	902	AhypoNutrisol_DN1100_c0_g1_i1	-1.05417	3.85782	7.09525e-06	9.64624e-05
	903	AhypoNutrisol_DN27238_c0_g1_i1	1.80636	0.430809	7.16373e-06	9.72855e-05
	904	AhypoNutrisol_DN3634_c0_g2_i1	1.40604	1.41653	7.21991e-06	9.794e-05
	905	AhypoNutrisol_DN1897_c0_g1_i1	-1.25431	1.72084	7.24111e-06	9.81191e-05
	906	AhypoNutrisol_DN1064_c0_g2_i1	-1.1654	2.38163	7.33692e-06	9.93076e-05
	907	AhypoNutrisol_DN8159_c0_g2_i1	-1.0009	7.25665	7.38324e-06	9.98243e-05
	908	AhypoNutrisol_DN26981_c0_g1_i1	1.88879	0.264966	7.62423e-06	0.000102969
	909	AhypoNutrisol_DN1288_c0_g2_i1	-1.52492	0.580699	7.65488e-06	0.000103269
	910	AhypoNutrisol_DN28546_c0_g1_i1	2.10984	-0.0780671	7.69741e-06	0.000103673
	911	AhypoNutrisol_DN12574_c0_g1_i1	-2.07133	-0.439277	7.70175e-06	0.000103673
	912	AhypoNutrisol_DN7882_c0_g1_i1	-1.29935	1.53669	7.74603e-06	0.000104155
	913	AhypoNutrisol_DN7989_c0_g1_i1	-1.00535	6.05987	7.76487e-06	0.000104294
	914	AhypoNutrisol_DN1090_c0_g1_i1	1.22429	2.19475	7.77959e-06	0.000104378
	915	AhypoNutrisol_DN6516_c0_g1_i1	-1.1552	2.46463	7.92474e-06	0.000106209
	916	AhypoNutrisol_DN25678_c0_g1_i1	2.50456	-0.381213	8.29208e-06	0.000111011
	917	AhypoNutrisol_DN15986_c0_g1_i1	1.46594	1.06912	8.32602e-06	0.000111344
	918	AhypoNutrisol_DN8932_c0_g1_i1	-1.76181	-0.0207526	8.38985e-06	0.000112075
	919	AhypoNutrisol_DN3382_c0_g2_i1	-1.01425	4.95812	8.61378e-06	0.000114941
	920	AhypoNutrisol_DN9146_c0_g1_i1	-2.00431	-0.386492	8.62521e-06	0.000114968
	921	AhypoNutrisol_DN8278_c0_g2_i1	-1.70557	0.032469	8.88806e-06	0.000118343
	922	AhypoNutrisol_DN10103_c0_g1_i1	1.30564	1.71541	8.92964e-06	0.000118768
	923	AhypoNutrisol_DN23797_c0_g1_i1	-1.24293	1.69985	8.99912e-06	0.000119562
	924	AhypoNutrisol_DN7847_c0_g2_i1	-0.999181	6.02257	9.01348e-06	0.000119624
	925	AhypoNutrisol_DN7967_c0_g1_i1	-1.12697	2.57995	9.04628e-06	0.000119929
	926	AhypoNutrisol_DN16527_c0_g1_i1	1.26269	1.95583	9.16919e-06	0.000121307
	927	AhypoNutrisol_DN10839_c0_g1_i1	1.63768	0.665228	9.17606e-06	0.000121307
	928	AhypoNutrisol_DN4749_c0_g1_i1	-1.20162	1.92171	9.18111e-06	0.000121307
	929	AhypoNutrisol_DN6799_c0_g4_i1	-1.03825	4.00451	9.18976e-06	0.000121307
	930	AhypoNutrisol_DN8256_c0_g1_i1	-1.70901	0.294752	9.3931e-06	0.000123828
	931	AhypoNutrisol_DN15893_c0_g1_i1	-1.10411	2.79738	9.40096e-06	0.000123828
	932	AhypoNutrisol_DN5796_c0_g1_i1	-1.04681	3.88005	9.41909e-06	0.000123934
	933	AhypoNutrisol_DN2875_c0_g1_i1	-1.10718	2.72387	9.49161e-06	0.000124754
	934	AhypoNutrisol_DN5032_c0_g2_i1	1.14171	2.70694	9.55365e-06	0.000125435
	935	AhypoNutrisol_DN6600_c0_g2_i1	-1.78155	-0.0968254	9.73964e-06	0.00012774
	936	AhypoNutrisol_DN8269_c0_g3_i1	-1.03592	4.08015	9.75512e-06	0.000127758
	937	AhypoNutrisol_DN4232_c0_g1_i1	-1.04762	3.71443	9.7618e-06	0.000127758
	938	AhypoNutrisol_DN8384_c2_g2_i1	-1.02966	4.29666	9.90555e-06	0.000129501
	939	AhypoNutrisol_DN16746_c0_g1_i1	1.45785	1.14273	1.01449e-05	0.000132488
	940	AhypoNutrisol_DN10543_c0_g1_i1	2.4857	-0.379635	1.01618e-05	0.000132568
	941	AhypoNutrisol_DN16147_c0_g1_i1	-1.35564	1.11827	1.035e-05	0.000134788
	942	AhypoNutrisol_DN13881_c0_g1_i1	2.81891	-0.599469	1.0354e-05	0.000134788
	943	AhypoNutrisol_DN183_c0_g2_i1	1.16848	2.41929	1.06165e-05	0.00013806
	944	AhypoNutrisol_DN7990_c0_g2_i1	1.83219	0.308369	1.06918e-05	0.000138648
	945	AhypoNutrisol_DN12860_c0_g1_i1	1.78118	0.339618	1.06918e-05	0.000138648
	946	AhypoNutrisol_DN8403_c2_g8_i1	-2.03494	-0.460448	1.06957e-05	0.000138648
	947	AhypoNutrisol_DN6934_c0_g1_i1	-0.999797	5.26784	1.09439e-05	0.000141716
	948	AhypoNutrisol_DN8114_c0_g1_i1	-0.991242	6.07801	1.10088e-05	0.000142406
	949	AhypoNutrisol_DN5913_c0_g3_i1	1.16151	2.53104	1.1176e-05	0.000144245
	950	AhypoNutrisol_DN23688_c0_g1_i1	1.29523	1.65022	1.11852e-05	0.000144245
	951	AhypoNutrisol_DN1177_c0_g1_i1	1.2473	1.90121	1.11863e-05	0.000144245
	952	AhypoNutrisol_DN7354_c0_g1_i1	-1.23999	1.75358	1.1214e-05	0.000144451
	953	AhypoNutrisol_DN8422_c0_g1_i1	-0.974865	10.2716	1.12714e-05	0.000145039
	954	AhypoNutrisol_DN2116_c0_g1_i1	-1.07007	3.12436	1.13307e-05	0.000145648
	955	AhypoNutrisol_DN2186_c0_g2_i1	1.89545	0.184944	1.1577e-05	0.000148658
	956	AhypoNutrisol_DN3266_c0_g2_i1	-1.10309	2.59451	1.16841e-05	0.000149876
	957	AhypoNutrisol_DN6412_c0_g1_i1	-0.988835	5.68608	1.17339e-05	0.000150359
	958	AhypoNutrisol_DN8055_c0_g1_i1	-1.1695	2.05954	1.20385e-05	0.000154101
	959	AhypoNutrisol_DN19883_c0_g1_i1	1.04226	3.83528	1.20588e-05	0.000154199
	960	AhypoNutrisol_DN8373_c0_g2_i1	1.91461	0.200133	1.2136e-05	0.000154864
	961	AhypoNutrisol_DN5633_c0_g1_i1	1.90695	0.198533	1.2136e-05	0.000154864
	962	AhypoNutrisol_DN905_c0_g1_i1	1.38898	1.2501	1.21943e-05	0.000155445
	963	AhypoNutrisol_DN19318_c0_g1_i1	-2.16648	-0.890208	1.24065e-05	0.000157987
	964	AhypoNutrisol_DN5128_c0_g1_i1	1.30056	1.66837	1.25669e-05	0.000159863
	965	AhypoNutrisol_DN2086_c0_g1_i1	1.83693	0.220112	1.26673e-05	0.000160973
	966	AhypoNutrisol_DN27528_c0_g1_i1	4.03144	-1.08702	1.27745e-05	0.000162167
	967	AhypoNutrisol_DN4307_c0_g1_i1	1.52748	0.882676	1.28406e-05	0.000162698
	968	AhypoNutrisol_DN185_c0_g1_i1	-1.07218	3.02219	1.28428e-05	0.000162698
	969	AhypoNutrisol_DN7584_c0_g1_i1	-1.05082	3.54523	1.29339e-05	0.000163683
	970	AhypoNutrisol_DN6233_c0_g1_i1	1.15744	2.42303	1.31799e-05	0.000166624
	971	AhypoNutrisol_DN21967_c0_g1_i1	-1.91505	-0.506589	1.33163e-05	0.000168175
	972	AhypoNutrisol_DN23468_c0_g1_i1	-1.19982	1.77454	1.38128e-05	0.000174266
	973	AhypoNutrisol_DN8415_c0_g1_i1	-0.96473	9.34572	1.40337e-05	0.000176871
	974	AhypoNutrisol_DN2273_c0_g1_i1	-1.48216	0.55238	1.40821e-05	0.000177274
	975	AhypoNutrisol_DN6666_c0_g2_i1	1.7882	0.348397	1.40946e-05	0.000177274
	976	AhypoNutrisol_DN2170_c0_g1_i1	2.06583	-0.104846	1.41115e-05	0.000177305
	977	AhypoNutrisol_DN4921_c0_g1_i1	1.30071	1.60046	1.41845e-05	0.000178039
	978	AhypoNutrisol_DN5819_c0_g1_i1	1.15676	2.41633	1.42115e-05	0.000178196
	979	AhypoNutrisol_DN6911_c0_g1_i1	-1.04549	3.39328	1.4316e-05	0.000179322
	980	AhypoNutrisol_DN7098_c0_g1_i1	-1.61706	-0.0170072	1.43926e-05	0.000180099
	981	AhypoNutrisol_DN8342_c0_g1_i1	-1.54836	0.255795	1.45162e-05	0.00018146
	982	AhypoNutrisol_DN5958_c0_g2_i1	1.58439	0.746303	1.46656e-05	0.000183141
	983	AhypoNutrisol_DN14276_c0_g1_i1	-1.9712	-0.451338	1.48491e-05	0.000185244
	984	AhypoNutrisol_DN8355_c0_g1_i1	-1.00171	4.45334	1.50503e-05	0.00018748
	985	AhypoNutrisol_DN11069_c0_g1_i1	-1.7097	0.00777178	1.50742e-05	0.00018748
	986	AhypoNutrisol_DN23329_c0_g1_i1	-1.60184	0.0272214	1.50742e-05	0.00018748
	987	AhypoNutrisol_DN9018_c0_g1_i1	-1.75964	-0.219027	1.51644e-05	0.00018841
	988	AhypoNutrisol_DN4161_c0_g2_i1	1.18329	2.1696	1.537e-05	0.000190772
	989	AhypoNutrisol_DN17569_c0_g1_i1	1.17173	2.2591	1.6173e-05	0.000200535
	990	AhypoNutrisol_DN20499_c0_g1_i1	-1.04656	3.20621	1.63099e-05	0.000202028
	991	AhypoNutrisol_DN4529_c0_g1_i1	1.34966	1.28423	1.63719e-05	0.000202591
	992	AhypoNutrisol_DN6865_c0_g2_i1	1.21798	1.9368	1.6468e-05	0.000203576
	993	AhypoNutrisol_DN8063_c0_g2_i1	1.06275	3.24149	1.6905e-05	0.000208768
	994	AhypoNutrisol_DN7807_c0_g1_i1	-1.03958	3.34711	1.70825e-05	0.000210747
	995	AhypoNutrisol_DN6990_c0_g1_i1	-1.79188	-0.142953	1.71132e-05	0.000210913
	996	AhypoNutrisol_DN46_c0_g1_i1	1.59312	0.705808	1.76336e-05	0.000217109
	997	AhypoNutrisol_DN16917_c0_g1_i1	2.11488	-0.192089	1.77489e-05	0.00021831
	998	AhypoNutrisol_DN13816_c0_g1_i1	1.27769	1.62211	1.79144e-05	0.000220125
	999	AhypoNutrisol_DN14896_c0_g2_i1	1.11214	2.64006	1.8052e-05	0.00022072
	1000	AhypoNutrisol_DN1220_c0_g1_i1	2.56716	-0.53402	1.80529e-05	0.00022072
	1001	AhypoNutrisol_DN15884_c0_g1_i1	2.56041	-0.546466	1.80529e-05	0.00022072
	1002	AhypoNutrisol_DN2484_c0_g2_i1	2.55834	-0.543626	1.80529e-05	0.00022072
	1003	AhypoNutrisol_DN29001_c0_g1_i1	-2.15385	-0.755885	1.80529e-05	0.00022072
	1004	AhypoNutrisol_DN17285_c0_g1_i1	2.26275	-0.38089	1.86624e-05	0.000227946
	1005	AhypoNutrisol_DN211_c0_g1_i1	1.46848	0.928657	1.86945e-05	0.00022811
	1006	AhypoNutrisol_DN716_c0_g1_i1	-1.30075	1.2565	1.8779e-05	0.000228914
	1007	AhypoNutrisol_DN6753_c0_g1_i1	-0.968358	5.50624	1.88437e-05	0.000229475
	1008	AhypoNutrisol_DN6391_c0_g1_i1	-1.33471	0.928637	1.88983e-05	0.000229911
	1009	AhypoNutrisol_DN5869_c0_g2_i1	-1.32815	0.947718	1.89303e-05	0.000230072
	1010	AhypoNutrisol_DN4302_c0_g1_i1	-1.10986	2.36361	1.90311e-05	0.000231067
	1011	AhypoNutrisol_DN4736_c0_g1_i1	-1.16081	1.98887	1.91365e-05	0.000232117
	1012	AhypoNutrisol_DN6604_c0_g1_i1	-1.0279	3.89061	1.9657e-05	0.000238196
	1013	AhypoNutrisol_DN7325_c0_g2_i1	-0.965774	5.41695	2.06756e-05	0.000250282
	1014	AhypoNutrisol_DN7468_c0_g1_i1	-0.979473	4.61869	2.06953e-05	0.000250282
	1015	AhypoNutrisol_DN7829_c0_g2_i1	1.29447	1.49779	2.07984e-05	0.000251282
	1016	AhypoNutrisol_DN7656_c0_g1_i1	-2.05523	-0.699076	2.08477e-05	0.000251381
	1017	AhypoNutrisol_DN25773_c0_g1_i1	-1.91899	-0.671559	2.08477e-05	0.000251381
	1018	AhypoNutrisol_DN8677_c0_g1_i1	-1.20075	1.41907	2.08781e-05	0.000251501
	1019	AhypoNutrisol_DN1622_c0_g1_i1	-1.43698	0.562517	2.12965e-05	0.00025629
	1020	AhypoNutrisol_DN5933_c0_g1_i1	1.54687	0.709536	2.16069e-05	0.00025977
	1021	AhypoNutrisol_DN28271_c0_g1_i1	1.49176	0.859647	2.21608e-05	0.000266168
	1022	AhypoNutrisol_DN5855_c0_g1_i1	1.40641	1.10343	2.22402e-05	0.000266661
	1023	AhypoNutrisol_DN3313_c0_g1_i1	1.462	0.919032	2.22453e-05	0.000266661
	1024	AhypoNutrisol_DN8156_c0_g2_i1	-0.968092	4.80085	2.29621e-05	0.000274985
	1025	AhypoNutrisol_DN27826_c0_g1_i1	2.41132	-0.449967	2.35564e-05	0.000281552
	1026	AhypoNutrisol_DN2785_c0_g1_i1	-2.08659	-0.629568	2.35564e-05	0.000281552
	1027	AhypoNutrisol_DN6723_c0_g1_i1	-1.19354	1.91023	2.37292e-05	0.000283341
	1028	AhypoNutrisol_DN4003_c0_g1_i1	1.16974	2.11761	2.39991e-05	0.000286285
	1029	AhypoNutrisol_DN27886_c0_g1_i1	1.69213	0.416243	2.40336e-05	0.000286418
	1030	AhypoNutrisol_DN2389_c0_g1_i1	-1.12955	2.02693	2.45524e-05	0.000292317
	1031	AhypoNutrisol_DN7776_c0_g1_i1	-1.00279	3.61962	2.48041e-05	0.000295026
	1032	AhypoNutrisol_DN7421_c0_g1_i1	1.00807	3.77531	2.50362e-05	0.000297226
	1033	AhypoNutrisol_DN2464_c0_g1_i1	-1.18458	1.57992	2.50375e-05	0.000297226
	1034	AhypoNutrisol_DN24228_c0_g1_i1	1.82337	0.129443	2.55265e-05	0.000302446
	1035	AhypoNutrisol_DN3379_c0_g1_i1	1.81442	0.116491	2.55265e-05	0.000302446
	1036	AhypoNutrisol_DN4730_c0_g1_i1	-0.933699	10.2173	2.56882e-05	0.000304068
	1037	AhypoNutrisol_DN3509_c0_g1_i1	1.25408	1.57677	2.57912e-05	0.000304993
	1038	AhypoNutrisol_DN10984_c0_g1_i1	-1.41008	0.578431	2.61106e-05	0.000308473
	1039	AhypoNutrisol_DN19654_c0_g1_i1	-2.05443	-0.772146	2.61701e-05	0.000308878
	1040	AhypoNutrisol_DN4324_c0_g1_i1	1.4886	0.702516	2.62146e-05	0.000309105
	1041	AhypoNutrisol_DN7227_c0_g1_i1	1.50496	0.777969	2.63664e-05	0.000310597
	1042	AhypoNutrisol_DN12710_c0_g1_i1	-2.50248	-1.14617	2.64272e-05	0.000311014
	1043	AhypoNutrisol_DN19956_c0_g1_i1	1.47288	0.84431	2.64736e-05	0.000311261
	1044	AhypoNutrisol_DN785_c0_g2_i1	-1.88108	-0.267758	2.73436e-05	0.000320875
	1045	AhypoNutrisol_DN17965_c0_g1_i1	-1.76449	-0.270327	2.73436e-05	0.000320875
	1046	AhypoNutrisol_DN4753_c0_g1_i1	-1.15677	1.79525	2.78328e-05	0.000326304
	1047	AhypoNutrisol_DN7575_c1_g2_i1	-1.26486	1.26095	2.82269e-05	0.000330608
	1048	AhypoNutrisol_DN23311_c0_g1_i1	5.97293	-1.4033	2.93374e-05	0.000343286
	1049	AhypoNutrisol_DN8410_c0_g1_i1	-0.925821	13.5508	2.955e-05	0.000345445
	1050	AhypoNutrisol_DN889_c0_g1_i1	-1.96922	-0.68724	2.98454e-05	0.000348566
	1051	AhypoNutrisol_DN7298_c0_g1_i1	-1.04436	2.84906	3.00799e-05	0.000350971
	1052	AhypoNutrisol_DN6897_c0_g1_i1	1.0513	2.98764	3.02564e-05	0.000352694
	1053	AhypoNutrisol_DN19983_c0_g1_i1	1.27918	1.48044	3.03116e-05	0.000353002
	1054	AhypoNutrisol_DN6370_c0_g1_i1	1.15464	2.12251	3.06634e-05	0.00035676
	1055	AhypoNutrisol_DN4930_c0_g1_i1	2.20255	-0.267242	3.08694e-05	0.000358496
	1056	AhypoNutrisol_DN748_c0_g1_i1	1.03274	3.1674	3.08711e-05	0.000358496
	1057	AhypoNutrisol_DN5096_c0_g1_i1	-1.41031	0.398558	3.09795e-05	0.000359415
	1058	AhypoNutrisol_DN12755_c0_g1_i1	-1.45426	0.424247	3.11868e-05	0.000361136
	1059	AhypoNutrisol_DN4287_c0_g2_i1	-1.4421	0.430874	3.11868e-05	0.000361136
	1060	AhypoNutrisol_DN20009_c0_g1_i1	-4.27746	-1.98104	3.13204e-05	0.000362342
	1061	AhypoNutrisol_DN7826_c0_g1_i1	1.58783	0.589307	3.15007e-05	0.000364084
	1062	AhypoNutrisol_DN20418_c0_g1_i1	-1.43873	0.51996	3.16124e-05	0.000365031
	1063	AhypoNutrisol_DN13123_c0_g1_i1	-1.20287	1.31368	3.16485e-05	0.000365104
	1064	AhypoNutrisol_DN6238_c0_g2_i1	1.52817	0.700414	3.17945e-05	0.000366443
	1065	AhypoNutrisol_DN8096_c0_g1_i1	-0.946589	4.91073	3.2112e-05	0.000369755
	1066	AhypoNutrisol_DN28252_c0_g1_i1	1.23453	1.59454	3.2215e-05	0.000370556
	1067	AhypoNutrisol_DN19721_c0_g1_i1	1.86823	0.0715002	3.22419e-05	0.000370556
	1068	AhypoNutrisol_DN825_c0_g1_i1	-1.06501	2.48173	3.24204e-05	0.000372257
	1069	AhypoNutrisol_DN100_c0_g1_i1	1.25484	1.56488	3.27277e-05	0.000375344
	1070	AhypoNutrisol_DN7862_c0_g1_i1	1.05721	2.90049	3.27504e-05	0.000375344
	1071	AhypoNutrisol_DN25256_c0_g1_i1	2.43768	-0.638398	3.28599e-05	0.000376247
	1072	AhypoNutrisol_DN5535_c0_g1_i1	1.16333	1.87821	3.29663e-05	0.000377114
	1073	AhypoNutrisol_DN3729_c0_g1_i1	1.15942	2.01441	3.3248e-05	0.000379982
	1074	AhypoNutrisol_DN19988_c0_g2_i1	1.34565	1.26819	3.32912e-05	0.000380121
	1075	AhypoNutrisol_DN1256_c0_g1_i1	2.40662	-0.449706	3.33371e-05	0.000380291
	1076	AhypoNutrisol_DN13532_c0_g1_i1	3.79508	-1.26404	3.35539e-05	0.000382408
	1077	AhypoNutrisol_DN4740_c0_g1_i1	-1.08375	2.26589	3.3655e-05	0.000383204
	1078	AhypoNutrisol_DN6295_c0_g3_i1	-0.977287	3.81672	3.42391e-05	0.000389494
	1079	AhypoNutrisol_DN2148_c0_g1_i1	-1.05469	2.40012	3.48397e-05	0.000395959
	1080	AhypoNutrisol_DN2418_c0_g1_i1	-1.85924	-0.351216	3.49221e-05	0.000396527
	1081	AhypoNutrisol_DN6054_c0_g1_i1	0.990478	3.76282	3.57801e-05	0.000405894
	1082	AhypoNutrisol_DN8799_c0_g1_i1	1.11656	2.21995	3.62242e-05	0.000410491
	1083	AhypoNutrisol_DN683_c0_g2_i1	-1.01072	3.11065	3.62523e-05	0.000410491
	1084	AhypoNutrisol_DN7860_c0_g2_i1	-1.97934	-0.577338	3.6608e-05	0.000414136
	1085	AhypoNutrisol_DN24815_c0_g1_i1	-1.55389	0.196395	3.70374e-05	0.0004184
	1086	AhypoNutrisol_DN1839_c0_g1_i1	-1.22481	1.25149	3.70531e-05	0.0004184
	1087	AhypoNutrisol_DN16094_c1_g1_i1	1.40232	0.918556	3.72245e-05	0.000419948
	1088	AhypoNutrisol_DN26335_c0_g1_i1	2.41308	-0.656619	3.79223e-05	0.000427428
	1089	AhypoNutrisol_DN7026_c0_g2_i1	-1.0951	2.00781	3.8197e-05	0.000429594
	1090	AhypoNutrisol_DN27179_c0_g1_i1	-1.45275	0.348848	3.82165e-05	0.000429594
	1091	AhypoNutrisol_DN3606_c0_g2_i1	-1.00114	3.2223	3.8229e-05	0.000429594
	1092	AhypoNutrisol_DN5619_c0_g1_i1	1.04397	2.8415	3.82888e-05	0.000429594
	1093	AhypoNutrisol_DN9704_c0_g1_i1	-1.7787	-0.247181	3.82897e-05	0.000429594
	1094	AhypoNutrisol_DN7539_c1_g1_i1	-1.3385	0.626225	3.84642e-05	0.000431158
	1095	AhypoNutrisol_DN6613_c1_g1_i1	-1.4844	0.496607	3.86616e-05	0.000432975
	1096	AhypoNutrisol_DN4710_c0_g1_i1	0.999336	3.46055	3.96108e-05	0.0004432
	1097	AhypoNutrisol_DN15779_c0_g1_i1	-1.75913	-0.204166	3.97271e-05	0.000444096
	1098	AhypoNutrisol_DN8390_c0_g4_i1	-0.915186	7.31728	4.0022e-05	0.000446985
	1099	AhypoNutrisol_DN2965_c0_g1_i1	2.59113	-0.771782	4.11728e-05	0.000459002
	1100	AhypoNutrisol_DN10711_c0_g1_i1	2.58923	-0.773214	4.11728e-05	0.000459002
	1101	AhypoNutrisol_DN15833_c0_g1_i1	1.28164	1.36004	4.16179e-05	0.000463543
	1102	AhypoNutrisol_DN1557_c0_g1_i1	1.19529	1.69442	4.21197e-05	0.000468705
	1103	AhypoNutrisol_DN2811_c0_g2_i1	-1.03172	2.60418	4.21945e-05	0.000469112
	1104	AhypoNutrisol_DN8013_c0_g1_i1	1.21868	1.52744	4.23416e-05	0.000470322
	1105	AhypoNutrisol_DN6321_c1_g1_i1	2.14815	-0.31082	4.24086e-05	0.00047064
	1106	AhypoNutrisol_DN12774_c0_g1_i1	-1.05604	2.39554	4.26377e-05	0.000472754
	1107	AhypoNutrisol_DN20891_c0_g1_i1	-1.96785	-0.742499	4.27064e-05	0.000473088
	1108	AhypoNutrisol_DN2061_c0_g1_i1	1.14458	2.01214	4.32701e-05	0.0004789
	1109	AhypoNutrisol_DN26913_c0_g1_i1	-1.46585	0.757457	4.44769e-05	0.000491665
	1110	AhypoNutrisol_DN8254_c0_g1_i1	1.07388	2.52369	4.45036e-05	0.000491665
	1111	AhypoNutrisol_DN7042_c0_g2_i1	-1.0082	2.81475	4.47167e-05	0.000493574
	1112	AhypoNutrisol_DN7544_c0_g2_i1	-1.07731	2.2593	4.51739e-05	0.000497933
	1113	AhypoNutrisol_DN6907_c0_g2_i1	-1.04641	2.47215	4.51928e-05	0.000497933
	1114	AhypoNutrisol_DN2290_c0_g1_i1	1.44776	0.825581	4.54114e-05	0.000499444
	1115	AhypoNutrisol_DN7109_c0_g1_i1	-1.37864	0.706728	4.54114e-05	0.000499444
	1116	AhypoNutrisol_DN6332_c0_g1_i1	-1.02061	2.69269	4.57492e-05	0.000502708
	1117	AhypoNutrisol_DN2934_c0_g1_i1	-1.17179	1.33414	4.60157e-05	0.000505184
	1118	AhypoNutrisol_DN3186_c0_g2_i1	1.49907	0.73699	4.62455e-05	0.000506799
	1119	AhypoNutrisol_DN8403_c2_g7_i1	-1.39278	0.628028	4.62455e-05	0.000506799
	1120	AhypoNutrisol_DN7436_c0_g1_i1	-1.39406	0.583385	4.67208e-05	0.000511551
	1121	AhypoNutrisol_DN19874_c0_g1_i1	-1.95558	-0.662844	4.71536e-05	0.000515267
	1122	AhypoNutrisol_DN17849_c0_g1_i1	-1.99859	-0.382204	4.71862e-05	0.000515267
	1123	AhypoNutrisol_DN9716_c0_g1_i1	1.96536	-0.178715	4.71862e-05	0.000515267
	1124	AhypoNutrisol_DN4000_c0_g2_i1	-0.990593	3.1655	4.78528e-05	0.000522081
	1125	AhypoNutrisol_DN3001_c0_g1_i1	2.68503	-0.699974	4.82582e-05	0.000525103
	1126	AhypoNutrisol_DN1004_c0_g1_i1	2.66812	-0.709137	4.82582e-05	0.000525103
	1127	AhypoNutrisol_DN12340_c0_g1_i1	2.63357	-0.740749	4.82582e-05	0.000525103
	1128	AhypoNutrisol_DN4966_c0_g2_i1	2.20805	-0.422339	5.12301e-05	0.000556452
	1129	AhypoNutrisol_DN25666_c0_g1_i1	2.17859	-0.442894	5.12301e-05	0.000556452
	1130	AhypoNutrisol_DN5597_c0_g1_i1	2.84155	-0.896211	5.12918e-05	0.00055663
	1131	AhypoNutrisol_DN8180_c0_g1_i1	0.959498	3.81736	5.19612e-05	0.000563396
	1132	AhypoNutrisol_DN5168_c0_g1_i1	-1.74546	-0.211352	5.25453e-05	0.000569225
	1133	AhypoNutrisol_DN26998_c0_g1_i1	1.33281	1.16832	5.3238e-05	0.00057622
	1134	AhypoNutrisol_DN5354_c0_g2_i1	-1.00523	2.94737	5.39903e-05	0.000583848
	1135	AhypoNutrisol_DN2746_c0_g1_i1	-1.1677	1.57474	5.42959e-05	0.000585739
	1136	AhypoNutrisol_DN8362_c0_g2_i1	-0.90097	7.00008	5.42999e-05	0.000585739
	1137	AhypoNutrisol_DN9131_c0_g1_i1	-1.03268	2.42032	5.43085e-05	0.000585739
	1138	AhypoNutrisol_DN27644_c0_g1_i1	-1.89606	-0.553109	5.49208e-05	0.000591341
	1139	AhypoNutrisol_DN27196_c0_g1_i1	-2.07786	-0.820801	5.49244e-05	0.000591341
	1140	AhypoNutrisol_DN6059_c0_g2_i1	-1.22678	1.0078	5.57935e-05	0.000600171
	1141	AhypoNutrisol_DN7006_c0_g1_i1	-0.891895	10.6402	5.72081e-05	0.000614849
	1142	AhypoNutrisol_DN1321_c0_g1_i1	2.15629	-0.295753	5.82249e-05	0.00062523
	1143	AhypoNutrisol_DN20108_c0_g1_i1	1.54522	0.498543	5.86365e-05	0.000629099
	1144	AhypoNutrisol_DN8384_c3_g3_i1	-0.932149	4.44527	5.89451e-05	0.000631856
	1145	AhypoNutrisol_DN6022_c0_g2_i1	0.973341	3.48969	5.94604e-05	0.000636824
	1146	AhypoNutrisol_DN4351_c0_g2_i1	1.36275	0.965362	5.98979e-05	0.000640949
	1147	AhypoNutrisol_DN3265_c0_g1_i1	1.11452	2.03008	5.99535e-05	0.000640985
	1148	AhypoNutrisol_DN6107_c0_g2_i1	-1.03	2.43867	6.05085e-05	0.000646355
	1149	AhypoNutrisol_DN7629_c0_g2_i1	2.2562	-0.562296	6.10742e-05	0.000651082
	1150	AhypoNutrisol_DN2965_c0_g2_i1	2.23524	-0.583528	6.10742e-05	0.000651082
	1151	AhypoNutrisol_DN8417_c0_g2_i1	-0.890059	8.81299	6.11332e-05	0.000651082
	1152	AhypoNutrisol_DN2069_c0_g2_i1	-1.24522	1.27255	6.11634e-05	0.000651082
	1153	AhypoNutrisol_DN22011_c0_g1_i1	2.53854	-0.810395	6.13759e-05	0.000652778
	1154	AhypoNutrisol_DN7187_c0_g1_i1	-0.910474	5.0437	6.20117e-05	0.000658969
	1155	AhypoNutrisol_DN5441_c0_g1_i1	-1.20073	1.07184	6.24565e-05	0.00066312
	1156	AhypoNutrisol_DN28985_c0_g1_i1	1.94938	-0.184677	6.37164e-05	0.000675912
	1157	AhypoNutrisol_DN5438_c0_g1_i1	1.04994	2.52281	6.47352e-05	0.000686126
	1158	AhypoNutrisol_DN7990_c0_g1_i1	-0.950324	3.5926	6.50439e-05	0.000688803
	1159	AhypoNutrisol_DN5000_c0_g2_i1	-1.01888	2.61485	6.58475e-05	0.000696711
	1160	AhypoNutrisol_DN725_c0_g1_i1	1.07355	2.27789	6.64287e-05	0.000702254
	1161	AhypoNutrisol_DN25999_c0_g1_i1	-1.95679	-0.679959	6.66545e-05	0.000704034
	1162	AhypoNutrisol_DN8261_c0_g2_i1	1.89843	-0.103575	6.78446e-05	0.000715373
	1163	AhypoNutrisol_DN5240_c0_g1_i1	-1.61184	-0.252103	6.78446e-05	0.000715373
	1164	AhypoNutrisol_DN8388_c0_g2_i1	0.984775	3.2002	6.80254e-05	0.000716663
	1165	AhypoNutrisol_DN6959_c0_g3_i1	1.0408	2.52921	6.84185e-05	0.000720185
	1166	AhypoNutrisol_DN2858_c0_g1_i1	-1.02799	2.43943	6.85036e-05	0.000720463
	1167	AhypoNutrisol_DN3674_c0_g1_i1	-1.02051	2.31615	7.00366e-05	0.000735954
	1168	AhypoNutrisol_DN921_c0_g1_i1	1.0889	2.10014	7.07911e-05	0.000743246
	1169	AhypoNutrisol_DN12479_c0_g1_i1	-1.05444	2.11072	7.16833e-05	0.000751969
	1170	AhypoNutrisol_DN21305_c0_g1_i1	-1.3746	0.423829	7.17556e-05	0.000752085
	1171	AhypoNutrisol_DN9952_c0_g1_i1	-1.42374	0.356539	7.28126e-05	0.000762512
	1172	AhypoNutrisol_DN26740_c0_g1_i1	-1.01766	2.48817	7.29728e-05	0.000763538
	1173	AhypoNutrisol_DN6112_c0_g2_i1	1.10935	2.00503	7.32971e-05	0.000766276
	1174	AhypoNutrisol_DN3164_c0_g2_i1	-1.17912	1.20735	7.39912e-05	0.000772873
	1175	AhypoNutrisol_DN6944_c0_g1_i1	1.00542	2.87963	7.41033e-05	0.000773278
	1176	AhypoNutrisol_DN3147_c0_g2_i1	1.11573	1.9895	7.42228e-05	0.000773278
	1177	AhypoNutrisol_DN12175_c0_g1_i1	-1.47262	0.20168	7.42459e-05	0.000773278
	1178	AhypoNutrisol_DN18310_c0_g1_i1	1.62667	0.298847	7.44089e-05	0.000773278
	1179	AhypoNutrisol_DN8038_c0_g1_i1	-1.44707	0.181224	7.44089e-05	0.000773278
	1180	AhypoNutrisol_DN6618_c0_g1_i1	1.06021	2.36063	7.44477e-05	0.000773278
	1181	AhypoNutrisol_DN21071_c0_g1_i1	-1.44422	0.139884	7.44713e-05	0.000773278
	1182	AhypoNutrisol_DN8376_c4_g3_i1	1.29664	1.1015	7.45925e-05	0.000773882
	1183	AhypoNutrisol_DN7826_c0_g2_i1	1.12471	1.90348	7.50453e-05	0.000777921
	1184	AhypoNutrisol_DN23269_c0_g1_i1	-1.04205	2.00974	7.51939e-05	0.000778803
	1185	AhypoNutrisol_DN5205_c0_g2_i1	-1.27338	0.747945	7.55662e-05	0.000781999
	1186	AhypoNutrisol_DN5768_c0_g2_i1	1.27056	1.24364	7.62851e-05	0.000788772
	1187	AhypoNutrisol_DN4153_c0_g1_i1	1.13036	1.79846	7.68587e-05	0.000794034
	1188	AhypoNutrisol_DN8410_c0_g2_i1	-0.87657	9.3904	7.72403e-05	0.00079681
	1189	AhypoNutrisol_DN1627_c0_g2_i1	-0.972425	3.1958	7.72573e-05	0.00079681
	1190	AhypoNutrisol_DN13363_c0_g1_i1	2.84738	-0.889985	7.77582e-05	0.000800629
	1191	AhypoNutrisol_DN8632_c0_g1_i1	2.79221	-0.933189	7.77582e-05	0.000800629
	1192	AhypoNutrisol_DN7788_c0_g2_i1	-1.05153	2.04073	7.79371e-05	0.000801798
	1193	AhypoNutrisol_DN5440_c0_g1_i1	-1.2465	0.882566	8.17719e-05	0.000840544
	1194	AhypoNutrisol_DN13538_c0_g1_i1	-1.69225	-0.435311	8.31806e-05	0.000854308
	1195	AhypoNutrisol_DN16205_c0_g2_i1	1.29901	1.13279	8.39087e-05	0.000861065
	1196	AhypoNutrisol_DN1167_c0_g1_i1	1.16233	1.51291	8.43099e-05	0.000864459
	1197	AhypoNutrisol_DN14024_c0_g1_i1	1.90072	-0.224323	8.59755e-05	0.0008808
	1198	AhypoNutrisol_DN11085_c0_g1_i1	-2.14134	-0.820859	8.72815e-05	0.000893433
	1199	AhypoNutrisol_DN19456_c0_g1_i1	-1.66008	-0.308527	8.83073e-05	0.000903179
	1200	AhypoNutrisol_DN8161_c1_g1_i1	1.38145	0.828597	8.98885e-05	0.000918586
	1201	AhypoNutrisol_DN12202_c0_g1_i1	1.25087	1.19273	9.06435e-05	0.000925438
	1202	AhypoNutrisol_DN8390_c0_g1_i1	-0.874709	6.5834	9.07753e-05	0.000925438
	1203	AhypoNutrisol_DN8357_c0_g1_i1	-0.90812	4.25454	9.07854e-05	0.000925438
	1204	AhypoNutrisol_DN27047_c0_g1_i1	2.56422	-0.789171	9.14435e-05	0.000930599
	1205	AhypoNutrisol_DN29634_c0_g1_i1	2.54898	-0.797174	9.14435e-05	0.000930599
	1206	AhypoNutrisol_DN8376_c2_g1_i1	1.12742	1.74005	9.15251e-05	0.000930657
	1207	AhypoNutrisol_DN20150_c0_g1_i1	-1.45175	0.238354	9.25149e-05	0.000939942
	1208	AhypoNutrisol_DN23455_c0_g1_i1	-0.973286	2.72787	9.29313e-05	0.000943391
	1209	AhypoNutrisol_DN1290_c0_g1_i1	-1.04384	2.0216	9.34731e-05	0.000948107
	1210	AhypoNutrisol_DN7599_c0_g1_i1	-1.42955	0.163065	9.37856e-05	0.0009498
	1211	AhypoNutrisol_DN1756_c1_g1_i1	1.79555	0.023512	9.3795e-05	0.0009498
	1212	AhypoNutrisol_DN19995_c0_g1_i1	1.70294	0.0379209	9.43927e-05	0.000955064
	1213	AhypoNutrisol_DN23549_c0_g1_i1	-1.23179	1.05836	9.55027e-05	0.000965498
	1214	AhypoNutrisol_DN28946_c0_g1_i1	2.71138	-0.989192	9.76146e-05	0.000984414
	1215	AhypoNutrisol_DN27975_c0_g1_i1	2.68949	-1.00743	9.76146e-05	0.000984414
	1216	AhypoNutrisol_DN13213_c0_g1_i1	-2.31819	-1.25912	9.76146e-05	0.000984414
	1217	AhypoNutrisol_DN7133_c0_g2_i1	-1.06252	1.91689	9.84673e-05	0.000992198
	1218	AhypoNutrisol_DN16063_c0_g2_i1	-1.01204	2.39975	9.87575e-05	0.000994305
	1219	AhypoNutrisol_DN7879_c0_g1_i1	0.942343	3.51317	9.96565e-05	0.00100253
	1220	AhypoNutrisol_DN2034_c0_g1_i1	-1.08356	1.68952	9.99061e-05	0.00100422
	1221	AhypoNutrisol_DN5576_c0_g1_i1	-1.1241	1.58212	0.000100664	0.00101101
	1222	AhypoNutrisol_DN5173_c0_g1_i1	0.920507	3.99648	0.000100946	0.00101301
	1223	AhypoNutrisol_DN23148_c0_g2_i1	-0.997525	2.45333	0.000104066	0.00104346
	1224	AhypoNutrisol_DN727_c0_g2_i1	-0.942104	3.1777	0.000104559	0.00104756
	1225	AhypoNutrisol_DN8016_c1_g1_i1	1.17834	1.43092	0.000105166	0.00105278
	1226	AhypoNutrisol_DN16741_c0_g1_i1	-1.36436	0.425256	0.000106678	0.00106704
	1227	AhypoNutrisol_DN8159_c0_g1_i1	-0.878789	5.28581	0.000106922	0.00106861
	1228	AhypoNutrisol_DN7646_c0_g1_i1	-0.929923	3.49895	0.000108202	0.00108053
	1229	AhypoNutrisol_DN23242_c0_g1_i1	1.23745	1.15149	0.000108361	0.00108123
	1230	AhypoNutrisol_DN14226_c0_g1_i1	-1.32424	0.689928	0.000108837	0.00108484
	1231	AhypoNutrisol_DN5056_c0_g2_i1	1.13068	1.75214	0.0001089	0.00108484
	1232	AhypoNutrisol_DN3076_c0_g1_i1	1.26276	1.13358	0.000110447	0.00109936
	1233	AhypoNutrisol_DN20699_c0_g1_i1	-1.27027	0.675124	0.000110834	0.00110232
	1234	AhypoNutrisol_DN6922_c0_g1_i1	-1.14072	1.40074	0.000112507	0.00111805
	1235	AhypoNutrisol_DN814_c0_g1_i1	-1.28923	0.657754	0.000112873	0.00112078
	1236	AhypoNutrisol_DN7573_c0_g1_i1	-0.902857	4.02952	0.000114044	0.00113091
	1237	AhypoNutrisol_DN4121_c0_g1_i1	0.970953	3.02158	0.000114078	0.00113091
	1238	AhypoNutrisol_DN26893_c0_g1_i1	-1.01055	2.2538	0.00011469	0.00113606
	1239	AhypoNutrisol_DN17816_c0_g1_i1	2.35227	-0.695843	0.000114984	0.00113806
	1240	AhypoNutrisol_DN10557_c0_g1_i1	1.93142	-0.195644	0.000115918	0.00114638
	1241	AhypoNutrisol_DN8392_c1_g1_i1	1.55434	0.319447	0.000116913	0.00115249
	1242	AhypoNutrisol_DN3876_c0_g1_i1	-1.51197	0.167546	0.000116913	0.00115249
	1243	AhypoNutrisol_DN1391_c0_g2_i1	-1.4866	0.169316	0.000116913	0.00115249
	1244	AhypoNutrisol_DN1113_c0_g1_i1	-1.45151	0.181342	0.000116913	0.00115249
	1245	AhypoNutrisol_DN5157_c0_g1_i1	-1.17695	1.00054	0.000117103	0.00115344
	1246	AhypoNutrisol_DN7479_c0_g3_i1	-1.01779	2.13493	0.000117454	0.00115597
	1247	AhypoNutrisol_DN15103_c0_g1_i1	2.77446	-0.940061	0.00011782	0.00115864
	1248	AhypoNutrisol_DN2108_c0_g2_i1	-0.904247	3.88675	0.000118519	0.00116458
	1249	AhypoNutrisol_DN5509_c0_g1_i1	-1.19996	0.972292	0.000119462	0.00117291
	1250	AhypoNutrisol_DN1186_c0_g1_i1	-0.980224	2.52011	0.000119657	0.00117389
	1251	AhypoNutrisol_DN162_c0_g1_i1	-1.58039	-0.24593	0.000121087	0.00118696
	1252	AhypoNutrisol_DN9897_c0_g1_i1	-1.38866	0.526145	0.000121427	0.00118934
	1253	AhypoNutrisol_DN12224_c0_g1_i1	1.83805	-0.0412274	0.000121875	0.00119278
	1254	AhypoNutrisol_DN2202_c0_g1_i1	-1.46114	-0.0461505	0.000122171	0.00119395
	1255	AhypoNutrisol_DN13891_c0_g1_i1	-1.56893	-0.133751	0.000122287	0.00119395
	1256	AhypoNutrisol_DN2321_c0_g1_i1	-1.52451	-0.134652	0.000122287	0.00119395
	1257	AhypoNutrisol_DN8256_c0_g2_i1	-0.859399	6.26065	0.000124317	0.00121281
	1258	AhypoNutrisol_DN7756_c0_g1_i1	-1.03224	2.14121	0.000125212	0.00122057
	1259	AhypoNutrisol_DN7896_c0_g2_i1	0.920632	3.65487	0.000126718	0.00123427
	1260	AhypoNutrisol_DN7260_c0_g1_i1	-1.00752	2.12575	0.000128852	0.00125406
	1261	AhypoNutrisol_DN6794_c0_g1_i1	-1.32723	0.418497	0.000130506	0.00126915
	1262	AhypoNutrisol_DN5231_c0_g1_i1	-1.09498	1.54437	0.000132032	0.00128297
	1263	AhypoNutrisol_DN1319_c0_g2_i1	-1.25073	0.673279	0.000132325	0.0012848
	1264	AhypoNutrisol_DN20296_c0_g1_i1	-1.87882	-0.733321	0.000132876	0.0012881
	1265	AhypoNutrisol_DN8885_c0_g1_i1	-1.86799	-0.732432	0.000132876	0.0012881
	1266	AhypoNutrisol_DN5387_c0_g1_i1	-0.889517	4.23124	0.000133334	0.00129153
	1267	AhypoNutrisol_DN5338_c0_g1_i1	-1.06829	1.61405	0.000134102	0.00129794
	1268	AhypoNutrisol_DN4665_c0_g1_i1	-1.1976	0.841032	0.000135274	0.00130745
	1269	AhypoNutrisol_DN7844_c0_g2_i1	-1.04449	1.87208	0.000135297	0.00130745
	1270	AhypoNutrisol_DN12686_c0_g1_i1	-1.07252	1.66851	0.000135887	0.00131152
	1271	AhypoNutrisol_DN23078_c0_g1_i1	2.51378	-0.822121	0.000136147	0.00131152
	1272	AhypoNutrisol_DN10921_c0_g1_i1	2.46948	-0.852877	0.000136147	0.00131152
	1273	AhypoNutrisol_DN20731_c0_g1_i1	2.38461	-0.919773	0.000136147	0.00131152
	1274	AhypoNutrisol_DN4697_c0_g3_i1	-1.11435	1.41781	0.000137385	0.00132241
	1275	AhypoNutrisol_DN8413_c1_g1_i1	-1.17178	1.20178	0.000139544	0.00134214
	1276	AhypoNutrisol_DN3949_c0_g2_i1	1.48988	0.397861	0.000139806	0.0013436
	1277	AhypoNutrisol_DN10354_c0_g1_i1	1.93463	-0.463659	0.000145451	0.00139567
	1278	AhypoNutrisol_DN3448_c0_g1_i1	-1.74501	-0.585145	0.000145451	0.00139567
	1279	AhypoNutrisol_DN2927_c0_g2_i1	1.14905	1.44123	0.00014593	0.00139917
	1280	AhypoNutrisol_DN4857_c0_g1_i1	1.53845	0.305384	0.00014657	0.00140421
	1281	AhypoNutrisol_DN6719_c0_g1_i1	0.894788	4.01069	0.000148031	0.0014171
	1282	AhypoNutrisol_DN15938_c0_g1_i1	-0.979395	2.30343	0.000149345	0.00142856
	1283	AhypoNutrisol_DN3639_c0_g1_i1	1.59741	0.20998	0.00015075	0.00143905
	1284	AhypoNutrisol_DN1790_c0_g1_i1	2.6507	-1.03034	0.000150793	0.00143905
	1285	AhypoNutrisol_DN17700_c0_g1_i1	2.62986	-1.04592	0.000150793	0.00143905
	1286	AhypoNutrisol_DN9588_c0_g1_i1	-1.22121	0.718827	0.000150931	0.00143925
	1287	AhypoNutrisol_DN13761_c0_g1_i1	-2.07627	-0.976252	0.00015229	0.00145107
	1288	AhypoNutrisol_DN8208_c0_g3_i1	0.947799	3.05077	0.000152795	0.00145476
	1289	AhypoNutrisol_DN18293_c0_g1_i1	-1.69966	-0.469118	0.000153522	0.00146054
	1290	AhypoNutrisol_DN22280_c0_g1_i1	1.66226	0.102204	0.000156042	0.00148317
	1291	AhypoNutrisol_DN14381_c0_g1_i1	5.38017	-1.80077	0.000156142	0.00148317
	1292	AhypoNutrisol_DN3679_c0_g2_i1	1.65459	0.0919972	0.000157414	0.00149294
	1293	AhypoNutrisol_DN4651_c1_g1_i1	-1.46921	-0.0728854	0.000157414	0.00149294
	1294	AhypoNutrisol_DN3949_c0_g1_i1	1.79675	-0.188615	0.00015799	0.00149725
	1295	AhypoNutrisol_DN28187_c0_g1_i1	1.08233	1.8161	0.000158257	0.00149862
	1296	AhypoNutrisol_DN7571_c0_g3_i1	-1.70089	-0.150207	0.000158519	0.00149993
	1297	AhypoNutrisol_DN9010_c0_g1_i1	1.7278	-0.0318628	0.000159306	0.00150622
	1298	AhypoNutrisol_DN13794_c0_g1_i1	1.76674	-0.0971591	0.000159685	0.00150864
	1299	AhypoNutrisol_DN13245_c0_g1_i1	-2.95771	-1.6787	0.000160159	0.00151195
	1300	AhypoNutrisol_DN8360_c0_g1_i1	0.855803	5.41752	0.000160629	0.00151522
	1301	AhypoNutrisol_DN6306_c0_g1_i1	-0.982749	2.51045	0.000160964	0.00151722
	1302	AhypoNutrisol_DN4361_c0_g1_i1	0.926016	3.30931	0.000161824	0.00152416
	1303	AhypoNutrisol_DN6886_c0_g1_i1	-0.928108	3.05938	0.000162022	0.00152485
	1304	AhypoNutrisol_DN2034_c0_g2_i1	-1.04083	1.84898	0.0001652	0.00155356
	1305	AhypoNutrisol_DN6352_c0_g1_i1	-0.956871	2.6274	0.000165503	0.00155522
	1306	AhypoNutrisol_DN16102_c0_g2_i1	1.04331	2.00231	0.000165636	0.00155528
	1307	AhypoNutrisol_DN2198_c0_g1_i1	1.44536	0.417822	0.000166303	0.00156035
	1308	AhypoNutrisol_DN23222_c0_g1_i1	-1.22403	0.753427	0.000170731	0.00160067
	1309	AhypoNutrisol_DN5646_c0_g2_i1	0.910347	3.41954	0.000172509	0.0016161
	1310	AhypoNutrisol_DN18958_c0_g1_i1	2.14711	-0.642021	0.000177801	0.00166441
	1311	AhypoNutrisol_DN10618_c0_g1_i1	1.21664	1.07228	0.000178877	0.0016732
	1312	AhypoNutrisol_DN6739_c0_g3_i1	1.01721	2.22607	0.000180918	0.001691
	1313	AhypoNutrisol_DN8215_c0_g1_i1	-0.847992	5.10824	0.000185206	0.00172976
	1314	AhypoNutrisol_DN8020_c0_g1_i1	-1.00725	2.03129	0.000185813	0.00173411
	1315	AhypoNutrisol_DN13265_c0_g1_i1	2.28531	-0.532406	0.000187346	0.00174709
	1316	AhypoNutrisol_DN20338_c0_g1_i1	-1.02956	1.82416	0.000187869	0.00175063
	1317	AhypoNutrisol_DN7926_c0_g1_i1	-0.907894	3.20149	0.000189908	0.00176793
	1318	AhypoNutrisol_DN17079_c0_g1_i1	3.00063	-1.18901	0.000190158	0.00176793
	1319	AhypoNutrisol_DN28451_c0_g1_i1	2.99819	-1.1863	0.000190158	0.00176793
	1320	AhypoNutrisol_DN13745_c0_g1_i1	-1.89213	-0.691697	0.000194969	0.00181009
	1321	AhypoNutrisol_DN23971_c0_g1_i1	1.38366	0.491826	0.000194988	0.00181009
	1322	AhypoNutrisol_DN7898_c0_g3_i1	1.27081	0.861196	0.00019665	0.00182414
	1323	AhypoNutrisol_DN1482_c0_g1_i1	1.6242	0.155305	0.000196877	0.00182487
	1324	AhypoNutrisol_DN963_c0_g2_i1	-1.0077	1.84763	0.000198269	0.00183638
	1325	AhypoNutrisol_DN7847_c0_g1_i1	-0.940661	2.77689	0.000198758	0.00183952
	1326	AhypoNutrisol_DN24163_c0_g1_i1	-1.29771	0.363555	0.000199689	0.00184675
	1327	AhypoNutrisol_DN21211_c0_g1_i1	-1.36662	-0.0162175	0.000199874	0.00184706
	1328	AhypoNutrisol_DN7020_c0_g1_i1	-1.04681	1.53808	0.000200538	0.00185181
	1329	AhypoNutrisol_DN29273_c0_g1_i1	1.95681	-0.450604	0.000200866	0.00185344
	1330	AhypoNutrisol_DN729_c0_g2_i1	-1.23305	0.743795	0.000201813	0.00185938
	1331	AhypoNutrisol_DN5912_c0_g1_i1	-1.2027	0.757196	0.000201813	0.00185938
	1332	AhypoNutrisol_DN27102_c0_g1_i1	-2.16456	-1.117	0.000202528	0.00186317
	1333	AhypoNutrisol_DN29842_c0_g1_i1	-2.03816	-1.09273	0.000202528	0.00186317
	1334	AhypoNutrisol_DN2444_c0_g2_i1	0.967179	2.51059	0.000204321	0.00187825
	1335	AhypoNutrisol_DN6273_c0_g2_i1	-1.00229	1.96911	0.000206456	0.00189645
	1336	AhypoNutrisol_DN29088_c0_g1_i1	-1.5846	-0.184482	0.000207352	0.00190184
	1337	AhypoNutrisol_DN24434_c0_g1_i1	-1.47755	-0.163776	0.000207352	0.00190184
	1338	AhypoNutrisol_DN1475_c0_g2_i1	-0.979118	2.14232	0.000208143	0.0019074
	1339	AhypoNutrisol_DN5745_c0_g1_i1	1.91951	-0.32917	0.000208269	0.0019074
	1340	AhypoNutrisol_DN6757_c0_g1_i1	-1.57765	-0.241833	0.000209123	0.00191236
	1341	AhypoNutrisol_DN20578_c0_g1_i1	-1.48173	-0.19963	0.000209123	0.00191236
	1342	AhypoNutrisol_DN6413_c0_g3_i1	1.42418	0.404318	0.000209411	0.00191357
	1343	AhypoNutrisol_DN13156_c0_g1_i1	-1.51567	-0.316228	0.00021107	0.00192729
	1344	AhypoNutrisol_DN8081_c0_g1_i1	0.951023	2.67064	0.000211813	0.00193263
	1345	AhypoNutrisol_DN6470_c0_g3_i1	1.28392	0.791555	0.000212751	0.00193975
	1346	AhypoNutrisol_DN6715_c0_g1_i1	1.02503	1.99323	0.000214155	0.00195111
	1347	AhypoNutrisol_DN12717_c0_g1_i1	0.908829	3.19425	0.000217197	0.00197735
	1348	AhypoNutrisol_DN26789_c0_g1_i1	-1.39298	0.217836	0.000219508	0.0019969
	1349	AhypoNutrisol_DN6024_c0_g1_i1	1.22935	1.01365	0.000224258	0.0020386
	1350	AhypoNutrisol_DN27711_c0_g1_i1	1.07438	1.70874	0.00022612	0.00205401
	1351	AhypoNutrisol_DN8350_c1_g1_i1	-0.827014	5.95091	0.00022635	0.00205457
	1352	AhypoNutrisol_DN29212_c0_g2_i1	-1.11959	1.03182	0.00022739	0.00206249
	1353	AhypoNutrisol_DN1511_c0_g1_i1	3.64435	-1.36445	0.000232833	0.00211029
	1354	AhypoNutrisol_DN3308_c0_g1_i1	-0.935892	2.49491	0.00023576	0.00213524
	1355	AhypoNutrisol_DN5949_c0_g3_i1	-0.977243	2.10829	0.000236593	0.00214121
	1356	AhypoNutrisol_DN5194_c0_g1_i1	0.965735	2.51972	0.000239159	0.00216284
	1357	AhypoNutrisol_DN23992_c0_g1_i1	-0.845268	4.44664	0.00024323	0.00219803
	1358	AhypoNutrisol_DN7087_c0_g3_i1	-0.965051	2.09146	0.000245136	0.00221331
	1359	AhypoNutrisol_DN4403_c0_g2_i1	1.28978	0.803787	0.000245282	0.00221331
	1360	AhypoNutrisol_DN8398_c0_g3_i1	1.21828	1.04125	0.000246663	0.00222414
	1361	AhypoNutrisol_DN4115_c0_g1_i1	-0.835956	4.91224	0.000249266	0.00224596
	1362	AhypoNutrisol_DN6681_c0_g2_i1	-1.29443	0.524408	0.000251116	0.00226096
	1363	AhypoNutrisol_DN5211_c0_g3_i1	-1.08047	1.37613	0.00025291	0.00227545
	1364	AhypoNutrisol_DN20730_c0_g1_i1	2.13596	-0.645493	0.000253374	0.00227628
	1365	AhypoNutrisol_DN27728_c0_g1_i1	2.1269	-0.657174	0.000253374	0.00227628
	1366	AhypoNutrisol_DN27344_c0_g1_i1	-1.34044	0.273921	0.000258188	0.00231783
	1367	AhypoNutrisol_DN7203_c0_g1_i1	1.06469	1.72944	0.000258772	0.00232137
	1368	AhypoNutrisol_DN19932_c0_g1_i1	-1.23073	0.658756	0.000259839	0.00232925
	1369	AhypoNutrisol_DN23214_c0_g1_i1	-1.03567	1.50103	0.000261208	0.00233981
	1370	AhypoNutrisol_DN21159_c0_g1_i1	1.15857	1.17993	0.000262762	0.00235201
	1371	AhypoNutrisol_DN5508_c0_g1_i1	1.03571	1.83009	0.000263732	0.00235318
	1372	AhypoNutrisol_DN7095_c0_g1_i1	1.98222	-0.585557	0.000263852	0.00235318
	1373	AhypoNutrisol_DN12072_c0_g1_i1	1.97825	-0.591913	0.000263852	0.00235318
	1374	AhypoNutrisol_DN18709_c0_g1_i1	-1.82128	-0.757601	0.000263852	0.00235318
	1375	AhypoNutrisol_DN6185_c0_g1_i1	-1.76349	-0.744496	0.000263852	0.00235318
	1376	AhypoNutrisol_DN9905_c0_g1_i1	-1.32341	0.251152	0.000265266	0.00236407
	1377	AhypoNutrisol_DN7704_c1_g1_i1	-1.75224	-0.691388	0.00027164	0.00241912
	1378	AhypoNutrisol_DN7201_c0_g1_i1	-0.851695	3.96534	0.000272746	0.0024272
	1379	AhypoNutrisol_DN4977_c0_g2_i1	1.0447	1.76178	0.000273108	0.00242866
	1380	AhypoNutrisol_DN6865_c0_g1_i1	0.997134	2.10586	0.000275032	0.002444
	1381	AhypoNutrisol_DN4099_c0_g1_i1	1.05379	1.69328	0.000276849	0.0024569
	1382	AhypoNutrisol_DN9790_c0_g1_i1	1.69765	-0.148069	0.000276937	0.0024569
	1383	AhypoNutrisol_DN9350_c0_g1_i1	1.93331	-0.459483	0.000277085	0.0024569
	1384	AhypoNutrisol_DN6814_c0_g2_i1	0.960084	2.37357	0.000281259	0.00249141
	1385	AhypoNutrisol_DN16696_c0_g1_i1	1.69435	-0.261695	0.000281586	0.00249141
	1386	AhypoNutrisol_DN10029_c0_g1_i1	-1.6092	-0.384644	0.000281586	0.00249141
	1387	AhypoNutrisol_DN4179_c0_g1_i1	1.00401	2.08689	0.000285614	0.00252523
	1388	AhypoNutrisol_DN6916_c0_g2_i1	-0.863128	3.58	0.000286499	0.00253122
	1389	AhypoNutrisol_DN9115_c0_g1_i1	-2.14446	-1.12745	0.00030096	0.00265707
	1390	AhypoNutrisol_DN6045_c1_g1_i1	0.990768	2.02098	0.000301948	0.00266388
	1391	AhypoNutrisol_DN9615_c0_g1_i1	-1.18168	0.796883	0.000302526	0.00266706
	1392	AhypoNutrisol_DN7287_c0_g1_i1	-0.839373	4.17795	0.000306039	0.00269609
	1393	AhypoNutrisol_DN6920_c0_g1_i1	-1.29602	0.316967	0.000308603	0.00271673
	1394	AhypoNutrisol_DN23705_c0_g1_i1	1.15252	1.1545	0.000309803	0.00272533
	1395	AhypoNutrisol_DN7267_c0_g2_i1	-0.926257	2.5207	0.000310127	0.00272623
	1396	AhypoNutrisol_DN9138_c0_g1_i1	0.954531	2.34907	0.000310898	0.00273104
	1397	AhypoNutrisol_DN2100_c0_g2_i1	-0.857156	3.61175	0.00031517	0.00276659
	1398	AhypoNutrisol_DN8094_c0_g2_i1	-0.811859	5.61339	0.000315792	0.00277007
	1399	AhypoNutrisol_DN28795_c0_g1_i1	-1.43573	-0.0337355	0.000319094	0.00279504
	1400	AhypoNutrisol_DN25412_c0_g1_i1	-1.37511	-0.0135264	0.000319094	0.00279504
	1401	AhypoNutrisol_DN5805_c0_g1_i1	1.11863	1.28965	0.000320711	0.0028072
	1402	AhypoNutrisol_DN6281_c0_g1_i1	-0.940818	2.35058	0.00032657	0.00285644
	1403	AhypoNutrisol_DN3832_c0_g1_i1	1.61208	0.0694734	0.000327075	0.00285678
	1404	AhypoNutrisol_DN10928_c0_g1_i1	1.51582	0.0694144	0.000327075	0.00285678
	1405	AhypoNutrisol_DN26830_c0_g1_i1	-1.3231	0.234418	0.000327931	0.00286222
	1406	AhypoNutrisol_DN5107_c0_g1_i1	-1.33359	0.562656	0.000329057	0.00287
	1407	AhypoNutrisol_DN3037_c0_g3_i1	-0.93276	2.37638	0.000331627	0.00289036
	1408	AhypoNutrisol_DN1688_c0_g1_i1	-0.967359	1.84312	0.000334018	0.00290914
	1409	AhypoNutrisol_DN6297_c0_g1_i1	-0.950341	2.11256	0.000334573	0.00291138
	1410	AhypoNutrisol_DN7110_c0_g1_i1	-0.960071	2.0778	0.000334751	0.00291138
	1411	AhypoNutrisol_DN7870_c1_g1_i1	-1.4485	-0.117081	0.000334988	0.00291138
	1412	AhypoNutrisol_DN8406_c2_g1_i1	-0.841003	3.96627	0.000336951	0.00292636
	1413	AhypoNutrisol_DN4453_c0_g2_i1	1.45977	0.312692	0.0003381	0.00293427
	1414	AhypoNutrisol_DN16179_c0_g1_i1	-0.976846	1.90712	0.000341885	0.00296502
	1415	AhypoNutrisol_DN4608_c0_g1_i1	1.06363	1.51261	0.000342595	0.00296907
	1416	AhypoNutrisol_DN12308_c0_g1_i1	-1.01327	1.51519	0.00034445	0.00298304
	1417	AhypoNutrisol_DN7333_c0_g3_i1	1.04484	1.71922	0.000347944	0.00301118
	1418	AhypoNutrisol_DN9617_c0_g1_i1	-0.849322	3.52922	0.000348852	0.0030169
	1419	AhypoNutrisol_DN4670_c0_g1_i1	-1.59878	-0.236321	0.000350284	0.00302715
	1420	AhypoNutrisol_DN5028_c0_g2_i1	-1.12431	0.89557	0.000352794	0.0030467
	1421	AhypoNutrisol_DN16989_c0_g1_i1	-0.952621	1.99699	0.000363221	0.00313454
	1422	AhypoNutrisol_DN20432_c0_g1_i1	-1.24754	0.337294	0.000366304	0.00315892
	1423	AhypoNutrisol_DN19794_c0_g1_i1	1.61996	-0.203197	0.000370153	0.0031894
	1424	AhypoNutrisol_DN5665_c1_g1_i1	-0.905548	2.61007	0.000370812	0.0031894
	1425	AhypoNutrisol_DN641_c0_g2_i1	1.10463	1.17342	0.000371045	0.0031894
	1426	AhypoNutrisol_DN1380_c0_g1_i1	-0.912815	2.382	0.000371059	0.0031894
	1427	AhypoNutrisol_DN13062_c0_g1_i1	-1.92016	-0.804272	0.000371138	0.0031894
	1428	AhypoNutrisol_DN7555_c0_g1_i1	0.835257	4.05755	0.000376049	0.00322933
	1429	AhypoNutrisol_DN4708_c0_g2_i1	2.0533	-0.525795	0.000377991	0.00324374
	1430	AhypoNutrisol_DN8844_c0_g1_i1	1.2303	0.826497	0.0003791	0.00324635
	1431	AhypoNutrisol_DN25781_c0_g1_i1	-1.60735	-0.48001	0.000379354	0.00324635
	1432	AhypoNutrisol_DN4253_c0_g1_i1	-1.59505	-0.468634	0.000379354	0.00324635
	1433	AhypoNutrisol_DN14960_c0_g1_i1	-1.55577	-0.461914	0.000379354	0.00324635
	1434	AhypoNutrisol_DN7469_c0_g2_i1	-1.05119	1.25362	0.000388975	0.00332636
	1435	AhypoNutrisol_DN4192_c0_g1_i1	-0.892513	2.63776	0.00039029	0.00333528
	1436	AhypoNutrisol_DN6473_c0_g1_i1	-0.866661	3.00171	0.000391426	0.00334266
	1437	AhypoNutrisol_DN1616_c0_g1_i1	-0.897501	2.62615	0.000402094	0.00343137
	1438	AhypoNutrisol_DN23477_c0_g1_i1	-1.2542	0.421356	0.000402482	0.0034323
	1439	AhypoNutrisol_DN8403_c1_g1_i1	0.852314	3.60311	0.000404102	0.00344227
	1440	AhypoNutrisol_DN16573_c0_g1_i1	1.03982	1.64221	0.000404214	0.00344227
	1441	AhypoNutrisol_DN13866_c0_g1_i1	1.40852	0.340145	0.000405083	0.00344728
	1442	AhypoNutrisol_DN27854_c0_g1_i1	-1.47095	-0.0481699	0.000405679	0.00344996
	1443	AhypoNutrisol_DN12935_c0_g1_i1	2.63766	-1.03888	0.000407821	0.00346337
	1444	AhypoNutrisol_DN28785_c0_g1_i1	-2.28857	-1.25451	0.000407821	0.00346337
	1445	AhypoNutrisol_DN7227_c0_g2_i1	1.20967	0.97722	0.000409956	0.00347909
	1446	AhypoNutrisol_DN81_c0_g1_i1	1.02742	1.62343	0.000414903	0.00351864
	1447	AhypoNutrisol_DN1086_c0_g1_i1	-0.949214	1.84715	0.000416756	0.0035304
	1448	AhypoNutrisol_DN13548_c0_g1_i1	1.29714	0.478935	0.000416865	0.0035304
	1449	AhypoNutrisol_DN26935_c0_g1_i1	1.28573	0.624611	0.00042104	0.0035633
	1450	AhypoNutrisol_DN2479_c0_g1_i1	-0.922832	2.16468	0.000423611	0.00358258
	1451	AhypoNutrisol_DN13985_c0_g1_i1	-1.11802	0.8675	0.000423964	0.0035831
	1452	AhypoNutrisol_DN7218_c0_g1_i1	-0.847054	3.3598	0.000429548	0.00362779
	1453	AhypoNutrisol_DN12974_c0_g1_i1	1.53205	0.006925	0.000430055	0.00362957
	1454	AhypoNutrisol_DN12893_c0_g1_i1	1.32801	0.456918	0.000431947	0.00364303
	1455	AhypoNutrisol_DN1551_c0_g1_i1	1.25396	0.729416	0.000435324	0.00366647
	1456	AhypoNutrisol_DN16106_c0_g1_i1	-1.24101	0.621982	0.000435324	0.00366647
	1457	AhypoNutrisol_DN7748_c0_g1_i1	-0.828128	3.72088	0.000435707	0.00366718
	1458	AhypoNutrisol_DN8132_c1_g1_i1	-0.890883	2.56384	0.000436725	0.00367322
	1459	AhypoNutrisol_DN5031_c0_g1_i1	1.09244	1.30298	0.000440203	0.00369994
	1460	AhypoNutrisol_DN17896_c0_g1_i1	-1.47296	-0.173554	0.000442341	0.00371536
	1461	AhypoNutrisol_DN12840_c0_g1_i1	2.37627	-0.922872	0.000446671	0.00374403
	1462	AhypoNutrisol_DN5892_c0_g1_i1	2.36972	-0.925164	0.000446671	0.00374403
	1463	AhypoNutrisol_DN16117_c0_g1_i1	2.36837	-0.927984	0.000446671	0.00374403
	1464	AhypoNutrisol_DN19838_c0_g1_i1	0.992921	1.85874	0.000447205	0.00374596
	1465	AhypoNutrisol_DN7697_c1_g1_i1	-1.24941	0.315642	0.000447764	0.00374808
	1466	AhypoNutrisol_DN8424_c0_g1_i1	1.43679	0.229501	0.000448876	0.00375482
	1467	AhypoNutrisol_DN7772_c0_g2_i1	-0.791561	5.42806	0.000451612	0.00377513
	1468	AhypoNutrisol_DN5676_c0_g2_i1	0.944036	2.23503	0.000452291	0.00377823
	1469	AhypoNutrisol_DN7621_c0_g1_i1	-0.822532	3.95805	0.000453548	0.00378615
	1470	AhypoNutrisol_DN3345_c0_g1_i1	-0.907464	2.25728	0.000454482	0.00379137
	1471	AhypoNutrisol_DN5424_c0_g1_i1	0.918685	2.47535	0.000456021	0.00380067
	1472	AhypoNutrisol_DN6017_c0_g1_i1	-0.918255	2.06602	0.000456217	0.00380067
	1473	AhypoNutrisol_DN8327_c0_g2_i1	0.982674	1.92509	0.000462693	0.00385201
	1474	AhypoNutrisol_DN12707_c0_g1_i1	-1.02196	1.39684	0.000465818	0.00387539
	1475	AhypoNutrisol_DN16553_c0_g1_i1	1.58297	-0.132451	0.000466581	0.00387648
	1476	AhypoNutrisol_DN25432_c0_g1_i1	-1.49265	-0.275701	0.000466581	0.00387648
	1477	AhypoNutrisol_DN7732_c0_g1_i1	0.889259	2.73865	0.000467819	0.00388169
	1478	AhypoNutrisol_DN2159_c0_g2_i1	-1.04547	1.1406	0.000467841	0.00388169
	1479	AhypoNutrisol_DN14429_c0_g1_i1	1.3022	0.535133	0.000469509	0.00389289
	1480	AhypoNutrisol_DN6399_c1_g1_i1	2.16791	-0.831908	0.000476353	0.00394697
	1481	AhypoNutrisol_DN19481_c0_g1_i1	-0.878821	2.59439	0.000477881	0.00394926
	1482	AhypoNutrisol_DN27624_c0_g1_i1	1.65303	-0.181116	0.000478239	0.00394926
	1483	AhypoNutrisol_DN24776_c0_g1_i1	-1.526	-0.316776	0.000478239	0.00394926
	1484	AhypoNutrisol_DN12194_c0_g1_i1	-1.50015	-0.312706	0.000478239	0.00394926
	1485	AhypoNutrisol_DN4465_c0_g3_i1	-1.45239	-0.321489	0.000478239	0.00394926
	1486	AhypoNutrisol_DN6752_c0_g1_i1	-0.807106	4.29503	0.000479853	0.00395992
	1487	AhypoNutrisol_DN11951_c0_g1_i1	5.53489	-1.70332	0.000480597	0.00396339
	1488	AhypoNutrisol_DN20743_c0_g1_i1	1.31404	0.502028	0.000487384	0.00401666
	1489	AhypoNutrisol_DN16007_c0_g1_i1	-1.52549	-0.381069	0.000489331	0.00403
	1490	AhypoNutrisol_DN1000_c0_g1_i1	-0.805495	4.26801	0.000496342	0.004085
	1491	AhypoNutrisol_DN27571_c0_g1_i1	1.47816	0.125848	0.000497829	0.00408983
	1492	AhypoNutrisol_DN13702_c0_g1_i1	2.25093	-0.763489	0.000497931	0.00408983
	1493	AhypoNutrisol_DN8403_c2_g3_i1	-1.926	-0.986129	0.000497931	0.00408983
	1494	AhypoNutrisol_DN4266_c0_g1_i1	-0.816403	4.00134	0.000502446	0.00412416
	1495	AhypoNutrisol_DN16241_c0_g1_i1	1.27197	0.614998	0.000504322	0.00413679
	1496	AhypoNutrisol_DN14589_c0_g1_i1	-1.65895	-0.514271	0.000508751	0.00417033
	1497	AhypoNutrisol_DN4571_c0_g1_i1	1.03645	1.616	0.000509762	0.00417583
	1498	AhypoNutrisol_DN163_c0_g1_i1	2.06941	-0.69016	0.000512548	0.00419305
	1499	AhypoNutrisol_DN458_c0_g1_i1	2.06453	-0.698478	0.000512548	0.00419305
	1500	AhypoNutrisol_DN15983_c0_g1_i1	1.07901	1.29164	0.000514084	0.0042028
	1501	AhypoNutrisol_DN2692_c0_g2_i1	-1.50509	-0.0741617	0.000515245	0.00420669
	1502	AhypoNutrisol_DN28969_c0_g1_i1	-1.4426	-0.0605185	0.000515245	0.00420669
	1503	AhypoNutrisol_DN4506_c0_g1_i1	0.924571	2.32077	0.000516284	0.00421048
	1504	AhypoNutrisol_DN1236_c0_g2_i1	-1.07148	1.07445	0.000516396	0.00421048
	1505	AhypoNutrisol_DN15901_c0_g1_i1	1.86395	-0.508774	0.000525246	0.00427979
	1506	AhypoNutrisol_DN5040_c0_g1_i1	1.32973	0.457137	0.000526029	0.00428333
	1507	AhypoNutrisol_DN7941_c0_g1_i1	-0.844155	3.13119	0.000527369	0.00429139
	1508	AhypoNutrisol_DN7413_c0_g1_i1	1.08791	1.27119	0.000530922	0.00431744
	1509	AhypoNutrisol_DN260_c0_g2_i1	-1.38719	-0.0964412	0.000533157	0.00432987
	1510	AhypoNutrisol_DN21065_c0_g1_i1	-1.35929	-0.0887771	0.000533157	0.00432987
	1511	AhypoNutrisol_DN7719_c0_g3_i1	-0.832732	3.35756	0.000535377	0.00434502
	1512	AhypoNutrisol_DN23613_c0_g1_i1	1.01565	1.67483	0.000543465	0.00440774
	1513	AhypoNutrisol_DN3891_c0_g1_i1	1.0873	1.24494	0.000548577	0.00444627
	1514	AhypoNutrisol_DN463_c0_g1_i1	1.0034	1.71819	0.000552466	0.00447483
	1515	AhypoNutrisol_DN24043_c0_g1_i1	2.50861	-1.12548	0.00055317	0.00447548
	1516	AhypoNutrisol_DN4233_c0_g1_i1	0.820973	3.79435	0.000553276	0.00447548
	1517	AhypoNutrisol_DN4194_c0_g1_i1	-0.881695	2.35862	0.000555209	0.00448816
	1518	AhypoNutrisol_DN2043_c0_g1_i1	-0.947273	1.82321	0.000555944	0.00449113
	1519	AhypoNutrisol_DN8420_c0_g3_i1	-0.823572	4.05039	0.000562732	0.00454297
	1520	AhypoNutrisol_DN7436_c1_g1_i1	-1.02462	1.23363	0.000563231	0.00454401
	1521	AhypoNutrisol_DN8021_c0_g1_i1	-0.880082	2.47012	0.000565616	0.00456025
	1522	AhypoNutrisol_DN14402_c0_g1_i1	-0.966577	1.83599	0.000577279	0.00465123
	1523	AhypoNutrisol_DN8024_c0_g2_i1	1.43105	0.161812	0.000581985	0.00468607
	1524	AhypoNutrisol_DN2153_c0_g2_i1	-0.974711	1.58029	0.00059078	0.00475376
	1525	AhypoNutrisol_DN7722_c0_g1_i1	-0.799544	4.12861	0.000591261	0.00475451
	1526	AhypoNutrisol_DN9564_c0_g1_i1	1.33726	0.346639	0.000592119	0.00475829
	1527	AhypoNutrisol_DN5258_c0_g1_i1	1.11024	1.08292	0.000593422	0.00476564
	1528	AhypoNutrisol_DN1005_c0_g1_i1	0.995533	1.76217	0.000600301	0.00481773
	1529	AhypoNutrisol_DN3942_c0_g2_i1	-1.08002	0.979471	0.000615272	0.00493465
	1530	AhypoNutrisol_DN7365_c1_g1_i1	-1.26668	0.202147	0.000616568	0.00494181
	1531	AhypoNutrisol_DN26972_c0_g1_i1	-0.870533	2.58117	0.000631119	0.00505513
	1532	AhypoNutrisol_DN4810_c0_g2_i1	0.876127	2.74098	0.000640718	0.00512868
	1533	AhypoNutrisol_DN7778_c0_g1_i1	-1.25267	0.177657	0.000642338	0.00513829
	1534	AhypoNutrisol_DN6959_c0_g1_i1	1.01581	1.49922	0.000643858	0.00514709
	1535	AhypoNutrisol_DN4583_c0_g1_i1	1.63465	-0.303689	0.000646052	0.00515454
	1536	AhypoNutrisol_DN25369_c0_g1_i1	-1.4587	-0.391693	0.000646052	0.00515454
	1537	AhypoNutrisol_DN7907_c1_g2_i1	-1.38018	-0.374267	0.000646052	0.00515454
	1538	AhypoNutrisol_DN4929_c0_g1_i1	-0.946141	1.74851	0.000649001	0.00517471
	1539	AhypoNutrisol_DN5256_c0_g2_i1	1.02309	1.44198	0.000653215	0.00520492
	1540	AhypoNutrisol_DN5234_c0_g1_i1	1.47702	0.0452628	0.00065371	0.00520549
	1541	AhypoNutrisol_DN8377_c0_g1_i1	-0.836458	3.02519	0.00065551	0.00521643
	1542	AhypoNutrisol_DN27429_c0_g1_i1	-1.02239	1.21145	0.000658678	0.00523824
	1543	AhypoNutrisol_DN13261_c0_g1_i1	0.982864	1.74943	0.000659327	0.00524
	1544	AhypoNutrisol_DN2055_c0_g1_i1	-0.834739	3.08316	0.00066285	0.00526159
	1545	AhypoNutrisol_DN9194_c0_g1_i1	1.21216	0.657167	0.000664	0.00526159
	1546	AhypoNutrisol_DN7603_c0_g1_i1	-1.18576	0.556363	0.000664	0.00526159
	1547	AhypoNutrisol_DN14627_c0_g1_i1	1.66472	-0.284852	0.000664188	0.00526159
	1548	AhypoNutrisol_DN8126_c2_g1_i1	1.64314	-0.295607	0.000664188	0.00526159
	1549	AhypoNutrisol_DN971_c0_g2_i1	-0.822784	3.23236	0.000665099	0.0052654
	1550	AhypoNutrisol_DN25453_c0_g1_i1	1.33633	0.220004	0.000669498	0.00529681
	1551	AhypoNutrisol_DN7210_c0_g1_i1	1.05662	1.25223	0.000681692	0.0053898
	1552	AhypoNutrisol_DN27278_c0_g1_i1	-1.0991	0.737479	0.00069586	0.00549004
	1553	AhypoNutrisol_DN10600_c0_g1_i1	1.35105	0.366061	0.000696458	0.00549004
	1554	AhypoNutrisol_DN28752_c0_g1_i1	1.30005	0.373549	0.000696458	0.00549004
	1555	AhypoNutrisol_DN20345_c0_g1_i1	1.28928	0.367751	0.000696458	0.00549004
	1556	AhypoNutrisol_DN7093_c0_g1_i1	-1.75279	-0.601589	0.000697056	0.00549004
	1557	AhypoNutrisol_DN8421_c2_g1_i1	-1.5554	-0.552686	0.000697056	0.00549004
	1558	AhypoNutrisol_DN20804_c0_g1_i1	-1.26768	0.08383	0.000698116	0.00549486
	1559	AhypoNutrisol_DN8282_c2_g1_i1	-0.775139	4.63642	0.000699034	0.00549856
	1560	AhypoNutrisol_DN605_c0_g2_i1	1.49319	-0.02016	0.000706458	0.00555339
	1561	AhypoNutrisol_DN18199_c0_g1_i1	1.71821	-0.479971	0.000710715	0.00558328
	1562	AhypoNutrisol_DN4985_c0_g1_i1	0.883766	2.45005	0.000711888	0.00558891
	1563	AhypoNutrisol_DN8085_c0_g2_i1	-1.18252	0.397857	0.000713099	0.00559484
	1564	AhypoNutrisol_DN10323_c0_g1_i1	-0.821084	3.05364	0.000715571	0.00560167
	1565	AhypoNutrisol_DN237_c0_g1_i1	2.1965	-0.807815	0.000715797	0.00560167
	1566	AhypoNutrisol_DN25820_c0_g1_i1	2.18577	-0.814626	0.000715797	0.00560167
	1567	AhypoNutrisol_DN1532_c0_g1_i1	-1.78748	-0.985219	0.000715797	0.00560167
	1568	AhypoNutrisol_DN5875_c0_g1_i1	-0.846726	2.77826	0.000717442	0.00561096
	1569	AhypoNutrisol_DN23569_c0_g1_i1	-1.00447	1.33152	0.000719788	0.00562572
	1570	AhypoNutrisol_DN6820_c0_g2_i1	1.82231	-0.544379	0.000721586	0.0056326
	1571	AhypoNutrisol_DN27343_c0_g1_i1	1.81034	-0.553693	0.000721586	0.0056326
	1572	AhypoNutrisol_DN7980_c0_g2_i1	-0.779098	4.58009	0.000722279	0.00563442
	1573	AhypoNutrisol_DN1958_c0_g1_i1	-1.85835	-0.91461	0.000727327	0.00567019
	1574	AhypoNutrisol_DN711_c0_g2_i1	1.42105	0.16008	0.00072826	0.00567386
	1575	AhypoNutrisol_DN387_c0_g1_i1	-1.76047	-0.762073	0.000728757	0.00567413
	1576	AhypoNutrisol_DN7991_c0_g1_i1	0.903274	2.24586	0.000730102	0.00567923
	1577	AhypoNutrisol_DN5397_c0_g1_i1	0.983972	1.6655	0.000730339	0.00567923
	1578	AhypoNutrisol_DN1063_c0_g1_i1	-0.778865	4.31181	0.000740759	0.00575661
	1579	AhypoNutrisol_DN20811_c0_g1_i1	-1.0746	1.07718	0.000742859	0.00576927
	1580	AhypoNutrisol_DN4533_c0_g2_i1	1.15036	0.940189	0.000743948	0.00577407
	1581	AhypoNutrisol_DN14792_c0_g1_i1	2.84996	-1.28904	0.000746944	0.00579
	1582	AhypoNutrisol_DN9007_c0_g1_i1	2.7982	-1.32746	0.000746944	0.00579
	1583	AhypoNutrisol_DN6494_c0_g2_i1	-0.865828	2.35139	0.000748715	0.00580006
	1584	AhypoNutrisol_DN1807_c0_g1_i1	-1.10141	0.990497	0.000754079	0.00583792
	1585	AhypoNutrisol_DN4988_c0_g1_i1	0.885593	2.31038	0.000755441	0.00584478
	1586	AhypoNutrisol_DN20252_c0_g1_i1	-1.04808	0.931475	0.000764674	0.00591249
	1587	AhypoNutrisol_DN2401_c0_g1_i1	-0.909486	1.95437	0.00076805	0.00593484
	1588	AhypoNutrisol_DN4368_c0_g1_i1	0.956008	1.86229	0.00076859	0.00593528
	1589	AhypoNutrisol_DN16134_c0_g1_i1	0.973328	1.75883	0.000772592	0.00596243
	1590	AhypoNutrisol_DN7111_c0_g3_i1	0.874225	2.59798	0.000787327	0.00607232
	1591	AhypoNutrisol_DN21702_c0_g1_i1	1.54812	-0.155984	0.000792024	0.00610088
	1592	AhypoNutrisol_DN776_c0_g1_i1	-1.3946	-0.304152	0.000792024	0.00610088
	1593	AhypoNutrisol_DN3126_c0_g1_i1	1.4403	0.100557	0.000793374	0.00610744
	1594	AhypoNutrisol_DN10760_c0_g1_i1	-1.02334	0.914461	0.000795411	0.00611928
	1595	AhypoNutrisol_DN26782_c0_g1_i1	-0.845529	2.71692	0.000799439	0.00614511
	1596	AhypoNutrisol_DN5495_c0_g1_i1	-0.87176	2.36752	0.000799771	0.00614511
	1597	AhypoNutrisol_DN8388_c0_g1_i1	0.854066	2.76014	0.000800737	0.00614868
	1598	AhypoNutrisol_DN6697_c0_g2_i1	1.32037	0.398909	0.000813922	0.00624601
	1599	AhypoNutrisol_DN6261_c0_g1_i1	-1.06151	1.08775	0.00081596	0.00625774
	1600	AhypoNutrisol_DN17689_c0_g1_i1	1.58475	-0.235257	0.000821777	0.00629447
	1601	AhypoNutrisol_DN13688_c0_g1_i1	-1.41943	-0.351572	0.000821777	0.00629447
	1602	AhypoNutrisol_DN4756_c0_g1_i1	1.46809	0.0469797	0.000828453	0.00634165
	1603	AhypoNutrisol_DN4105_c0_g1_i1	0.843603	2.77307	0.000842434	0.00644465
	1604	AhypoNutrisol_DN4555_c0_g2_i1	-0.92632	1.69991	0.000847525	0.00647955
	1605	AhypoNutrisol_DN10387_c0_g1_i1	2.44045	-1.17855	0.000851027	0.00649997
	1606	AhypoNutrisol_DN24313_c0_g1_i1	-1.56081	-0.42072	0.000851786	0.00649997
	1607	AhypoNutrisol_DN25357_c0_g1_i1	-1.51516	-0.412478	0.000851786	0.00649997
	1608	AhypoNutrisol_DN7574_c0_g1_i1	0.766448	4.65087	0.000862007	0.00657003
	1609	AhypoNutrisol_DN8406_c0_g1_i1	-0.757302	5.08013	0.000862489	0.00657003
	1610	AhypoNutrisol_DN4656_c0_g2_i1	-1.20319	0.484237	0.00086311	0.00657003
	1611	AhypoNutrisol_DN20969_c0_g1_i1	-1.1286	0.499908	0.00086311	0.00657003
	1612	AhypoNutrisol_DN5468_c0_g2_i1	-0.839467	2.44731	0.000873428	0.00664445
	1613	AhypoNutrisol_DN13382_c0_g1_i1	1.61705	-0.315637	0.000881719	0.00669921
	1614	AhypoNutrisol_DN8838_c0_g1_i1	-1.43056	-0.455302	0.000881719	0.00669921
	1615	AhypoNutrisol_DN16307_c0_g1_i1	1.30868	0.327237	0.000892147	0.00677424
	1616	AhypoNutrisol_DN15899_c0_g1_i1	-1.02947	1.10209	0.000894332	0.00678663
	1617	AhypoNutrisol_DN6067_c0_g1_i1	1.02697	1.35099	0.000895747	0.00679316
	1618	AhypoNutrisol_DN7250_c0_g3_i1	-1.12714	0.579188	0.000897979	0.00680588
	1619	AhypoNutrisol_DN4549_c0_g2_i1	-1.01231	0.987217	0.000899591	0.00681388
	1620	AhypoNutrisol_DN12890_c0_g1_i1	1.24615	0.554264	0.000903173	0.0068368
	1621	AhypoNutrisol_DN26374_c0_g1_i1	-1.33307	-0.165908	0.000903837	0.0068376
	1622	AhypoNutrisol_DN6882_c1_g1_i1	-0.968108	1.32736	0.000905082	0.0068428
	1623	AhypoNutrisol_DN28339_c0_g1_i1	-1.30647	0.0390918	0.000910335	0.00687587
	1624	AhypoNutrisol_DN13926_c0_g1_i1	-1.51865	-0.517805	0.000911138	0.00687587
	1625	AhypoNutrisol_DN13282_c0_g1_i1	-1.49394	-0.515066	0.000911138	0.00687587
	1626	AhypoNutrisol_DN8051_c0_g1_i1	-0.813769	2.95055	0.000927868	0.00699782
	1627	AhypoNutrisol_DN25941_c0_g1_i1	-1.1273	0.638089	0.000928543	0.0069986
	1628	AhypoNutrisol_DN16887_c0_g1_i1	-1.05461	0.813316	0.000937581	0.00706238
	1629	AhypoNutrisol_DN12871_c0_g1_i1	-1.56796	-0.593219	0.000939469	0.00706359
	1630	AhypoNutrisol_DN18365_c0_g1_i1	-1.42883	-0.560183	0.000939469	0.00706359
	1631	AhypoNutrisol_DN14832_c0_g1_i1	-1.41142	-0.565608	0.000939469	0.00706359
	1632	AhypoNutrisol_DN10665_c0_g3_i1	1.54307	-0.0695241	0.000944156	0.00709447
	1633	AhypoNutrisol_DN17181_c0_g1_i1	1.26624	0.409998	0.000945441	0.00709978
	1634	AhypoNutrisol_DN6227_c0_g2_i1	-1.00403	1.19135	0.000952666	0.00714966
	1635	AhypoNutrisol_DN2064_c0_g1_i1	-0.767862	4.16335	0.000954501	0.00715905
	1636	AhypoNutrisol_DN6084_c0_g1_i1	0.838737	2.82425	0.000958956	0.00718807
	1637	AhypoNutrisol_DN6803_c0_g1_i1	0.935378	1.82787	0.000966434	0.00723969
	1638	AhypoNutrisol_DN4023_c0_g3_i1	-0.896625	1.82226	0.000968856	0.0072534
	1639	AhypoNutrisol_DN24000_c0_g1_i1	-1.13195	0.607693	0.000971085	0.00726566
	1640	AhypoNutrisol_DN7471_c0_g1_i1	0.779125	3.90998	0.000972441	0.00727137
	1641	AhypoNutrisol_DN1293_c0_g1_i1	1.11352	1.00768	0.000975532	0.00729004
	1642	AhypoNutrisol_DN10819_c0_g1_i1	0.806	3.29912	0.000977152	0.00729769
	1643	AhypoNutrisol_DN4144_c0_g1_i1	1.03494	1.23781	0.000989012	0.0073778
	1644	AhypoNutrisol_DN28908_c0_g1_i1	1.8303	-0.534324	0.000989683	0.0073778
	1645	AhypoNutrisol_DN11190_c0_g1_i1	1.79617	-0.560757	0.000989683	0.0073778
	1646	AhypoNutrisol_DN7549_c0_g1_i1	1.21872	0.485569	0.000991397	0.00738609
	1647	AhypoNutrisol_DN7312_c0_g2_i1	1.42964	0.0901398	0.000999873	0.00744471
	1648	AhypoNutrisol_DN194_c0_g1_i1	1.05893	1.12012	0.00100482	0.00747458
	1649	AhypoNutrisol_DN2779_c0_g1_i1	-0.881643	2.04535	0.0010051	0.00747458
	1650	AhypoNutrisol_DN19889_c0_g1_i1	-0.761982	4.19193	0.00100879	0.00748834
	1651	AhypoNutrisol_DN13799_c0_g1_i1	1.93473	-0.608417	0.0010094	0.00748834
	1652	AhypoNutrisol_DN28620_c0_g1_i1	1.92823	-0.618057	0.0010094	0.00748834
	1653	AhypoNutrisol_DN17892_c0_g1_i1	-1.58204	-0.76657	0.0010094	0.00748834
	1654	AhypoNutrisol_DN7933_c0_g1_i1	1.98224	-0.955651	0.0010113	0.00749792
	1655	AhypoNutrisol_DN37_c0_g1_i1	-0.808845	3.04254	0.00101837	0.00754581
	1656	AhypoNutrisol_DN29600_c0_g2_i1	1.83714	-0.68624	0.00102357	0.00757059
	1657	AhypoNutrisol_DN18740_c0_g1_i1	-1.64506	-0.863571	0.00102357	0.00757059
	1658	AhypoNutrisol_DN25618_c0_g1_i1	-1.59876	-0.855332	0.00102357	0.00757059
	1659	AhypoNutrisol_DN13416_c0_g1_i1	2.13088	-0.849523	0.00102715	0.00758795
	1660	AhypoNutrisol_DN13314_c0_g1_i1	-1.85498	-1.01198	0.00102715	0.00758795
	1661	AhypoNutrisol_DN8019_c0_g1_i1	-0.78164	3.48253	0.00103635	0.00765127
	1662	AhypoNutrisol_DN7337_c0_g1_i1	1.15604	0.745639	0.00104457	0.00770735
	1663	AhypoNutrisol_DN5311_c0_g2_i1	0.829968	2.73539	0.00106146	0.00782723
	1664	AhypoNutrisol_DN5309_c0_g1_i1	-0.807553	2.79223	0.00107125	0.00789471
	1665	AhypoNutrisol_DN852_c0_g1_i1	0.888069	2.15982	0.0010803	0.00795659
	1666	AhypoNutrisol_DN7035_c0_g1_i1	1.22553	0.537304	0.00108125	0.00795884
	1667	AhypoNutrisol_DN6751_c0_g1_i1	0.948436	1.71613	0.00108281	0.0079607
	1668	AhypoNutrisol_DN6246_c0_g2_i1	0.944211	1.71423	0.00108281	0.0079607
	1669	AhypoNutrisol_DN3566_c0_g1_i1	0.927476	1.84291	0.00108589	0.00797387
	1670	AhypoNutrisol_DN3871_c0_g1_i1	-0.883425	1.89857	0.0010859	0.00797387
	1671	AhypoNutrisol_DN4643_c0_g1_i1	1.28725	0.43149	0.00109194	0.00801345
	1672	AhypoNutrisol_DN16817_c0_g1_i1	-1.13448	0.22259	0.00109353	0.00802033
	1673	AhypoNutrisol_DN8421_c0_g1_i1	-0.752605	4.57586	0.00109995	0.00805858
	1674	AhypoNutrisol_DN21297_c0_g1_i1	-1.25745	-0.133324	0.00110028	0.00805858
	1675	AhypoNutrisol_DN5921_c0_g1_i1	0.99793	1.43142	0.00110072	0.00805858
	1676	AhypoNutrisol_DN7190_c0_g1_i1	0.857395	2.44689	0.00110808	0.00810764
	1677	AhypoNutrisol_DN7761_c1_g1_i1	-0.859734	2.00696	0.00111203	0.00813167
	1678	AhypoNutrisol_DN5232_c0_g1_i1	-1.41087	-0.412337	0.00112136	0.00819503
	1679	AhypoNutrisol_DN28325_c0_g1_i1	-1.27363	0.0360034	0.00113666	0.00830189
	1680	AhypoNutrisol_DN8190_c0_g2_i1	-1.0118	1.03593	0.0011464	0.00836712
	1681	AhypoNutrisol_DN17428_c0_g1_i1	-1.16005	0.315413	0.00114749	0.00836712
	1682	AhypoNutrisol_DN6826_c0_g1_i1	-0.807129	2.85612	0.00114764	0.00836712
	1683	AhypoNutrisol_DN6855_c1_g2_i1	-0.912742	1.52544	0.00115004	0.00837965
	1684	AhypoNutrisol_DN6888_c0_g2_i1	0.934687	1.76012	0.00115178	0.00838731
	1685	AhypoNutrisol_DN7198_c0_g1_i1	-0.771582	3.65224	0.00115524	0.00840755
	1686	AhypoNutrisol_DN15841_c0_g1_i1	1.09448	0.914496	0.00115687	0.00840942
	1687	AhypoNutrisol_DN5987_c0_g1_i1	-1.02068	0.848731	0.00115687	0.00840942
	1688	AhypoNutrisol_DN16613_c0_g1_i1	1.56777	-0.348428	0.00116868	0.00848735
	1689	AhypoNutrisol_DN8291_c1_g2_i1	-0.886267	2.00896	0.00116924	0.00848735
	1690	AhypoNutrisol_DN1383_c0_g1_i1	1.01107	1.26771	0.00116967	0.00848735
	1691	AhypoNutrisol_DN20016_c0_g1_i1	1.13037	0.765864	0.00117095	0.0084916
	1692	AhypoNutrisol_DN27938_c0_g1_i1	2.83906	-1.29631	0.00117571	0.00852112
	1693	AhypoNutrisol_DN6417_c0_g1_i1	1.0086	1.35293	0.00117912	0.0085408
	1694	AhypoNutrisol_DN4565_c0_g1_i1	0.877967	2.14558	0.00118861	0.00860444
	1695	AhypoNutrisol_DN499_c0_g2_i1	-1.07848	0.400677	0.00119267	0.00862874
	1696	AhypoNutrisol_DN6955_c0_g3_i1	0.88909	2.06748	0.00119723	0.0086566
	1697	AhypoNutrisol_DN4224_c0_g3_i1	0.877543	2.13671	0.00121833	0.00880403
	1698	AhypoNutrisol_DN8748_c0_g1_i1	-0.984316	1.21815	0.00122051	0.00881453
	1699	AhypoNutrisol_DN15836_c0_g1_i1	1.20796	0.569412	0.00123031	0.00887485
	1700	AhypoNutrisol_DN3590_c0_g1_i1	1.20521	0.56875	0.00123031	0.00887485
	1701	AhypoNutrisol_DN8911_c0_g1_i1	1.24919	0.456202	0.00125434	0.00904291
	1702	AhypoNutrisol_DN6759_c0_g1_i1	-0.803419	2.74622	0.00126332	0.00909692
	1703	AhypoNutrisol_DN9180_c0_g1_i1	1.68788	-0.500239	0.00126406	0.00909692
	1704	AhypoNutrisol_DN23598_c0_g1_i1	1.62042	-0.423973	0.00126406	0.00909692
	1705	AhypoNutrisol_DN27663_c0_g1_i1	0.976214	1.21337	0.00126496	0.00909806
	1706	AhypoNutrisol_DN476_c0_g2_i1	1.25066	0.339858	0.00127068	0.00912559
	1707	AhypoNutrisol_DN23293_c0_g1_i1	0.956567	1.57737	0.00127161	0.00912559
	1708	AhypoNutrisol_DN7595_c0_g1_i1	1.50862	-0.183116	0.00127323	0.00912559
	1709	AhypoNutrisol_DN27091_c0_g1_i1	-1.41056	-0.29916	0.00127323	0.00912559
	1710	AhypoNutrisol_DN3030_c0_g1_i1	0.89947	1.95992	0.00127325	0.00912559
	1711	AhypoNutrisol_DN4475_c0_g1_i1	-0.872442	1.9242	0.00127325	0.00912559
	1712	AhypoNutrisol_DN841_c0_g1_i1	1.31299	0.208102	0.00127449	0.00912909
	1713	AhypoNutrisol_DN26911_c0_g1_i1	-0.801871	2.91559	0.00127611	0.00913539
	1714	AhypoNutrisol_DN8386_c0_g1_i1	-0.713091	9.35465	0.00128091	0.00916439
	1715	AhypoNutrisol_DN4432_c0_g1_i1	1.14286	0.702707	0.00128716	0.00919606
	1716	AhypoNutrisol_DN6660_c0_g1_i1	-0.796379	2.93962	0.00128758	0.00919606
	1717	AhypoNutrisol_DN5812_c0_g2_i1	-0.791114	2.94516	0.00128758	0.00919606
	1718	AhypoNutrisol_DN8084_c0_g1_i1	-0.730704	4.91436	0.00130003	0.00927955
	1719	AhypoNutrisol_DN2691_c0_g1_i1	-0.876682	1.90694	0.00130904	0.00933841
	1720	AhypoNutrisol_DN15315_c0_g1_i1	-1.53591	-0.667617	0.00131061	0.00933874
	1721	AhypoNutrisol_DN24222_c0_g1_i1	-1.43642	-0.645511	0.00131061	0.00933874
	1722	AhypoNutrisol_DN8403_c2_g6_i1	0.938898	1.59983	0.0013131	0.00935105
	1723	AhypoNutrisol_DN6734_c0_g2_i1	-0.764844	3.49265	0.00131409	0.00935267
	1724	AhypoNutrisol_DN13907_c0_g1_i1	1.01952	1.19959	0.00131667	0.00936564
	1725	AhypoNutrisol_DN6952_c0_g1_i1	-0.751822	3.94483	0.00132253	0.00940186
	1726	AhypoNutrisol_DN10489_c0_g1_i1	1.14978	0.613497	0.00132535	0.00941645
	1727	AhypoNutrisol_DN8133_c0_g1_i1	-0.82657	2.38428	0.00132997	0.00944379
	1728	AhypoNutrisol_DN19843_c0_g1_i1	-1.29682	-0.313635	0.00133709	0.00948452
	1729	AhypoNutrisol_DN5492_c0_g1_i1	0.909005	1.75948	0.00133725	0.00948452
	1730	AhypoNutrisol_DN23105_c0_g1_i1	1.32061	0.143541	0.00134355	0.00952365
	1731	AhypoNutrisol_DN21685_c0_g1_i1	1.78734	-0.55952	0.00135493	0.00959881
	1732	AhypoNutrisol_DN14478_c0_g1_i1	1.11782	0.760458	0.00137219	0.00971548
	1733	AhypoNutrisol_DN5069_c0_g1_i1	-0.943116	1.17905	0.00137301	0.00971562
	1734	AhypoNutrisol_DN5154_c0_g1_i1	-0.818303	2.46834	0.0013854	0.00979764
	1735	AhypoNutrisol_DN11560_c0_g1_i1	1.37347	-0.033308	0.00139729	0.00987604
	1736	AhypoNutrisol_DN4002_c0_g1_i1	1.09151	0.893351	0.00140175	0.00990191
	1737	AhypoNutrisol_DN7553_c1_g1_i1	1.54853	-0.255187	0.00140402	0.0099065
	1738	AhypoNutrisol_DN4119_c0_g1_i1	-1.3029	-0.373004	0.00140402	0.0099065
	1739	AhypoNutrisol_DN2700_c0_g2_i1	0.883906	1.98024	0.00141077	0.00994271
	1740	AhypoNutrisol_DN7956_c0_g1_i1	0.842192	2.41182	0.00141225	0.00994271
	1741	AhypoNutrisol_DN27172_c0_g1_i1	1.30989	0.277612	0.00141239	0.00994271
	1742	AhypoNutrisol_DN547_c0_g1_i1	-1.17611	0.159169	0.00141239	0.00994271
	1743	AhypoNutrisol_DN4875_c0_g1_i1	0.91509	1.76861	0.0014172	0.00997078
	1744	AhypoNutrisol_DN9240_c0_g1_i1	-0.908928	1.39659	0.0014186	0.00997496
	1745	AhypoNutrisol_DN3942_c0_g1_i1	-0.798998	2.85979	0.00143137	0.010059
	1746	AhypoNutrisol_DN19800_c0_g1_i1	-1.1149	0.385934	0.00143355	0.0100685
	1747	AhypoNutrisol_DN17162_c0_g1_i1	2.23154	-1.01925	0.00144588	0.0101493
	1748	AhypoNutrisol_DN7790_c0_g1_i1	-0.902379	1.53793	0.0014492	0.0101668
	1749	AhypoNutrisol_DN21225_c0_g1_i1	1.9251	-0.794721	0.00145654	0.0102077
	1750	AhypoNutrisol_DN4968_c0_g1_i1	-1.04615	0.724737	0.0014567	0.0102077
	1751	AhypoNutrisol_DN12545_c0_g1_i1	1.19296	0.34439	0.00146763	0.0102721
	1752	AhypoNutrisol_DN2844_c0_g1_i1	-1.12309	0.266623	0.00146763	0.0102721
	1753	AhypoNutrisol_DN23093_c0_g1_i1	2.01656	-0.933638	0.00146924	0.0102721
	1754	AhypoNutrisol_DN9126_c0_g1_i1	1.92647	-0.996434	0.00146924	0.0102721
	1755	AhypoNutrisol_DN20525_c0_g1_i1	1.85172	-0.849893	0.00147099	0.0102726
	1756	AhypoNutrisol_DN12831_c0_g1_i1	1.84382	-0.854904	0.00147099	0.0102726
	1757	AhypoNutrisol_DN1489_c0_g1_i1	0.97589	1.4391	0.00147194	0.0102734
	1758	AhypoNutrisol_DN8016_c0_g1_i1	-1.32911	-0.425578	0.00147389	0.0102753
	1759	AhypoNutrisol_DN27267_c0_g1_i1	-1.3051	-0.416573	0.00147389	0.0102753
	1760	AhypoNutrisol_DN6040_c0_g2_i1	0.820156	2.59502	0.00147898	0.010305
	1761	AhypoNutrisol_DN4834_c0_g1_i1	-0.928377	1.28374	0.00148106	0.0103082
	1762	AhypoNutrisol_DN6023_c0_g1_i1	-0.729232	4.52525	0.00148112	0.0103082
	1763	AhypoNutrisol_DN6063_c0_g1_i1	-0.857551	1.94471	0.00148347	0.0103187
	1764	AhypoNutrisol_DN5678_c0_g1_i1	-1.24146	-0.0391659	0.001497	0.0104069
	1765	AhypoNutrisol_DN20501_c0_g1_i1	0.846827	2.32803	0.0015008	0.0104274
	1766	AhypoNutrisol_DN6189_c0_g3_i1	-1.16751	0.34809	0.00151147	0.0104956
	1767	AhypoNutrisol_DN6208_c0_g2_i1	0.832476	2.40418	0.00153275	0.0106373
	1768	AhypoNutrisol_DN7104_c0_g1_i1	-0.810352	2.42884	0.00153829	0.0106697
	1769	AhypoNutrisol_DN7032_c0_g2_i1	-0.756513	3.55989	0.00154292	0.0106957
	1770	AhypoNutrisol_DN1191_c0_g1_i1	1.56367	-0.351611	0.00154644	0.0107141
	1771	AhypoNutrisol_DN12517_c0_g1_i1	-1.0124	0.825426	0.00154836	0.0107214
	1772	AhypoNutrisol_DN3635_c0_g1_i1	0.912942	1.69301	0.0015684	0.010854
	1773	AhypoNutrisol_DN6225_c0_g1_i1	-0.808986	2.41857	0.0015716	0.01087
	1774	AhypoNutrisol_DN19_c0_g1_i1	0.877289	2.00897	0.00159196	0.0110017
	1775	AhypoNutrisol_DN2058_c0_g2_i1	-0.719273	4.73614	0.00159243	0.0110017
	1776	AhypoNutrisol_DN25365_c0_g1_i1	1.18773	0.402092	0.00159527	0.0110151
	1777	AhypoNutrisol_DN642_c0_g1_i1	0.898433	1.84633	0.00161443	0.0111411
	1778	AhypoNutrisol_DN4223_c0_g1_i1	0.918015	1.68825	0.00162109	0.0111694
	1779	AhypoNutrisol_DN16253_c0_g2_i1	-1.52554	-0.58251	0.00162126	0.0111694
	1780	AhypoNutrisol_DN8758_c0_g1_i1	-1.40918	-0.552715	0.00162126	0.0111694
	1781	AhypoNutrisol_DN1501_c0_g1_i1	1.0762	0.875388	0.00162359	0.0111791
	1782	AhypoNutrisol_DN4210_c0_g3_i1	-1.01138	0.979798	0.00162707	0.0111968
	1783	AhypoNutrisol_DN3320_c0_g1_i1	-0.883117	1.60357	0.00163261	0.0112287
	1784	AhypoNutrisol_DN7382_c0_g2_i1	-0.863497	1.84479	0.00163935	0.0112687
	1785	AhypoNutrisol_DN6793_c0_g1_i1	-0.793395	2.62318	0.00166683	0.0114484
	1786	AhypoNutrisol_DN28197_c0_g2_i1	1.31052	0.152693	0.00166736	0.0114484
	1787	AhypoNutrisol_DN27525_c0_g1_i1	1.39219	-0.0104704	0.00167372	0.0114856
	1788	AhypoNutrisol_DN10974_c0_g1_i1	-1.16161	0.27794	0.00168551	0.01156
	1789	AhypoNutrisol_DN10049_c0_g1_i1	-1.45584	-0.604852	0.0016977	0.0116306
	1790	AhypoNutrisol_DN12636_c0_g1_i1	-1.45454	-0.606795	0.0016977	0.0116306
	1791	AhypoNutrisol_DN12441_c0_g2_i1	-1.02874	0.71424	0.00169892	0.0116325
	1792	AhypoNutrisol_DN14364_c0_g1_i1	1.1	0.862671	0.00170391	0.0116602
	1793	AhypoNutrisol_DN8236_c0_g1_i1	0.959819	1.3615	0.00171507	0.01173
	1794	AhypoNutrisol_DN12508_c0_g1_i1	-1.14039	0.154074	0.00173303	0.0118462
	1795	AhypoNutrisol_DN4894_c0_g1_i1	0.977965	1.27734	0.00173756	0.0118706
	1796	AhypoNutrisol_DN1907_c0_g1_i1	0.97775	1.22434	0.00174815	0.0119363
	1797	AhypoNutrisol_DN7657_c1_g2_i1	1.32212	0.0868049	0.00176574	0.012043
	1798	AhypoNutrisol_DN4569_c0_g1_i1	-1.16846	0.00371388	0.00176574	0.012043
	1799	AhypoNutrisol_DN4308_c0_g1_i1	0.810911	2.53192	0.00177328	0.0120714
	1800	AhypoNutrisol_DN4578_c1_g1_i1	1.66446	-0.513067	0.00177482	0.0120714
	1801	AhypoNutrisol_DN15950_c0_g1_i1	1.63916	-0.533877	0.00177482	0.0120714
	1802	AhypoNutrisol_DN19523_c0_g1_i1	-1.55602	-0.709122	0.00177482	0.0120714
	1803	AhypoNutrisol_DN13586_c0_g1_i1	-1.45384	-0.680628	0.00177482	0.0120714
	1804	AhypoNutrisol_DN13266_c0_g1_i1	-0.995674	0.821716	0.00178966	0.0121551
	1805	AhypoNutrisol_DN5795_c0_g1_i1	1.05338	0.819669	0.00178976	0.0121551
	1806	AhypoNutrisol_DN8340_c0_g1_i1	-0.719624	4.45375	0.00179011	0.0121551
	1807	AhypoNutrisol_DN4841_c0_g1_i1	-0.89109	1.55475	0.00181089	0.0122894
	1808	AhypoNutrisol_DN5303_c0_g1_i1	-0.820948	1.94986	0.00181865	0.0123347
	1809	AhypoNutrisol_DN6214_c0_g1_i1	1.18114	0.411376	0.00181957	0.0123347
	1810	AhypoNutrisol_DN6038_c0_g1_i1	-0.761194	3.02324	0.00182981	0.01239
	1811	AhypoNutrisol_DN1523_c0_g1_i1	1.52484	-0.274475	0.00183077	0.01239
	1812	AhypoNutrisol_DN20116_c0_g1_i1	-1.3289	-0.383903	0.00183077	0.01239
	1813	AhypoNutrisol_DN7017_c0_g1_i1	0.956748	1.37616	0.00184159	0.0124564
	1814	AhypoNutrisol_DN7497_c0_g1_i1	0.920184	1.52346	0.00184494	0.0124721
	1815	AhypoNutrisol_DN20171_c0_g1_i1	-0.967604	1.03572	0.00184752	0.0124827
	1816	AhypoNutrisol_DN21586_c0_g1_i1	-0.919117	1.42773	0.00186244	0.0125766
	1817	AhypoNutrisol_DN6764_c0_g2_i1	-0.760818	3.06103	0.00186795	0.0126013
	1818	AhypoNutrisol_DN7235_c0_g1_i1	-0.774585	2.70984	0.00186816	0.0126013
	1819	AhypoNutrisol_DN21112_c0_g1_i1	1.28754	0.0595448	0.00187185	0.0126124
	1820	AhypoNutrisol_DN7320_c0_g1_i1	-1.26267	-0.0473469	0.00187185	0.0126124
	1821	AhypoNutrisol_DN20988_c0_g1_i1	-1.05039	0.58295	0.00187482	0.0126255
	1822	AhypoNutrisol_DN8421_c3_g1_i1	-0.753299	3.25822	0.00189475	0.0127526
	1823	AhypoNutrisol_DN5923_c0_g1_i1	-0.881669	1.60164	0.00190415	0.0128089
	1824	AhypoNutrisol_DN4977_c0_g1_i1	0.818213	2.34275	0.00191069	0.0128458
	1825	AhypoNutrisol_DN13197_c0_g1_i1	1.86298	-0.661631	0.0019253	0.0129298
	1826	AhypoNutrisol_DN17015_c0_g1_i1	-1.5016	-0.817791	0.0019253	0.0129298
	1827	AhypoNutrisol_DN12552_c0_g1_i1	-1.4064	-0.468838	0.00193391	0.0129806
	1828	AhypoNutrisol_DN8145_c0_g1_i1	-1.18196	0.0664768	0.00194663	0.0130588
	1829	AhypoNutrisol_DN6838_c0_g2_i1	-0.769512	2.77816	0.00195584	0.0131134
	1830	AhypoNutrisol_DN5766_c0_g1_i1	-0.712652	4.35763	0.00195975	0.0131324
	1831	AhypoNutrisol_DN7776_c0_g2_i1	-0.867197	1.59416	0.00197164	0.0132049
	1832	AhypoNutrisol_DN7074_c0_g2_i1	0.822287	2.34805	0.00198433	0.0132826
	1833	AhypoNutrisol_DN25072_c0_g1_i1	-1.21262	-0.0694031	0.00198638	0.0132891
	1834	AhypoNutrisol_DN7891_c0_g1_i1	1.44538	-0.139894	0.00199085	0.0133045
	1835	AhypoNutrisol_DN18464_c0_g1_i1	-1.21053	-0.242282	0.00199085	0.0133045
	1836	AhypoNutrisol_DN8365_c0_g1_i1	-0.753921	3.20239	0.00199291	0.013311
	1837	AhypoNutrisol_DN7704_c0_g1_i1	-0.826983	1.96386	0.0019999	0.0133499
	1838	AhypoNutrisol_DN17067_c0_g1_i1	-1.14613	0.179089	0.00200122	0.0133499
	1839	AhypoNutrisol_DN20782_c0_g1_i1	2.24376	-1.30696	0.00200308	0.0133499
	1840	AhypoNutrisol_DN28124_c0_g1_i1	2.24245	-1.30981	0.00200308	0.0133499
	1841	AhypoNutrisol_DN5548_c0_g1_i1	-0.843578	1.92863	0.00202209	0.0134692
	1842	AhypoNutrisol_DN7327_c0_g2_i1	0.772746	2.95715	0.00203386	0.0135403
	1843	AhypoNutrisol_DN7985_c0_g1_i1	0.976813	0.993861	0.00203964	0.0135714
	1844	AhypoNutrisol_DN11100_c0_g1_i1	-1.58648	-0.975837	0.00205463	0.0136564
	1845	AhypoNutrisol_DN13392_c0_g1_i1	-1.51776	-0.964105	0.00205463	0.0136564
	1846	AhypoNutrisol_DN7715_c0_g1_i1	0.818685	2.35037	0.00205999	0.0136787
	1847	AhypoNutrisol_DN7980_c0_g1_i1	-0.718778	4.13574	0.00206022	0.0136787
	1848	AhypoNutrisol_DN18107_c0_g1_i1	-1.17648	0.0373786	0.00206661	0.0137137
	1849	AhypoNutrisol_DN6885_c0_g1_i1	-0.747174	3.12779	0.00207172	0.0137401
	1850	AhypoNutrisol_DN771_c0_g1_i1	-0.750134	3.00279	0.00207515	0.0137554
	1851	AhypoNutrisol_DN655_c0_g1_i1	1.07848	0.690847	0.00208935	0.0138421
	1852	AhypoNutrisol_DN20342_c0_g1_i1	2.07499	-0.892769	0.00210185	0.0139086
	1853	AhypoNutrisol_DN10014_c0_g1_i1	1.98177	-0.954648	0.00210185	0.0139086
	1854	AhypoNutrisol_DN6318_c0_g1_i1	0.969899	1.27554	0.00210279	0.0139086
	1855	AhypoNutrisol_DN2161_c0_g1_i1	-1.21336	-0.123557	0.00211009	0.0139494
	1856	AhypoNutrisol_DN7613_c1_g1_i1	-0.773263	2.60369	0.00212673	0.0140501
	1857	AhypoNutrisol_DN3745_c0_g1_i1	2.17634	-1.05583	0.00212991	0.0140501
	1858	AhypoNutrisol_DN278_c0_g1_i1	2.13967	-1.08636	0.00212991	0.0140501
	1859	AhypoNutrisol_DN20850_c0_g1_i1	-1.79248	-1.23749	0.00212991	0.0140501
	1860	AhypoNutrisol_DN3940_c0_g1_i1	0.987344	0.993897	0.00213961	0.0141065
	1861	AhypoNutrisol_DN7357_c0_g3_i1	1.23531	0.339859	0.00216327	0.0142548
	1862	AhypoNutrisol_DN24801_c0_g1_i1	0.944456	1.30798	0.00216716	0.0142728
	1863	AhypoNutrisol_DN7470_c0_g1_i1	0.911822	1.53243	0.00217167	0.0142948
	1864	AhypoNutrisol_DN7819_c0_g1_i1	-0.685879	6.02468	0.00218583	0.0143803
	1865	AhypoNutrisol_DN6605_c0_g1_i1	-0.886481	1.545	0.00219455	0.0144299
	1866	AhypoNutrisol_DN29439_c0_g1_i1	1.26941	0.11495	0.00219653	0.0144323
	1867	AhypoNutrisol_DN7478_c0_g2_i1	-0.723524	3.69835	0.00219727	0.0144323
	1868	AhypoNutrisol_DN3993_c0_g1_i1	0.914694	1.48915	0.00220058	0.0144463
	1869	AhypoNutrisol_DN15929_c0_g1_i1	-1.04439	0.4315	0.00220218	0.0144491
	1870	AhypoNutrisol_DN16662_c0_g1_i1	-1.03643	0.507394	0.00220734	0.0144752
	1871	AhypoNutrisol_DN6772_c0_g3_i1	-0.765244	2.76119	0.00222358	0.0145739
	1872	AhypoNutrisol_DN7509_c0_g1_i1	1.44836	-0.22604	0.00224309	0.014683
	1873	AhypoNutrisol_DN4989_c1_g1_i1	1.32441	-0.0578391	0.00224382	0.014683
	1874	AhypoNutrisol_DN8472_c0_g1_i1	-1.25102	-0.16966	0.00224382	0.014683
	1875	AhypoNutrisol_DN4088_c0_g2_i1	-0.77157	2.69881	0.00226391	0.0148066
	1876	AhypoNutrisol_DN17031_c0_g1_i1	-0.816684	1.93462	0.00228839	0.0149587
	1877	AhypoNutrisol_DN14408_c0_g1_i1	-1.12737	0.198637	0.00229713	0.0150066
	1878	AhypoNutrisol_DN5365_c0_g1_i1	0.752014	3.08598	0.00229816	0.0150066
	1879	AhypoNutrisol_DN4585_c0_g4_i1	-0.841728	1.80093	0.00230151	0.0150205
	1880	AhypoNutrisol_DN3363_c0_g1_i1	0.858743	1.89962	0.00231106	0.0150748
	1881	AhypoNutrisol_DN24237_c0_g1_i1	1.16181	0.394134	0.0023214	0.0151341
	1882	AhypoNutrisol_DN4701_c0_g1_i1	0.871539	1.7571	0.0023228	0.0151353
	1883	AhypoNutrisol_DN4260_c0_g1_i1	-0.962286	0.933544	0.00233328	0.0151955
	1884	AhypoNutrisol_DN28206_c0_g1_i1	-1.30772	-0.067336	0.00233736	0.0152059
	1885	AhypoNutrisol_DN23157_c0_g1_i1	1.26278	0.0436779	0.00233736	0.0152059
	1886	AhypoNutrisol_DN8420_c0_g1_i1	-0.728713	3.9628	0.00234682	0.0152593
	1887	AhypoNutrisol_DN8165_c0_g1_i1	-0.680381	5.94294	0.00237466	0.0154322
	1888	AhypoNutrisol_DN2476_c0_g1_i1	0.887223	1.62302	0.00237833	0.0154478
	1889	AhypoNutrisol_DN6094_c0_g2_i1	0.781693	2.54213	0.00238169	0.0154614
	1890	AhypoNutrisol_DN19482_c0_g1_i1	1.03287	0.884339	0.00238633	0.0154833
	1891	AhypoNutrisol_DN14188_c0_g1_i1	-1.2201	-0.221921	0.00238845	0.0154889
	1892	AhypoNutrisol_DN2673_c0_g2_i1	0.848442	1.92935	0.00239117	0.0154983
	1893	AhypoNutrisol_DN3485_c0_g1_i1	1.59294	-0.562031	0.0023985	0.0155163
	1894	AhypoNutrisol_DN27037_c0_g1_i1	1.53135	-0.610452	0.0023985	0.0155163
	1895	AhypoNutrisol_DN23146_c0_g1_i1	-1.35758	-0.690328	0.0023985	0.0155163
	1896	AhypoNutrisol_DN3996_c0_g1_i1	-0.811811	1.99105	0.00240075	0.0155163
	1897	AhypoNutrisol_DN6203_c0_g2_i1	1.22345	0.140819	0.00240132	0.0155163
	1898	AhypoNutrisol_DN8152_c0_g1_i1	-0.748127	2.90578	0.0024027	0.0155163
	1899	AhypoNutrisol_DN1470_c0_g1_i1	0.868882	1.74839	0.0024028	0.0155163
	1900	AhypoNutrisol_DN132_c0_g1_i1	-0.781903	2.39489	0.00241113	0.0155619
	1901	AhypoNutrisol_DN8102_c0_g1_i1	-0.69907	4.41364	0.00242107	0.0156179
	1902	AhypoNutrisol_DN7204_c0_g1_i1	0.871527	1.76849	0.00244847	0.0157863
	1903	AhypoNutrisol_DN8790_c0_g1_i1	-0.960065	0.905132	0.00245063	0.0157909
	1904	AhypoNutrisol_DN6950_c0_g2_i1	-0.69851	4.44716	0.00245176	0.0157909
	1905	AhypoNutrisol_DN7962_c0_g1_i1	0.926798	1.37578	0.00245307	0.0157911
	1906	AhypoNutrisol_DN1165_c0_g2_i1	0.972983	1.11976	0.00246537	0.0158499
	1907	AhypoNutrisol_DN12270_c0_g1_i1	1.13195	0.610916	0.00246608	0.0158499
	1908	AhypoNutrisol_DN9118_c0_g1_i1	-1.0027	0.529779	0.00246608	0.0158499
	1909	AhypoNutrisol_DN27239_c0_g1_i1	0.751753	2.9888	0.00247523	0.0159004
	1910	AhypoNutrisol_DN20045_c0_g1_i1	-0.703	4.09821	0.00249773	0.0160365
	1911	AhypoNutrisol_DN7647_c0_g1_i1	-0.794954	2.25024	0.00250469	0.0160728
	1912	AhypoNutrisol_DN7259_c1_g1_i1	-0.97253	0.789724	0.00251301	0.0161177
	1913	AhypoNutrisol_DN8124_c0_g1_i1	-0.884756	1.35031	0.00251514	0.0161229
	1914	AhypoNutrisol_DN23580_c0_g2_i1	-1.49941	-0.765255	0.00252407	0.0161633
	1915	AhypoNutrisol_DN23770_c0_g1_i1	-1.4718	-0.770923	0.00252407	0.0161633
	1916	AhypoNutrisol_DN8062_c1_g1_i1	0.863887	1.75146	0.002533	0.016212
	1917	AhypoNutrisol_DN454_c0_g1_i1	1.0505	0.788106	0.00254224	0.0162626
	1918	AhypoNutrisol_DN480_c0_g1_i1	-1.2064	-0.272065	0.00254494	0.0162714
	1919	AhypoNutrisol_DN7482_c0_g1_i1	-0.758292	2.63086	0.00254904	0.0162892
	1920	AhypoNutrisol_DN10342_c0_g1_i1	1.27799	0.124333	0.0025581	0.0163385
	1921	AhypoNutrisol_DN6339_c0_g1_i1	0.754215	2.84341	0.00256364	0.0163654
	1922	AhypoNutrisol_DN5929_c0_g1_i1	0.850351	1.87435	0.00258395	0.0164865
	1923	AhypoNutrisol_DN4653_c0_g1_i1	-0.70277	4.01579	0.00259017	0.0165176
	1924	AhypoNutrisol_DN16948_c0_g1_i1	-1.1202	0.127878	0.00259998	0.0165699
	1925	AhypoNutrisol_DN8366_c0_g1_i1	-0.671113	6.70621	0.00260123	0.0165699
	1926	AhypoNutrisol_DN4215_c0_g1_i1	-0.741066	3.02924	0.00260244	0.0165699
	1927	AhypoNutrisol_DN6809_c0_g1_i1	-0.712967	3.60107	0.00260904	0.0166033
	1928	AhypoNutrisol_DN6063_c0_g2_i1	-0.757823	2.50173	0.00262453	0.0166916
	1929	AhypoNutrisol_DN6877_c0_g1_i1	-0.798944	1.86359	0.00262563	0.0166916
	1930	AhypoNutrisol_DN10288_c0_g1_i1	1.60687	-0.692221	0.00265026	0.0168394
	1931	AhypoNutrisol_DN8373_c2_g2_i1	0.667758	7.17916	0.00266067	0.0168969
	1932	AhypoNutrisol_DN8284_c0_g1_i1	0.877385	1.65381	0.00266215	0.0168975
	1933	AhypoNutrisol_DN7183_c0_g1_i1	-0.765245	2.50123	0.00270896	0.0171857
	1934	AhypoNutrisol_DN12171_c0_g1_i1	1.05991	0.68483	0.00271604	0.0172217
	1935	AhypoNutrisol_DN21667_c0_g1_i1	1.07304	0.604494	0.00274517	0.0173885
	1936	AhypoNutrisol_DN18149_c0_g1_i1	-1.01928	0.534615	0.00274517	0.0173885
	1937	AhypoNutrisol_DN4224_c0_g1_i1	1.03418	0.859701	0.0027528	0.0174278
	1938	AhypoNutrisol_DN27358_c0_g1_i1	-0.987435	0.477437	0.00276955	0.0175248
	1939	AhypoNutrisol_DN26899_c0_g1_i1	1.73728	-0.754269	0.00277408	0.0175353
	1940	AhypoNutrisol_DN24004_c0_g1_i1	-1.53958	-0.931774	0.00277408	0.0175353
	1941	AhypoNutrisol_DN13832_c0_g1_i1	-0.891492	1.27376	0.00278384	0.017588
	1942	AhypoNutrisol_DN17014_c0_g1_i1	1.15118	0.378767	0.00279585	0.0176456
	1943	AhypoNutrisol_DN4644_c0_g1_i1	1.13841	0.375134	0.00279585	0.0176456
	1944	AhypoNutrisol_DN4079_c0_g1_i1	0.817891	2.10107	0.00284599	0.0179529
	1945	AhypoNutrisol_DN6163_c0_g1_i1	0.760807	2.70292	0.00285056	0.0179724
	1946	AhypoNutrisol_DN1229_c0_g2_i1	0.773634	2.44699	0.00285357	0.0179822
	1947	AhypoNutrisol_DN16916_c0_g1_i1	1.58303	-0.441419	0.0028631	0.0180237
	1948	AhypoNutrisol_DN8366_c1_g1_i1	-1.44953	-0.621933	0.0028631	0.0180237
	1949	AhypoNutrisol_DN7725_c0_g3_i1	1.87646	-0.826636	0.00289125	0.0181822
	1950	AhypoNutrisol_DN8418_c2_g4_i1	1.8299	-0.86077	0.00289125	0.0181822
	1951	AhypoNutrisol_DN7657_c0_g1_i1	1.43555	-0.233595	0.00289766	0.0181945
	1952	AhypoNutrisol_DN24031_c0_g1_i1	1.38539	-0.274719	0.00289766	0.0181945
	1953	AhypoNutrisol_DN9645_c0_g1_i1	-1.28525	-0.374041	0.00289766	0.0181945
	1954	AhypoNutrisol_DN12592_c0_g1_i1	0.914164	1.30245	0.00290725	0.0182455
	1955	AhypoNutrisol_DN10079_c0_g1_i1	1.28141	0.0578472	0.00291444	0.0182626
	1956	AhypoNutrisol_DN28385_c0_g1_i1	1.27353	0.0529799	0.00291444	0.0182626
	1957	AhypoNutrisol_DN17629_c0_g1_i1	1.26176	0.0438841	0.00291444	0.0182626
	1958	AhypoNutrisol_DN7424_c0_g1_i1	-0.759879	2.5684	0.00292165	0.0182984
	1959	AhypoNutrisol_DN13257_c0_g1_i1	0.953652	1.09524	0.00292933	0.0183277
	1960	AhypoNutrisol_DN12509_c0_g1_i1	0.947757	1.09762	0.00292933	0.0183277
	1961	AhypoNutrisol_DN4459_c0_g1_i1	0.990671	0.943977	0.00295231	0.0184621
	1962	AhypoNutrisol_DN11303_c0_g1_i1	-1.09215	0.0564992	0.00295829	0.0184901
	1963	AhypoNutrisol_DN7484_c0_g1_i1	-0.687882	4.28897	0.00297172	0.0185645
	1964	AhypoNutrisol_DN4481_c0_g2_i1	1.18793	0.249566	0.00297699	0.0185792
	1965	AhypoNutrisol_DN26836_c0_g1_i1	1.17247	0.34579	0.0029771	0.0185792
	1966	AhypoNutrisol_DN10748_c0_g1_i1	1.9808	-0.955633	0.0029957	0.0186763
	1967	AhypoNutrisol_DN4827_c0_g2_i1	-1.68554	-1.06933	0.0029957	0.0186763
	1968	AhypoNutrisol_DN27011_c0_g1_i1	-0.841984	1.58195	0.00302794	0.0188677
	1969	AhypoNutrisol_DN1512_c0_g1_i1	1.33557	-0.12578	0.00303343	0.0188827
	1970	AhypoNutrisol_DN6567_c0_g2_i1	1.32697	-0.142121	0.00303343	0.0188827
	1971	AhypoNutrisol_DN4609_c0_g1_i1	0.905467	1.3692	0.00304248	0.018922
	1972	AhypoNutrisol_DN5821_c0_g1_i1	0.753335	2.64773	0.00304282	0.018922
	1973	AhypoNutrisol_DN4996_c0_g1_i1	0.960379	1.07465	0.00307546	0.0191152
	1974	AhypoNutrisol_DN9647_c0_g1_i1	1.92408	-0.995027	0.00307896	0.0191176
	1975	AhypoNutrisol_DN432_c0_g1_i1	-1.83618	-1.19115	0.00307896	0.0191176
	1976	AhypoNutrisol_DN12550_c0_g1_i1	-0.706773	3.52406	0.00309056	0.0191799
	1977	AhypoNutrisol_DN13259_c0_g1_i1	-1.35044	-0.456494	0.00309606	0.0192043
	1978	AhypoNutrisol_DN8291_c1_g1_i1	-0.76871	2.37172	0.00310747	0.0192585
	1979	AhypoNutrisol_DN13168_c0_g1_i1	-0.85457	1.34508	0.00310794	0.0192585
	1980	AhypoNutrisol_DN10678_c0_g1_i1	1.28401	-0.0093954	0.00311711	0.0193056
	1981	AhypoNutrisol_DN6346_c0_g1_i1	1.07821	0.470634	0.00312518	0.0193459
	1982	AhypoNutrisol_DN23372_c0_g1_i1	0.719156	3.32701	0.00312806	0.0193539
	1983	AhypoNutrisol_DN4566_c0_g1_i1	-0.75561	2.35106	0.00315477	0.0195016
	1984	AhypoNutrisol_DN9353_c0_g1_i1	1.1255	0.415012	0.00315511	0.0195016
	1985	AhypoNutrisol_DN16513_c0_g1_i1	0.997409	0.860439	0.00317334	0.0195909
	1986	AhypoNutrisol_DN19426_c0_g1_i1	-0.945093	0.79597	0.00317334	0.0195909
	1987	AhypoNutrisol_DN1066_c0_g2_i1	1.17192	0.29324	0.00317435	0.0195909
	1988	AhypoNutrisol_DN10679_c0_g1_i1	-1.13382	0.107602	0.0031786	0.0196072
	1989	AhypoNutrisol_DN7525_c0_g1_i1	-0.763811	2.36687	0.00318357	0.019628
	1990	AhypoNutrisol_DN23988_c0_g1_i1	1.61383	-0.546866	0.00323408	0.0199094
	1991	AhypoNutrisol_DN7881_c0_g2_i1	1.57776	-0.570942	0.00323408	0.0199094
	1992	AhypoNutrisol_DN16310_c0_g1_i1	1.53285	-0.607131	0.00323408	0.0199094
	1993	AhypoNutrisol_DN4482_c0_g2_i1	-0.770283	2.19929	0.00323715	0.0199183
	1994	AhypoNutrisol_DN2084_c0_g1_i1	-0.75378	2.60513	0.0032394	0.0199221
	1995	AhypoNutrisol_DN12264_c0_g1_i1	-0.904251	1.16655	0.00324905	0.0199715
	1996	AhypoNutrisol_DN5124_c0_g1_i1	-0.817194	1.55751	0.0032656	0.0200632
	1997	AhypoNutrisol_DN9505_c0_g1_i1	-0.873025	1.47988	0.00328154	0.020151
	1998	AhypoNutrisol_DN17120_c0_g1_i1	-0.730884	2.64548	0.00331046	0.0203119
[truncated: 10,265 more rows]

## Sheet: A. hypo_DEG_SALT_only
		A hypochondriacus
		SALINITY
		Up regulated SALT
	Num	Gene Id.	logFC	logCPM	PValue	FDR	HitDescription	GO names
	1	AhypoNutrisol_DN2163_c0_g1_i1	11.1935	3.07782	2.14946e-66	8.78629e-63	rna-dependent rna polymerase	F:nucleic acid binding; F:5'-3' RNA polymerase activity; F:small molecule binding; P:nucleic acid-templated transcription; P:cellular macromolecule biosynthetic process
	2	AhypoNutrisol_DN6068_c0_g1_i1	6.0132	3.29406	5.0497e-59	7.74056e-56	uncharacterized protein tcm_047040	C:plastid
	3	AhypoNutrisol_DN5845_c0_g1_i1	10.6514	2.61175	4.52717e-56	4.62639e-53	uncharacterized protein	P:biological_process; C:chloroplast; C:cellular_component
	4	AhypoNutrisol_DN7302_c0_g2_i1	5.23724	3.43715	5.82128e-55	5.49126e-52	beta-galactosidase 12	F:galactosidase activity; P:primary metabolic process; C:external encapsulating structure; F:binding
	5	AhypoNutrisol_DN4611_c0_g1_i1	10.567	2.48867	3.2033e-54	2.80586e-51	coat protein	C:virion part
	6	AhypoNutrisol_DN3583_c0_g1_i1	10.4395	2.41735	9.62212e-52	6.94095e-49	---NA---	0
	7	AhypoNutrisol_DN20404_c0_g1_i1	10.2154	2.21242	2.16177e-47	1.05264e-44	---NA---	0
	8	AhypoNutrisol_DN6512_c0_g1_i1	4.53467	3.06077	1.3891e-43	5.87397e-41	---NA---	0
	9	AhypoNutrisol_DN6921_c0_g1_i1	6.18684	1.90184	5.87592e-38	1.8476e-35	chaperone protein dnaj chloroplastic	C:plastid
	10	AhypoNutrisol_DN9253_c0_g1_i1	9.27921	1.31662	7.49238e-33	1.87508e-30	f-box kelch-repeat protein at1g15670-like	0
	11	AhypoNutrisol_DN7689_c0_g2_i1	4.6142	2.00685	9.06775e-33	2.22396e-30	---NA---	0
	12	AhypoNutrisol_DN7905_c1_g2_i1	2.92219	5.30757	1.87381e-32	4.5056e-30	beta-galactosidase 1	P:regulation of localization; C:cell-cell junction; P:developmental cell growth; C:cell wall; F:galactosidase activity; F:binding; P:primary metabolic process; C:extracellular region; P:hydrogen peroxide metabolic process
	13	AhypoNutrisol_DN7323_c0_g1_i1	2.94848	4.20376	2.73012e-30	5.8736e-28	light-regulated protein	0
	14	AhypoNutrisol_DN1312_c0_g1_i1	6.7568	1.18072	5.38412e-28	9.64628e-26	protein gast1-like	P:gibberellin mediated signaling pathway
	15	AhypoNutrisol_DN12594_c0_g1_i1	5.53175	1.31852	5.42765e-28	9.64628e-26	zinc finger protein constans-like 14-like isoform x1	F:transition metal ion binding; C:cell part
	16	AhypoNutrisol_DN4087_c0_g1_i1	3.86362	2.02988	8.68654e-28	1.45983e-25	thiosulfate sulfurtransferase chloroplastic-like	P:response to disaccharide; P:response to hexose; C:plastid
	17	AhypoNutrisol_DN2713_c0_g2_i1	2.82171	3.93208	1.37816e-27	2.25339e-25	dnaj heat shock n-terminal domain-containing	P:response to stress
	18	AhypoNutrisol_DN214_c0_g1_i1	4.19068	1.76964	4.66101e-27	7.32794e-25	zinc finger protein at1g68190	F:zinc ion binding; C:intracellular
	19	AhypoNutrisol_DN19464_c0_g1_i1	6.67632	1.14067	5.58792e-27	8.45983e-25	---NA---	0
	20	AhypoNutrisol_DN6908_c1_g1_i1	4.02794	1.82505	9.23378e-27	1.3809e-24	protein p21-like	0
	21	AhypoNutrisol_DN7981_c0_g2_i1	2.81541	3.40461	1.79781e-25	2.53408e-23	uncharacterized protein loc104884897 isoform x1	C:integral component of membrane
	22	AhypoNutrisol_DN2713_c0_g1_i1	2.64753	3.79174	1.80289e-24	2.35201e-22	dnaj heat shock n-terminal domain-containing	P:response to stress
	23	AhypoNutrisol_DN5750_c0_g1_i1	6.37038	0.81254	9.53971e-24	1.20604e-21	wound-responsive family protein	0
	24	AhypoNutrisol_DN7314_c0_g2_i1	4.67154	1.18411	1.60675e-23	1.93172e-21	nematode resistance hspro2	0
	25	AhypoNutrisol_DN7607_c0_g1_i1	2.41167	4.38195	6.44425e-23	7.52628e-21	rna-dependent rna polymerase	F:nucleotidyltransferase activity; P:nucleic acid-templated transcription
	26	AhypoNutrisol_DN7123_c0_g2_i1	2.66824	3.22109	6.83695e-23	7.90958e-21	glutamate synthase 1	P:glutamate metabolic process; F:transition metal ion binding; F:metal cluster binding; F:ribonucleotide binding; F:glutamate synthase activity, NAD(P)H as acceptor
	27	AhypoNutrisol_DN6921_c0_g3_i1	8.46772	0.598072	1.44914e-22	1.63035e-20	chaperone protein dnaj chloroplastic	C:plastid
	28	AhypoNutrisol_DN234_c0_g1_i1	8.38111	0.506933	7.61686e-22	8.33978e-20	stem-specific protein tsjt1-like	0
	29	AhypoNutrisol_DN7342_c0_g1_i1	3.95971	1.30694	1.56648e-21	1.68507e-19	cold and drought-regulated protein cora-like	0
	30	AhypoNutrisol_DN5937_c0_g2_i1	6.13088	0.607126	8.23481e-21	8.41529e-19	oxidative stress isoform 2	0
	31	AhypoNutrisol_DN5799_c0_g3_i1	2.45669	3.16262	5.47965e-20	5.24976e-18	xyloglucan endotransglycosylase hydrolase	F:transferase activity, transferring hexosyl groups; P:glucan metabolic process; P:external encapsulating structure organization; C:extracellular region; C:external encapsulating structure; F:hydrolase activity, acting on glycosyl bonds
	32	AhypoNutrisol_DN7440_c0_g1_i1	2.53729	2.79809	1.31271e-19	1.20133e-17	gaba transporter 1	F:amino acid transmembrane transporter activity; C:membrane part; P:amino acid transport
	33	AhypoNutrisol_DN16115_c0_g1_i1	3.46175	1.33213	1.79628e-19	1.61969e-17	probable glutathione s-transferase	P:metabolic process; F:transferase activity
	34	AhypoNutrisol_DN6108_c0_g1_i1	2.73569	2.28384	1.87525e-19	1.67855e-17	carboxyl-terminal-processing peptidase chloroplastic isoform x1	P:phosphatidylglycerol metabolic process; P:protein metabolic process; F:peptidase activity, acting on L-amino acid peptides; C:thylakoid part; C:plastid
	35	AhypoNutrisol_DN3873_c0_g1_i1	2.92534	1.8438	1.25192e-18	1.01671e-16	1-aminocyclopropane-1-carboxylate oxidase homolog 1-like	F:oxidoreductase activity
	36	AhypoNutrisol_DN6350_c0_g2_i1	2.72494	2.02593	6.11686e-18	4.51874e-16	uncharacterized protein loc104902106	0
	37	AhypoNutrisol_DN6160_c0_g1_i1	2.83698	1.8794	6.32488e-18	4.64443e-16	uncharacterized protein loc104887627	0
	38	AhypoNutrisol_DN6768_c0_g1_i1	5.83616	0.333467	8.66293e-18	6.24903e-16	wound-responsive family protein	0
	39	AhypoNutrisol_DN7905_c0_g1_i1	2.92269	1.63594	1.65265e-17	1.15028e-15	---NA---	0
	40	AhypoNutrisol_DN7605_c0_g1_i1	2.06311	4.01038	6.82522e-17	4.47581e-15	bifunctional nuclease 1	F:hydrolase activity, acting on ester bonds; P:nucleic acid metabolic process
	41	AhypoNutrisol_DN17222_c0_g1_i1	7.98809	0.204609	6.92751e-17	4.51873e-15	protein gast1-like	P:gibberellin mediated signaling pathway
	42	AhypoNutrisol_DN7314_c0_g1_i1	3.77242	0.822311	9.04708e-17	5.80861e-15	nematode resistance hspro2	0
	43	AhypoNutrisol_DN7530_c0_g1_i1	2.44543	2.19453	3.88764e-16	2.34848e-14	bifunctional nuclease 2 isoform x1	P:nucleic acid phosphodiester bond hydrolysis; F:nuclease activity
	44	AhypoNutrisol_DN14166_c0_g1_i1	2.54583	1.88502	9.05222e-16	5.31136e-14	maternal effect embryo arrest 14 isoform 1	P:developmental process involved in reproduction; C:plastid
	45	AhypoNutrisol_DN12913_c0_g2_i1	2.71176	1.51278	3.30914e-15	1.81973e-13	at5g37260-like partial	P:response to hormone
	46	AhypoNutrisol_DN28249_c0_g1_i1	1.89809	4.27623	4.37527e-15	2.38462e-13	29 kda ribonucleoprotein chloroplastic-like	F:organic cyclic compound binding; F:small molecule binding; C:macromolecular complex; C:viral capsid
	47	AhypoNutrisol_DN5892_c1_g1_i1	2.08513	2.92883	4.64037e-15	2.51791e-13	uncharacterized protein at4g22758-like	0
	48	AhypoNutrisol_DN6813_c0_g5_i1	1.9868	3.49948	4.73765e-15	2.55938e-13	chalcone synthase	F:transferase activity, transferring acyl groups other than amino-acyl groups; P:flavonoid metabolic process
	49	AhypoNutrisol_DN2466_c0_g1_i1	2.41619	1.92038	9.71979e-15	5.08784e-13	bolting time control 1	P:phosphorelay signal transduction system
	50	AhypoNutrisol_DN6932_c0_g3_i1	2.58219	1.56049	1.47112e-14	7.51679e-13	proline dehydrogenase mitochondrial-like	F:oxidoreductase activity, acting on the CH-NH group of donors; P:proline metabolic process
	51	AhypoNutrisol_DN7459_c0_g1_i1	2.09504	2.68043	1.99585e-14	1.0072e-12	serine threonine-protein kinase ht1-like	F:carboxylic acid binding; F:purine ribonucleoside binding; F:protein kinase activity; C:cytoplasmic part; P:protein phosphorylation; P:actin cytoskeleton organization; P:plastid organization
	52	AhypoNutrisol_DN3872_c0_g1_i1	2.52934	1.5641	2.69727e-14	1.33914e-12	uncharacterized protein loc105968568	0
	53	AhypoNutrisol_DN7342_c0_g2_i1	4.75473	0.178435	2.89266e-14	1.42943e-12	---NA---	0
	54	AhypoNutrisol_DN4539_c0_g1_i1	2.20981	2.19473	4.91991e-14	2.35675e-12	glutamate synthase 1	P:glutamate metabolic process; F:transition metal ion binding; F:metal cluster binding; F:ribonucleotide binding; F:glutamate synthase activity, NAD(P)H as acceptor
	55	AhypoNutrisol_DN1836_c0_g1_i1	2.30213	1.92298	8.48852e-14	3.97714e-12	casp-like protein 1d1	C:membrane
	56	AhypoNutrisol_DN6256_c0_g1_i1	1.98902	2.87004	9.18883e-14	4.26828e-12	dormancy auxin associated family protein isoform 3	P:regulation of protein localization; P:response to brassinosteroid
	57	AhypoNutrisol_DN7906_c0_g2_i1	1.74693	4.9256	1.12935e-13	5.1676e-12	29 kda ribonucleoprotein chloroplastic	F:organic cyclic compound binding; F:small molecule binding
	58	AhypoNutrisol_DN3791_c0_g1_i1	2.52823	1.47115	1.33093e-13	6.04487e-12	1-phosphatidylinositol 3-phosphate 5-kinase	0
	59	AhypoNutrisol_DN6813_c0_g2_i1	2.72534	1.1456	1.60094e-13	7.11317e-12	chalcone synthase	F:transferase activity, transferring acyl groups other than amino-acyl groups; P:flavonoid metabolic process
	60	AhypoNutrisol_DN3033_c0_g2_i1	2.22707	1.97955	2.01922e-13	8.81198e-12	geranylgeranyl pyrophosphate chloroplastic-like	P:tetraterpenoid biosynthetic process; F:prenyltransferase activity; P:phospholipid biosynthetic process; F:cation binding; C:plastid
	61	AhypoNutrisol_DN8382_c2_g1_i1	1.68672	5.24313	3.72091e-13	1.58436e-11	auxin-repressed kda	C:intracellular membrane-bounded organelle; P:response to disaccharide; P:response to hexose
	62	AhypoNutrisol_DN2440_c0_g2_i1	3.02037	0.755761	4.59506e-13	1.9364e-11	auxin-repressed kda protein isoform x1	0
	63	AhypoNutrisol_DN12444_c0_g1_i1	4.55241	0.00818679	4.81705e-13	2.023e-11	uncharacterized protein loc105137355	F:transition metal ion binding
	64	AhypoNutrisol_DN6448_c0_g1_i1	2.07492	2.24467	5.4597e-13	2.26957e-11	gdsl esterase lipase exl3-like	F:hydrolase activity, acting on ester bonds; P:primary metabolic process
	65	AhypoNutrisol_DN8056_c0_g3_i1	1.72888	4.28423	6.05815e-13	2.49299e-11	clustered mitochondria protein homolog	F:translation initiation factor activity; P:translational initiation
	66	AhypoNutrisol_DN6813_c0_g4_i1	1.86654	3.10168	6.15858e-13	2.52584e-11	chalcone synthase	F:transferase activity, transferring acyl groups other than amino-acyl groups; P:flavonoid metabolic process
	67	AhypoNutrisol_DN17660_c0_g1_i1	3.06379	0.687333	1.5187e-12	6.02712e-11	dihydroxy-2-naphthoyl- peroxisomal	F:oxo-acid-lyase activity; P:menaquinone metabolic process; P:phylloquinone metabolic process; C:microbody
	68	AhypoNutrisol_DN5892_c1_g2_i1	2.44331	1.3457	1.53494e-12	6.07192e-11	uncharacterized protein at4g22758-like	0
	69	AhypoNutrisol_DN5181_c0_g1_i1	2.27474	1.58345	2.1493e-12	8.36726e-11	ctp synthase-like	P:glutamine family amino acid metabolic process; F:ligase activity, forming carbon-nitrogen bonds; F:purine ribonucleoside binding; P:CTP biosynthetic process; P:cleavage involved in rRNA processing; C:cytoplasmic part
	70	AhypoNutrisol_DN4466_c0_g1_i1	1.66134	4.22924	3.77026e-12	1.43586e-10	mannose glucose-specific lectin-like	0
	71	AhypoNutrisol_DN21251_c0_g1_i1	7.30442	-0.386159	4.04567e-12	1.53598e-10	zinc finger protein constans-like 16-like	C:cell part
	72	AhypoNutrisol_DN245_c0_g1_i1	1.87161	2.57064	6.83321e-12	2.51639e-10	uncharacterized protein loc104898328	F:protein binding
	73	AhypoNutrisol_DN4100_c0_g2_i1	2.47313	1.14415	7.24411e-12	2.65972e-10	dormancy auxin associated protein	C:nucleus; P:regulation of protein localization; P:response to brassinosteroid
	74	AhypoNutrisol_DN1010_c0_g1_i1	4.40419	-0.118503	7.4003e-12	2.70895e-10	---NA---	0
	75	AhypoNutrisol_DN5767_c0_g1_i1	2.83608	0.723439	7.7526e-12	2.81273e-10	alpha-l-arabinofuranosidase 1	P:arabinose metabolic process; F:hydrolase activity, hydrolyzing O-glycosyl compounds
	76	AhypoNutrisol_DN17446_c0_g1_i1	2.69085	0.886032	8.26017e-12	2.98804e-10	vegetative cell wall protein gp1	P:biological_process
	77	AhypoNutrisol_DN12255_c0_g1_i1	1.90302	2.42271	8.78213e-12	3.15822e-10	lysosomal alpha-mannosidase-like	P:hexose metabolic process; F:transition metal ion binding; P:sulfur amino acid biosynthetic process; C:intracellular membrane-bounded organelle; C:cell wall; P:microtubule cytoskeleton organization; F:mannosidase activity; C:extracellular region; C:organelle membrane
	78	AhypoNutrisol_DN7030_c0_g2_i1	2.04402	1.82147	1.26161e-11	4.47143e-10	---NA---	0
	79	AhypoNutrisol_DN23324_c0_g1_i1	4.00866	0.00945052	1.54918e-11	5.44343e-10	polynucleotidyl transferase ribonuclease h-like superfamily protein	P:nucleic acid metabolic process; F:organic cyclic compound binding; C:intracellular membrane-bounded organelle; F:nuclease activity; F:cation binding; P:pyrimidine nucleotide biosynthetic process
	80	AhypoNutrisol_DN2969_c0_g1_i1	3.35562	0.283404	1.64173e-11	5.75216e-10	zinc finger protein constans-like 9-like	F:zinc ion binding; C:intracellular
	81	AhypoNutrisol_DN2878_c0_g1_i1	2.47079	1.07639	2.00362e-11	6.91745e-10	udp-glucuronate 4-epimerase 1	F:racemase and epimerase activity, acting on carbohydrates and derivatives; F:cofactor binding; C:Golgi membrane; C:membrane part; P:nucleotide metabolic process
	82	AhypoNutrisol_DN8261_c0_g3_i1	1.61577	3.72482	4.57383e-11	1.5409e-09	ion channel pollux-like 2 isoform x1	P:cation transport
	83	AhypoNutrisol_DN3765_c0_g2_i1	1.96157	1.85114	6.8394e-11	2.25461e-09	cold-regulated 413 plasma membrane protein 2	C:membrane part; C:organelle membrane
	84	AhypoNutrisol_DN6267_c0_g1_i1	1.5889	3.80688	6.95211e-11	2.28562e-09	uncharacterized protein loc104888047	0
	85	AhypoNutrisol_DN21813_c0_g1_i1	3.48689	0.185536	7.20946e-11	2.35759e-09	uncharacterized protein loc104883071	0
	86	AhypoNutrisol_DN18935_c0_g1_i1	3.48085	0.172069	7.20946e-11	2.35759e-09	uncharacterized protein loc104888047	0
	87	AhypoNutrisol_DN2186_c0_g1_i1	1.85043	2.24456	8.16267e-11	2.6622e-09	trigger factor-like protein chloroplastic	P:peptidyl-proline modification; P:tetraterpenoid biosynthetic process; F:cis-trans isomerase activity; P:RNA modification; P:post-embryonic animal morphogenesis; P:protein localization; C:plastid stroma; P:starch metabolic process; P:chloroplast organization; C:plastid envelope; P:plastid membrane organization; P:disaccharide metabolic process; P:pyruvate metabolic process
	88	AhypoNutrisol_DN24539_c0_g1_i1	2.63993	0.666477	1.3847e-10	4.39911e-09	lrr receptor-like serine threonine-protein kinase erecta	F:purine ribonucleoside binding; F:oxidoreductase activity, acting on the CH-CH group of donors, NAD or NADP as acceptor; P:specification of axis polarity; P:meristem maintenance; P:post-embryonic animal morphogenesis; P:cellular protein modification process; P:regulation of flavonoid biosynthetic process; P:response to fungus; P:cell adhesion; F:protein kinase activity; P:regulation of anatomica…
	89	AhypoNutrisol_DN10278_c0_g1_i1	3.01931	0.369371	1.44361e-10	4.56264e-09	uncharacterized protein loc104882976	0
	90	AhypoNutrisol_DN7338_c0_g3_i1	1.68904	2.80214	1.50429e-10	4.74219e-09	stem-specific protein tsjt1-like	C:cell-cell junction; C:intracellular membrane-bounded organelle; C:membrane; P:salicylic acid mediated signaling pathway; C:cytoplasmic part; F:binding; P:hydrogen peroxide metabolic process; P:response to stress
	91	AhypoNutrisol_DN7987_c0_g1_i1	1.55487	3.5342	1.594e-10	4.98654e-09	coat protein	F:DNA binding; C:viral capsid
	92	AhypoNutrisol_DN1151_c0_g1_i1	6.76467	-0.844529	1.72033e-10	5.36804e-09	---NA---	0
	93	AhypoNutrisol_DN2413_c0_g1_i1	1.71344	2.50589	3.4231e-10	1.03139e-08	beta-d-xylosidase 1	P:developmental process involved in reproduction; C:cell wall; C:extracellular matrix; F:hydrolase activity, hydrolyzing O-glycosyl compounds; C:extracellular region; P:primary metabolic process
	94	AhypoNutrisol_DN5479_c0_g3_i1	2.0798	1.38606	3.76804e-10	1.12977e-08	transcription factor ilr3-like	F:DNA binding; F:protein dimerization activity
	95	AhypoNutrisol_DN6508_c0_g2_i1	1.72203	2.34854	4.1469e-10	1.24033e-08	uncharacterized protein loc104899578	0
	96	AhypoNutrisol_DN2821_c0_g2_i1	2.36538	0.865726	6.69438e-10	1.9546e-08	programmed cell death protein 4-like	0
	97	AhypoNutrisol_DN27415_c0_g1_i1	1.94738	1.58017	7.26463e-10	2.10109e-08	oxidative stress isoform 1	0
	98	AhypoNutrisol_DN1972_c0_g1_i1	6.63641	-0.938166	1.26152e-09	3.50795e-08	hypothetical protein LR48_Vigan05g045000 [Vigna angularis]	0
	99	AhypoNutrisol_DN4536_c0_g1_i1	2.44272	0.686984	1.28882e-09	3.57576e-08	probable nucleoredoxin 2	P:signal transduction; F:cation binding
	100	AhypoNutrisol_DN4632_c0_g1_i1	1.44003	4.11715	1.60605e-09	4.36173e-08	uncharacterized protein loc105977322	0
	101	AhypoNutrisol_DN13522_c0_g1_i1	2.78704	0.325439	1.62411e-09	4.38689e-08	e3 ubiquitin-protein ligase rma1h1	F:binding; P:response to hormone; F:transferase activity; C:organelle membrane; P:response to stress; P:ubiquitin-dependent protein catabolic process; P:protein modification by small protein conjugation
	102	AhypoNutrisol_DN2119_c0_g2_i1	1.85197	1.65371	1.7449e-09	4.67199e-08	uncharacterized protein loc104897541	P:biological_process
	103	AhypoNutrisol_DN3819_c0_g2_i1	1.66249	2.28536	1.99933e-09	5.31838e-08	uncharacterized protein ycf36	P:porphyrin-containing compound catabolic process
	104	AhypoNutrisol_DN2119_c0_g1_i1	2.05332	1.07683	2.31189e-09	6.08383e-08	uncharacterized protein loc104897541	P:biological_process; C:integral component of membrane
	105	AhypoNutrisol_DN25176_c0_g1_i1	6.68549	-0.888324	3.47145e-09	9.00008e-08	---NA---	0
	106	AhypoNutrisol_DN7261_c0_g1_i1	1.54375	2.76275	3.64679e-09	9.42556e-08	uncharacterized protein loc101295757	C:nucleus; P:RNA processing; C:intracellular
	107	AhypoNutrisol_DN29107_c0_g1_i1	4.8067	-0.484005	3.87617e-09	9.9651e-08	zinc finger protein constans-like 16-like	F:metal ion binding; C:intracellular membrane-bounded organelle; P:regulation of transcription, DNA-templated
	108	AhypoNutrisol_DN20387_c0_g1_i1	2.07242	1.05763	4.18342e-09	1.07325e-07	potassium transporter 12	P:ion transmembrane transport; F:metal ion transmembrane transporter activity; P:metal ion transport; C:membrane part
	109	AhypoNutrisol_DN3036_c0_g1_i1	1.68629	2.01035	5.08786e-09	1.29177e-07	rna-binding protein 39-like isoform x1	F:nucleotide binding; F:nucleic acid binding
	110	AhypoNutrisol_DN6639_c0_g2_i1	1.65801	2.1351	5.48087e-09	1.38617e-07	probable lrr receptor-like serine threonine-protein kinase at1g63430	F:oxidoreductase activity, acting on the CH-CH group of donors, NAD or NADP as acceptor; F:purine ribonucleoside binding; P:cellular protein modification process; C:membrane part; F:kinase activity; P:single-organism metabolic process; P:phosphate-containing compound metabolic process
	111	AhypoNutrisol_DN5733_c0_g1_i1	1.44042	3.49249	5.50108e-09	1.38806e-07	uncharacterized protein loc104900115	0
	112	AhypoNutrisol_DN10415_c0_g1_i1	6.71016	-0.855989	5.78206e-09	1.44498e-07	gmp synthase	P:DNA repair; P:DNA alkylation; F:DNA-3-methylbase glycosylase activity
	113	AhypoNutrisol_DN29990_c0_g1_i1	6.68111	-0.887542	5.78206e-09	1.44498e-07	aspartic proteinase nepenthesin-1	F:nucleic acid binding; P:protein metabolic process; C:cell wall; F:endopeptidase activity; C:extracellular region
	114	AhypoNutrisol_DN13148_c0_g1_i1	3.62851	-0.281659	5.93871e-09	1.48021e-07	expansin-a4-like precursor	P:cell wall organization; C:external encapsulating structure
	115	AhypoNutrisol_DN6508_c0_g1_i1	1.53921	2.63524	6.59691e-09	1.63101e-07	uncharacterized protein loc104899578	0
	116	AhypoNutrisol_DN3044_c0_g1_i1	4.00814	-0.437554	7.56057e-09	1.84692e-07	probable inactive leucine-rich repeat receptor-like protein kinase at1g66830	F:oxidoreductase activity, acting on the CH-CH group of donors, NAD or NADP as acceptor; F:purine ribonucleoside binding; P:cellular protein modification process; F:protein kinase activity; C:membrane part; P:single-organism metabolic process; P:phosphate-containing compound metabolic process
	117	AhypoNutrisol_DN20766_c0_g1_i1	2.28842	0.65513	8.67312e-09	2.10195e-07	glutathione s-transferase-like	F:transferase activity, transferring alkyl or aryl (other than methyl) groups
	118	AhypoNutrisol_DN6703_c0_g1_i1	1.71799	1.7221	1.1103e-08	2.64894e-07	root phototropism protein 3-like	0
	119	AhypoNutrisol_DN14505_c0_g1_i1	3.91547	-0.520651	1.15074e-08	2.74011e-07	tolb-related protein	C:intracellular membrane-bounded organelle; P:lactate metabolic process; P:response to organic cyclic compound; P:toxin metabolic process; P:hormone-mediated signaling pathway
	120	AhypoNutrisol_DN27980_c0_g1_i1	1.83345	1.46731	1.19586e-08	2.84203e-07	van3-binding protein	0
	121	AhypoNutrisol_DN1054_c0_g1_i1	1.44179	3.12915	1.22637e-08	2.9089e-07	subtilisin-like protease	P:protein metabolic process; P:glycosinolate biosynthetic process; P:alpha-amino acid metabolic process; F:protein binding; P:negative regulation of metabolic process; P:cellular glucan metabolic process; P:meristem maintenance; F:endopeptidase activity; P:plant-type cell wall organization; P:microtubule cytoskeleton organization; C:extracellular matrix; P:cell wall biogenesis
	122	AhypoNutrisol_DN3395_c0_g1_i1	2.0717	0.949982	1.3353e-08	3.15507e-07	hypothetical protein SOVF_042800 [Spinacia oleracea]	0
	123	AhypoNutrisol_DN17129_c0_g1_i1	2.25512	0.624315	1.41387e-08	3.32788e-07	2-methylene-furan-3-one reductase	F:transition metal ion binding; P:tetraterpenoid biosynthetic process; P:sulfur compound metabolic process; F:oxidoreductase activity, acting on the CH-CH group of donors, NAD or NADP as acceptor; P:jasmonic acid metabolic process; P:response to radiation; C:plastid stroma; P:coenzyme metabolic process; C:extracellular region; P:fatty acid biosynthetic process; C:plastid envelope; P:nucleoside ph…
	124	AhypoNutrisol_DN5937_c0_g1_i1	6.62228	-0.929879	1.61725e-08	3.75007e-07	---NA---	0
	125	AhypoNutrisol_DN5666_c0_g2_i1	1.6468	1.91922	1.8193e-08	4.20152e-07	chloroplast stem-loop binding protein of 41 kda chloroplastic	P:generation of precursor metabolites and energy; F:poly-pyrimidine tract binding; P:regulation of transcription, DNA-templated; P:ribosome biogenesis; C:chloroplast part; C:plastid stroma; C:extracellular region; P:glucose catabolic process; C:plastid envelope; P:cellular developmental process; P:plastid organization; P:animal organ morphogenesis; P:cellular protein complex assembly; P:regulatio…
	126	AhypoNutrisol_DN16704_c0_g1_i1	1.59126	2.16099	1.83662e-08	4.23354e-07	30s ribosomal protein chloroplastic	C:plastid thylakoid; F:RNA binding; F:structural molecule activity; C:plastid stroma; C:organellar small ribosomal subunit; C:plastid envelope; P:translation
	127	AhypoNutrisol_DN5877_c0_g1_i1	2.05466	0.940745	2.01026e-08	4.60783e-07	cationic amino acid transporter vacuolar-like isoform x1	C:membrane part; P:amino acid transport; F:carboxylic acid transmembrane transporter activity
	128	AhypoNutrisol_DN16186_c0_g1_i1	2.10567	0.79563	2.0923e-08	4.778e-07	uracil phosphoribosyltransferase	P:pyrimidine nucleobase salvage; F:transferase activity, transferring pentosyl groups
	129	AhypoNutrisol_DN279_c0_g1_i1	1.77291	1.51388	2.1648e-08	4.92405e-07	isoflavone 2 -hydroxylase-like	F:tetrapyrrole binding; F:transition metal ion binding; F:oxidoreductase activity; P:single-organism metabolic process
	130	AhypoNutrisol_DN6178_c0_g2_i1	1.49991	2.51194	2.24155e-08	5.08098e-07	protein scarecrow	P:cell division; F:DNA binding; P:tropism; C:intracellular membrane-bounded organelle; P:regulation of gene expression; F:nucleic acid binding transcription factor activity; P:regionalization; P:protein localization to nucleus; P:cellular macromolecule biosynthetic process
	131	AhypoNutrisol_DN8370_c0_g1_i1	2.22483	0.600379	2.30668e-08	5.20697e-07	uncharacterized protein loc105051239	0
	132	AhypoNutrisol_DN23247_c0_g1_i1	2.06448	0.816577	2.37023e-08	5.33324e-07	branched-chain-amino-acid aminotransferase chloroplastic-like isoform x1	F:branched-chain-amino-acid transaminase activity; P:cellular amino acid metabolic process
	133	AhypoNutrisol_DN7138_c0_g1_i1	1.55576	2.19752	2.63768e-08	5.91333e-07	30s ribosomal protein chloroplastic-like	F:nucleic acid binding; P:RNA metabolic process; C:intracellular ribonucleoprotein complex; F:structural molecule activity; P:single-organism cellular process; P:single-organism metabolic process; C:plastid; P:plastid organization; P:cellular macromolecule biosynthetic process
	134	AhypoNutrisol_DN6373_c0_g1_i1	6.35122	-1.15138	2.71585e-08	6.05536e-07	---NA---	0
	135	AhypoNutrisol_DN7873_c0_g1_i1	1.36929	3.46984	2.8333e-08	6.29434e-07	pentatricopeptide repeat-containing protein chloroplastic	P:protein targeting; P:developmental process involved in reproduction; P:post-embryonic animal morphogenesis; P:cellular amino acid biosynthetic process; C:plastid
	136	AhypoNutrisol_DN6832_c0_g2_i1	1.97824	0.979521	3.04572e-08	6.75401e-07	protein notum homolog isoform x1	P:biological_process
	137	AhypoNutrisol_DN7031_c0_g2_i1	1.58588	1.97447	3.4139e-08	7.50263e-07	peptidyl-prolyl cis-trans isomerase chloroplastic	P:peptidyl-proline modification; P:tetraterpenoid biosynthetic process; P:ribosome biogenesis; P:regulation of programmed cell death; C:chloroplast part; C:plastid stroma; P:salicylic acid metabolic process; P:glucose catabolic process; P:chloroplast organization; P:cellular protein complex assembly; P:hormone-mediated signaling pathway; C:plastid thylakoid lumen; P:porphyrin-containing compound …
	138	AhypoNutrisol_DN8320_c0_g1_i1	1.22623	6.5253	5.32255e-08	1.1391e-06	rna-dependent rna polymerase	P:RNA metabolic process; F:transferase activity
	139	AhypoNutrisol_DN3759_c0_g2_i1	1.47776	2.36557	5.53816e-08	1.17499e-06	peptidyl-prolyl cis-trans isomerase	P:peptidyl-proline modification; P:proton transport; P:jasmonic acid metabolic process; C:chloroplast part; C:plastid stroma; P:salicylic acid metabolic process; C:thylakoid part; C:extracellular region; P:glycine metabolic process; P:porphyrin-containing compound biosynthetic process; F:amide binding; P:generation of precursor metabolites and energy; F:cis-trans isomerase activity; P:response to…
	140	AhypoNutrisol_DN7689_c0_g1_i1	4.48258	-0.747701	6.86065e-08	1.43326e-06	---NA---	0
	141	AhypoNutrisol_DN7338_c0_g2_i1	1.81987	1.09468	7.60174e-08	1.55887e-06	stem-specific protein tsjt1	0
	142	AhypoNutrisol_DN9390_c0_g1_i1	2.83981	-0.123986	8.99784e-08	1.83196e-06	subtilisin-like protease	P:protein metabolic process; F:endopeptidase activity
	143	AhypoNutrisol_DN7973_c0_g1_i1	1.22705	5.07441	9.24736e-08	1.87439e-06	nad-dependent malic enzyme 59 kda mitochondrial	P:dicarboxylic acid metabolic process; F:nucleotide binding; F:transition metal ion binding; F:purine ribonucleoside binding; F:malic enzyme activity; F:protein dimerization activity; C:plastid
	144	AhypoNutrisol_DN7025_c0_g1_i1	1.28695	3.79152	9.46729e-08	1.9158e-06	at hook motif dna-binding family protein isoform 1	F:DNA binding
	145	AhypoNutrisol_DN23960_c0_g1_i1	3.01438	-0.194792	9.56132e-08	1.93164e-06	---NA---	0
	146	AhypoNutrisol_DN8132_c0_g2_i1	1.62626	1.66335	9.75161e-08	1.96684e-06	transcription factor bhlh143-like	0
	147	AhypoNutrisol_DN710_c0_g2_i1	2.60811	0.0441329	9.81183e-08	1.97496e-06	elongation factor p	P:protein targeting; P:developmental process involved in reproduction; P:peptide metabolic process; C:plastid stroma; F:translation factor activity, RNA binding; P:cellular macromolecule biosynthetic process
	148	AhypoNutrisol_DN18533_c0_g1_i1	2.4362	0.178362	9.82408e-08	1.97496e-06	gdp-mannose -epimerase 1-like	F:racemase and epimerase activity, acting on carbohydrates and derivatives; F:cofactor binding
	149	AhypoNutrisol_DN27375_c0_g1_i1	1.51208	2.03476	9.94057e-08	1.99511e-06	alanine--glyoxylate aminotransferase 2 homolog mitochondrial	P:arginine catabolic process; F:transition metal ion binding; P:cellular metabolic compound salvage; C:intracellular membrane-bounded organelle; F:transaminase activity; F:anion binding; C:organelle membrane
	150	AhypoNutrisol_DN28330_c0_g1_i1	3.43955	-0.4518	1.04347e-07	2.08255e-06	uncharacterized protein loc104894805	P:protein metabolic process; P:lactate metabolic process; P:response to organic cyclic compound; P:toxin metabolic process; P:hormone-mediated signaling pathway
	151	AhypoNutrisol_DN2023_c0_g1_i1	2.03074	0.672008	1.2558e-07	2.47587e-06	caffeoylshikimate esterase-like isoform x1	0
	152	AhypoNutrisol_DN7222_c0_g1_i1	1.26617	3.86652	1.36745e-07	2.68305e-06	probable 1-deoxy-d-xylulose-5-phosphate chloroplastic	P:1-deoxy-D-xylulose 5-phosphate metabolic process; F:transferase activity, transferring aldehyde or ketonic groups; P:thiamine metabolic process; F:cation binding; P:terpenoid metabolic process; C:plastid
	153	AhypoNutrisol_DN6813_c0_g1_i1	1.62779	1.52791	1.4031e-07	2.73549e-06	chalcone synthase	F:transferase activity, transferring acyl groups other than amino-acyl groups; F:protein dimerization activity; P:flavonoid metabolic process
	154	AhypoNutrisol_DN12402_c0_g2_i1	1.35166	2.82429	1.57634e-07	3.05865e-06	btb poz domain-containing protein pob1-like	0
	155	AhypoNutrisol_DN23353_c0_g1_i1	1.96462	0.749274	1.68586e-07	3.26084e-06	bidirectional sugar transporter sweet2	P:single-organism transport
	156	AhypoNutrisol_DN1303_c0_g1_i1	1.19035	5.24597	1.98391e-07	3.7719e-06	3-ketoacyl- synthase 10	F:transferase activity, transferring acyl groups; C:intracellular membrane-bounded organelle; C:membrane part; P:fatty acid metabolic process; P:single-organism developmental process
	157	AhypoNutrisol_DN2861_c0_g2_i1	1.58153	1.62119	2.07082e-07	3.92495e-06	galactokinase	P:hexose metabolic process; F:purine ribonucleoside binding; F:cation binding; P:phosphorylation; C:cytoplasmic part; F:phosphotransferase activity, alcohol group as acceptor
	158	AhypoNutrisol_DN191_c0_g2_i1	2.01718	0.666885	2.18489e-07	4.12205e-06	pentatricopeptide repeat-containing protein chloroplastic	C:plastid
	159	AhypoNutrisol_DN26735_c0_g1_i1	1.98876	0.635297	2.49794e-07	4.69085e-06	uncharacterized protein loc104883554	P:biological_process
	160	AhypoNutrisol_DN10064_c0_g1_i1	2.53344	-0.0190942	2.55533e-07	4.77684e-06	f-box lrr-repeat protein 3-like	0
	161	AhypoNutrisol_DN1539_c0_g1_i1	1.63342	1.41125	2.55989e-07	4.77807e-06	probable sodium metabolite cotransporter chloroplastic	P:monocarboxylic acid transport; F:organic acid:sodium symporter activity; P:metal ion transport
	162	AhypoNutrisol_DN6042_c0_g1_i1	1.27379	3.31684	2.71105e-07	5.02959e-06	uncharacterized protein loc100247953	P:response to abiotic stimulus; P:response to stress
	163	AhypoNutrisol_DN16135_c0_g1_i1	2.45613	0.062755	2.71844e-07	5.03569e-06	uncharacterized protein loc104882976	0
	164	AhypoNutrisol_DN7878_c1_g1_i1	2.14291	0.363325	2.81558e-07	5.18429e-06	acyl carrier protein mitochondrial-like	C:mitochondrial part; F:transition metal ion binding; C:membrane part; P:fatty acid metabolic process; P:response to stress; P:single-organism developmental process
	165	AhypoNutrisol_DN13683_c0_g1_i1	2.66791	-0.0738594	2.87618e-07	5.28003e-06	e3 ubiquitin-protein ligase rma1h1-like	F:zinc ion binding; F:metal ion binding; P:metabolic process; F:ligase activity
	166	AhypoNutrisol_DN70_c0_g1_i1	1.46141	2.0019	2.93003e-07	5.34687e-06	phosphatidylinositol phosphatidylcholine transfer protein sfh12-like	P:establishment of localization; C:cell part
	167	AhypoNutrisol_DN48_c0_g1_i1	1.65656	1.29939	3.24955e-07	5.85878e-06	chaperone protein dnaj chloroplastic-like	0
	168	AhypoNutrisol_DN7883_c0_g1_i1	1.88659	0.806947	3.30508e-07	5.94284e-06	uncharacterized protein loc104892071	P:RNA metabolic process; C:plastid stroma; P:glucose catabolic process; P:starch metabolic process; P:pyruvate metabolic process; P:chloroplast organization; P:plastid membrane organization; P:disaccharide metabolic process
	169	AhypoNutrisol_DN6026_c1_g1_i1	3.63267	-0.739598	3.46128e-07	6.1784e-06	---NA---	0
	170	AhypoNutrisol_DN14853_c0_g1_i1	3.32055	-0.534768	3.50499e-07	6.24734e-06	---NA---	0
	171	AhypoNutrisol_DN2361_c0_g1_i1	2.75724	-0.182977	3.60414e-07	6.41474e-06	gata zinc finger domain-containing protein 14	P:seed dormancy process; P:response to abscisic acid
	172	AhypoNutrisol_DN5459_c0_g1_i1	1.70429	1.14229	3.63492e-07	6.46015e-06	aspartic proteinase-like protein 1	P:protein metabolic process; F:peptidase activity
	173	AhypoNutrisol_DN4892_c0_g1_i1	1.43816	2.04201	3.96446e-07	6.99513e-06	zinc finger protein constans-like 9	F:transition metal ion binding; C:cell part
	174	AhypoNutrisol_DN8296_c0_g1_i1	1.20896	3.96431	4.24849e-07	7.47478e-06	dead-box atp-dependent rna helicase 14-like	F:purine ribonucleoside binding; P:purine ribonucleotide catabolic process; P:cellular protein modification process; F:protein kinase activity; F:transferase activity, transferring one-carbon groups; F:ATPase activity, coupled
	175	AhypoNutrisol_DN6043_c0_g1_i1	1.54477	1.54339	4.78339e-07	8.3322e-06	4-hydroxy-tetrahydrodipicolinate reductase chloroplastic	P:lysine biosynthetic process; P:response to bacterium; F:oxidoreductase activity, acting on the CH-CH group of donors, NAD or NADP as acceptor; P:RNA modification; P:post-embryonic animal morphogenesis; P:regulation of transcription, DNA-templated; C:plastid stroma; F:anion binding; P:photosynthetic electron transport chain; P:cellular developmental process; P:animal organ morphogenesis; P:cellu…
	176	AhypoNutrisol_DN7829_c0_g1_i1	1.2061	3.74291	5.65777e-07	9.74455e-06	glycosyl hydrolase of uncharacterized protein function isoform 1	P:arabinose metabolic process; F:hydrolase activity, hydrolyzing O-glycosyl compounds
	177	AhypoNutrisol_DN23331_c0_g1_i1	1.98736	0.577862	5.76607e-07	9.88941e-06	metal ion binding	P:protein targeting; P:cation transport; F:cation binding; C:plastid stroma; C:chloroplast part; P:response to hormone; P:glucose catabolic process; P:pyruvate metabolic process; C:plastid envelope
	178	AhypoNutrisol_DN7534_c1_g2_i1	1.69328	1.0905	5.82861e-07	9.98272e-06	zinc finger ccch domain-containing protein 29-like	F:metal ion binding
	179	AhypoNutrisol_DN6716_c0_g1_i1	1.39603	2.08156	6.04597e-07	1.03118e-05	kda proline-rich	C:cell-cell junction; C:chloroplast part; F:binding; C:extracellular region
	180	AhypoNutrisol_DN13671_c0_g1_i1	6.31678	-1.1559	6.45172e-07	1.09581e-05	b-box type zinc finger protein with cct domain isoform 1	F:transition metal ion binding; C:cell part
	181	AhypoNutrisol_DN27590_c0_g1_i1	2.19923	0.219876	6.51057e-07	1.10428e-05	peroxidase 55-like	F:tetrapyrrole binding; F:antioxidant activity; F:catalytic activity; F:cation binding; P:single-organism metabolic process; P:response to stress
	182	AhypoNutrisol_DN1332_c0_g2_i1	2.47826	-0.061113	6.66845e-07	1.12793e-05	haloacid dehalogenase-like hydrolase superfamily protein	F:catalytic activity
	183	AhypoNutrisol_DN8107_c0_g3_i1	1.2326	3.19827	7.49185e-07	1.26025e-05	cysteine proteinase rd21a-like	P:protein metabolic process; F:peptidase activity, acting on L-amino acid peptides
	184	AhypoNutrisol_DN19676_c0_g1_i1	1.41365	1.90844	7.59075e-07	1.27514e-05	probable metal-nicotianamine transporter ysl7	F:peptide transporter activity; C:membrane; P:carboxylic acid transport; P:single-organism cellular process; P:peptide transport
	185	AhypoNutrisol_DN7687_c0_g2_i1	1.45426	1.72553	7.95684e-07	1.32395e-05	acyl- -binding domain-containing protein 1-like	F:fatty-acyl-CoA binding
	186	AhypoNutrisol_DN5824_c0_g1_i1	1.4236	1.95088	8.19108e-07	1.35472e-05	---NA---	0
	187	AhypoNutrisol_DN22526_c0_g1_i1	3.62379	-0.7375	8.19251e-07	1.35472e-05	isoform partial	P:response to organic substance; P:metabolic process; P:single-organism cellular process
	188	AhypoNutrisol_DN7727_c0_g1_i1	2.12187	0.155134	8.59142e-07	1.41799e-05	---NA---	0
	189	AhypoNutrisol_DN19515_c0_g1_i1	1.64322	1.13417	8.9618e-07	1.47515e-05	alpha-galactosidase 2	F:alpha-galactosidase activity; P:positive regulation of metabolic process; P:regulation of flower development; C:cell wall; P:microtubule cytoskeleton organization; P:starch metabolic process; P:disaccharide metabolic process; P:animal organ morphogenesis
	190	AhypoNutrisol_DN6813_c0_g3_i1	2.08314	0.321325	9.02388e-07	1.48338e-05	chalcone synthase	F:transferase activity, transferring acyl groups other than amino-acyl groups; P:flavonoid metabolic process
	191	AhypoNutrisol_DN7533_c0_g1_i1	1.21397	3.2146	9.50899e-07	1.55894e-05	---NA---	0
	192	AhypoNutrisol_DN730_c0_g1_i1	3.00758	-0.455642	1.02813e-06	1.67436e-05	transcription factor bhlh48	F:nucleic acid binding; F:protein binding
	193	AhypoNutrisol_DN5087_c0_g1_i1	1.52088	1.47514	1.03165e-06	1.67787e-05	abc transporter i family member 17	F:purine ribonucleoside binding; P:purine ribonucleotide catabolic process; F:nucleoside-triphosphatase activity
	194	AhypoNutrisol_DN575_c0_g1_i1	1.77237	0.832028	1.10128e-06	1.78754e-05	protein longifolia 1	0
	195	AhypoNutrisol_DN6253_c0_g2_i1	1.37272	2.09075	1.102e-06	1.78754e-05	alpha-expansin 1	P:phloem or xylem histogenesis; P:cellular macromolecule metabolic process; P:cell wall organization; C:external encapsulating structure
	196	AhypoNutrisol_DN626_c0_g2_i1	1.60609	1.1751	1.1809e-06	1.90796e-05	ring finger and chy zinc finger domain-containing protein 1	F:transition metal ion binding; P:negative regulation of response to biotic stimulus; F:protein binding; C:intracellular membrane-bounded organelle; F:transferase activity; P:positive regulation of proteasomal ubiquitin-dependent protein catabolic process; P:protein modification by small protein conjugation
	197	AhypoNutrisol_DN5488_c0_g1_i1	1.66186	0.979438	1.19627e-06	1.9277e-05	calcineurin b-like protein 1	F:metal ion binding
	198	AhypoNutrisol_DN12475_c0_g1_i1	1.63366	1.09005	1.21555e-06	1.95621e-05	osmotin-like protein	C:cell-cell junction; P:mitotic cytokinetic process; C:cell wall; P:cell wall organization
	199	AhypoNutrisol_DN21943_c0_g1_i1	3.63908	-0.721279	1.26205e-06	2.02307e-05	nematode resistance hspro2	0
	200	AhypoNutrisol_DN27409_c0_g1_i1	1.93289	0.446395	1.27156e-06	2.03565e-05	uncharacterized acetyltransferase at3g50280-like	F:transferase activity, transferring acyl groups other than amino-acyl groups; P:metabolic process
	201	AhypoNutrisol_DN2840_c0_g2_i1	1.42493	1.79312	1.27732e-06	2.04222e-05	33 kda chloroplastic	F:organic cyclic compound binding; F:small molecule binding; C:macromolecular complex; C:viral capsid
	202	AhypoNutrisol_DN7743_c0_g1_i1	1.22178	3.03067	1.31313e-06	2.09401e-05	mannose-1-phosphate guanylyltransferase 1	F:mannose-phosphate guanylyltransferase activity; P:metabolic process
	203	AhypoNutrisol_DN1704_c0_g1_i1	1.56764	1.26274	1.37775e-06	2.18851e-05	aquaporin tip4-1	P:establishment of localization; C:membrane part
	204	AhypoNutrisol_DN7553_c0_g2_i1	1.64433	1.06184	1.39454e-06	2.21232e-05	homeobox-leucine zipper protein athb-6-like	F:DNA binding; P:gene expression; P:cellular macromolecule biosynthetic process
	205	AhypoNutrisol_DN7477_c0_g1_i1	1.48853	1.4813	1.59929e-06	2.49835e-05	uncharacterized protein loc104104559	0
	206	AhypoNutrisol_DN3741_c0_g1_i1	2.0811	0.233026	1.65185e-06	2.57717e-05	uncharacterized protein loc104896669	0
	207	AhypoNutrisol_DN521_c0_g1_i1	1.48908	1.51258	1.66718e-06	2.59779e-05	50s ribosomal protein chloroplastic	F:RNA binding; C:intracellular ribonucleoprotein complex; F:structural molecule activity; P:RNA biosynthetic process; P:ribosome biogenesis; C:plastid stroma; P:organelle organization; P:glucose catabolic process; P:pyruvate metabolic process; C:plastid envelope; P:cellular macromolecule biosynthetic process; P:cellular protein complex assembly
	208	AhypoNutrisol_DN3372_c0_g2_i1	1.34435	2.0404	1.74767e-06	2.70601e-05	zinc finger family protein	F:metal ion binding
	209	AhypoNutrisol_DN4415_c0_g2_i1	1.69944	0.871663	1.78567e-06	2.75443e-05	50s ribosomal protein chloroplastic	P:meristem maintenance; F:structural molecule activity; C:plastid stroma; P:anatomical structure morphogenesis; C:plastid envelope; P:cell wall biogenesis; P:auxin transport; P:developmental process involved in reproduction; F:RNA binding; C:intracellular ribonucleoprotein complex; P:cell wall organization; P:regulation of cellular component size; P:cellular macromolecule biosynthetic process
	210	AhypoNutrisol_DN10659_c0_g1_i1	3.13122	-0.682047	1.83523e-06	2.80616e-05	probable acyl-activating enzyme 2	F:CoA-ligase activity
	211	AhypoNutrisol_DN16204_c0_g1_i1	1.20593	3.01255	1.8931e-06	2.88744e-05	50s ribosomal protein chloroplastic	F:RNA binding; C:intracellular ribonucleoprotein complex; F:structural molecule activity; C:plastid stroma; P:pyruvate metabolic process; C:plastid envelope; P:cellular macromolecule biosynthetic process
	212	AhypoNutrisol_DN5437_c0_g1_i1	1.46326	1.45498	2.1052e-06	3.19505e-05	protein aluminum sensitive 3	P:response to metal ion; C:membrane part
	213	AhypoNutrisol_DN26941_c0_g1_i1	1.27959	2.28213	2.24045e-06	3.37527e-05	f-box kelch-repeat protein at1g80440-like	0
	214	AhypoNutrisol_DN12821_c0_g1_i1	1.55519	1.18223	2.33533e-06	3.50957e-05	glucan endo- -beta-glucosidase 4	F:beta-glucosidase activity; P:primary metabolic process; P:response to stress; C:anchored component of membrane
	215	AhypoNutrisol_DN672_c0_g1_i1	1.50128	1.30147	2.34601e-06	3.52131e-05	uncharacterized protein isoform 1	0
	216	AhypoNutrisol_DN7632_c0_g3_i1	1.10334	4.29408	2.49156e-06	3.73064e-05	allantoate amidohydrolase	P:protein metabolic process; F:hydrolase activity, acting on carbon-nitrogen (but not peptide) bonds, in linear amidines; P:nucleobase metabolic process; C:intracellular membrane-bounded organelle; F:peptidase activity, acting on L-amino acid peptides; F:cation binding; P:porphyrin-containing compound catabolic process; P:ureide metabolic process
	217	AhypoNutrisol_DN8236_c1_g1_i1	2.22111	0.0183073	2.56609e-06	3.83289e-05	glucose-6-phosphate 1-epimerase	0
	218	AhypoNutrisol_DN23136_c0_g1_i1	1.89794	0.433058	2.62197e-06	3.90682e-05	bifunctional udp-glucose 4-epimerase and udp-xylose 4-epimerase 1	P:hexose metabolic process; F:racemase and epimerase activity, acting on carbohydrates and derivatives; F:cofactor binding
	219	AhypoNutrisol_DN7918_c0_g1_i1	1.19926	2.82322	2.73719e-06	4.07357e-05	3-ketoacyl- synthase 6	F:transferase activity, transferring acyl groups; P:fatty acid metabolic process
	220	AhypoNutrisol_DN18947_c0_g1_i1	3.1493	-0.662614	2.78032e-06	4.12773e-05	limonoid udp-glucosyltransferase	F:UDP-glucosyltransferase activity; P:response to chemical
	221	AhypoNutrisol_DN5769_c0_g2_i1	1.15115	3.39426	2.79036e-06	4.13763e-05	protein aspartic protease in guard cell 1-like	F:nucleic acid binding; P:response to acid chemical; P:protein metabolic process; C:intracellular membrane-bounded organelle; F:endopeptidase activity; P:response to stress
	222	AhypoNutrisol_DN10032_c0_g1_i1	4.13044	-1.01686	3.022e-06	4.4703e-05	thioredoxin-like 1- chloroplastic	P:cellular homeostasis; F:disulfide oxidoreductase activity; P:ether metabolic process; C:plastid
	223	AhypoNutrisol_DN2937_c0_g1_i1	1.08004	4.63596	3.23936e-06	4.75171e-05	uncharacterized protein loc104600262 isoform x1	F:purine ribonucleoside binding; P:purine ribonucleotide catabolic process; F:ATPase activity, coupled
	224	AhypoNutrisol_DN4324_c0_g2_i1	1.61612	0.843088	3.29059e-06	4.81491e-05	lipid transfer protein	P:establishment of localization; P:lipid localization; F:binding
	225	AhypoNutrisol_DN4484_c0_g1_i1	1.98808	0.24907	3.31688e-06	4.84226e-05	glucose-6-phosphate 1-epimerase	F:catalytic activity; P:primary metabolic process; F:binding
	226	AhypoNutrisol_DN18009_c0_g1_i1	2.25056	-0.0906945	3.74649e-06	5.41782e-05	f-box lrr-repeat protein 3-like	P:toxin catabolic process
	227	AhypoNutrisol_DN8024_c1_g2_i1	1.55538	1.06456	4.13497e-06	5.91682e-05	copper-transporting atpase ran1	F:transition metal ion binding; F:purine ribonucleoside binding; C:intracellular membrane-bounded organelle; P:phosphorelay signal transduction system; F:copper-transporting ATPase activity; P:protein glycosylation; P:stomatal movement; P:obsolete death; P:response to hormone; P:response to reactive oxygen species; C:membrane part; P:copper ion transmembrane transport
	228	AhypoNutrisol_DN1721_c0_g2_i1	1.44169	1.3803	4.63056e-06	6.59518e-05	homeobox protein hd1-like	P:root epidermal cell differentiation; F:DNA binding; P:xylan metabolic process; P:phloem or xylem histogenesis; P:cell morphogenesis involved in differentiation; C:intracellular membrane-bounded organelle; F:nucleic acid binding transcription factor activity; P:regulation of transcription, DNA-templated; P:actin filament organization; P:external encapsulating structure organization; P:plant-type…
	229	AhypoNutrisol_DN5252_c0_g1_i1	1.36379	1.63243	4.76143e-06	6.75022e-05	cell wall vacuolar inhibitor of fructosidase 1-like	P:negative regulation of catalytic activity; F:enzyme inhibitor activity; P:metabolic process; F:pectinesterase activity
	230	AhypoNutrisol_DN13784_c0_g1_i1	2.8809	-0.552473	4.79171e-06	6.78531e-05	gpi-anchored protein lorelei-like	C:cell projection; C:intrinsic component of membrane
	231	AhypoNutrisol_DN15592_c0_g1_i1	4.10285	-1.03733	4.88093e-06	6.90368e-05	aspartic proteinase nepenthesin-1	P:protein metabolic process; C:cell wall; F:endopeptidase activity
	232	AhypoNutrisol_DN5816_c0_g2_i1	1.41308	1.48143	4.94295e-06	6.98334e-05	plasmodesmata callose-binding protein 3-like	F:polysaccharide binding
	233	AhypoNutrisol_DN9089_c0_g1_i1	1.48845	1.27466	4.96375e-06	6.99661e-05	glutamyl-trna amidotransferase subunit chloroplastic mitochondrial	F:purine ribonucleoside binding; C:protein complex; P:tRNA aminoacylation; F:carbon-nitrogen ligase activity, with glutamine as amido-N-donor; C:plastid; P:translation
	234	AhypoNutrisol_DN7998_c1_g2_i1	1.21212	2.46	5.09796e-06	7.16929e-05	protein chloroplastic	F:transition metal ion binding; F:cofactor binding; P:organonitrogen compound metabolic process; C:plastid
	235	AhypoNutrisol_DN2368_c0_g1_i1	1.39115	1.52291	5.12895e-06	7.19638e-05	ethylene-responsive transcription factor 2	P:gene expression; P:cellular macromolecule biosynthetic process
	236	AhypoNutrisol_DN522_c0_g2_i1	1.30797	1.84874	5.32607e-06	7.44739e-05	inactive beta-amylase 9	P:carbohydrate metabolic process; F:hydrolase activity, acting on glycosyl bonds
	237	AhypoNutrisol_DN8382_c2_g9_i1	1.84542	0.391379	5.39882e-06	7.54052e-05	---NA---	0
	238	AhypoNutrisol_DN8170_c0_g2_i1	1.02784	5.76467	5.50544e-06	7.67196e-05	retrotransposon ty1-copia expressed	F:organic cyclic compound binding; F:small molecule binding
	239	AhypoNutrisol_DN3828_c0_g2_i1	2.28264	-0.210356	5.54458e-06	7.69153e-05	short-chain dehydrogenase tic chloroplastic-like	F:catalytic activity; P:single-organism metabolic process
	240	AhypoNutrisol_DN6399_c0_g1_i1	1.18961	2.52676	5.58348e-06	7.73675e-05	snf1-related protein kinase regulatory subunit gamma-1	F:purine ribonucleoside binding; C:cell wall; F:purine nucleotide binding; F:transferase activity, transferring phosphorus-containing groups; P:nitrate metabolic process; P:phosphate-containing compound metabolic process; P:fatty acid metabolic process
	241	AhypoNutrisol_DN4021_c0_g1_i1	1.34778	1.70412	5.59561e-06	7.74481e-05	uncharacterized protein loc105773577 isoform x3	0
	242	AhypoNutrisol_DN2138_c0_g1_i1	5.84288	-1.50472	5.62733e-06	7.77992e-05	disease resistance protein rga1	0
	243	AhypoNutrisol_DN23175_c0_g2_i1	1.27627	2.02175	5.70918e-06	7.87533e-05	probable -trehalose-phosphate synthase	F:UDP-glucosyltransferase activity; F:carbohydrate phosphatase activity; P:trehalose metabolic process; C:cytoplasmic part; P:glucose metabolic process; P:phosphate-containing compound metabolic process
	244	AhypoNutrisol_DN8314_c0_g1_i1	1.59121	0.891217	6.0803e-06	8.37783e-05	abc transporter b family member 1	P:root epidermal cell differentiation; F:auxin transmembrane transporter activity; P:drug transport; P:cell morphogenesis involved in differentiation; F:cation-transporting ATPase activity; F:efflux transmembrane transporter activity; F:purine ribonucleoside binding; P:purine ribonucleotide catabolic process; P:floral organ development; P:actin filament organization; P:gravitropism; P:pigment acc…
	245	AhypoNutrisol_DN1034_c0_g1_i1	1.40522	1.35371	6.13574e-06	8.43889e-05	protein in2-1 homolog b-like	C:cytoplasm; P:metabolic process; F:glutathione transferase activity
	246	AhypoNutrisol_DN12632_c0_g1_i1	2.1734	-0.017314	6.245e-06	8.57586e-05	sterile alpha motif domain-containing protein	0
	247	AhypoNutrisol_DN27488_c0_g1_i1	3.04271	-0.748748	6.38932e-06	8.75444e-05	probable nucleoredoxin 3	F:oxidoreductase activity, acting on a sulfur group of donors, NAD(P) as acceptor; P:signal transduction; P:regulation of transcription, DNA-templated; P:glycolipid biosynthetic process; P:cellular response to starvation
	248	AhypoNutrisol_DN6733_c0_g1_i1	1.35314	1.63392	6.89459e-06	9.39426e-05	glycerol-3-phosphate transporter 1	P:establishment of localization; P:single-organism cellular process; C:membrane part
	249	AhypoNutrisol_DN6504_c0_g1_i1	1.24797	2.06457	6.97119e-06	9.48809e-05	probable serine threonine-protein kinase wnk4 isoform x1	F:organic cyclic compound binding; F:heterocyclic compound binding; P:cellular protein modification process; F:protein kinase activity; F:small molecule binding; P:single-organism cellular process; P:phosphorylation
	250	AhypoNutrisol_DN27238_c0_g1_i1	1.80636	0.430809	7.16373e-06	9.72855e-05	pullulanase chloroplastic isoform x1	P:glycosinolate biosynthetic process; P:glycogen metabolic process; P:RNA modification; F:ion binding; C:plastid stroma; P:cell wall organization; F:hydrolase activity, hydrolyzing O-glycosyl compounds; P:porphyrin-containing compound catabolic process; P:glucose catabolic process; P:pyruvate metabolic process; P:starch metabolic process; P:disaccharide metabolic process
	251	AhypoNutrisol_DN3634_c0_g2_i1	1.40604	1.41653	7.21991e-06	9.794e-05	uncharacterized protein isoform 1	0
	252	AhypoNutrisol_DN26981_c0_g1_i1	1.88879	0.264966	7.62423e-06	0.000102969	potassium transporter 12	P:ion transmembrane transport; F:metal ion transmembrane transporter activity; P:metal ion transport; C:membrane part; C:plastid
	253	AhypoNutrisol_DN28546_c0_g1_i1	2.10984	-0.0780671	7.69741e-06	0.000103673	uncharacterized protein loc107023472	0
	254	AhypoNutrisol_DN1090_c0_g1_i1	1.22429	2.19475	7.77959e-06	0.000104378	protein cfxq homolog	F:purine ribonucleoside binding; F:pyrophosphatase activity; C:plastid
	255	AhypoNutrisol_DN25678_c0_g1_i1	2.50456	-0.381213	8.29208e-06	0.000111011	anthocyanidin 3-o-glucosyltransferase 2-like	F:transferase activity, transferring glycosyl groups
	256	AhypoNutrisol_DN15986_c0_g1_i1	1.46594	1.06912	8.32602e-06	0.000111344	sulfate transporter -like	P:sulfate transport; F:inorganic anion transmembrane transporter activity; P:single-organism cellular process; F:secondary active transmembrane transporter activity; C:membrane part
	257	AhypoNutrisol_DN10103_c0_g1_i1	1.30564	1.71541	8.92964e-06	0.000118768	mitogen-activated protein kinase kinase 9-like	F:purine ribonucleoside binding; P:cellular protein modification process; F:protein kinase activity; P:phosphate-containing compound metabolic process
	258	AhypoNutrisol_DN16527_c0_g1_i1	1.26269	1.95583	9.16919e-06	0.000121307	hydroquinone glucosyltransferase-like	F:UDP-glucosyltransferase activity
	259	AhypoNutrisol_DN10839_c0_g1_i1	1.63768	0.665228	9.17606e-06	0.000121307	peptide chain release factor chloroplastic	P:tetraterpenoid biosynthetic process; P:porphyrin-containing compound biosynthetic process; F:translation release factor activity; P:regulation of transcription, DNA-templated; P:chloroplast organization; C:plastid; P:cellular protein complex disassembly; P:plastid membrane organization; P:translation
	260	AhypoNutrisol_DN5032_c0_g2_i1	1.14171	2.70694	9.55365e-06	0.000125435	xylose isomerase	C:intracellular membrane-bounded organelle; P:pentose metabolic process; F:cation binding; F:intramolecular oxidoreductase activity, interconverting aldoses and ketoses; P:glucose catabolic process; C:organelle membrane
	261	AhypoNutrisol_DN16746_c0_g1_i1	1.45785	1.14273	1.01449e-05	0.000132488	pfkb-type carbohydrate kinase family protein	F:transferase activity, transferring phosphorus-containing groups; P:phosphate-containing compound metabolic process
	262	AhypoNutrisol_DN10543_c0_g1_i1	2.4857	-0.379635	1.01618e-05	0.000132568	---NA---	0
	263	AhypoNutrisol_DN13881_c0_g1_i1	2.81891	-0.599469	1.0354e-05	0.000134788	lrr receptor-like serine threonine-protein kinase erecta	P:regulation of cellular process; P:metabolic process; P:anatomical structure morphogenesis; F:protein kinase activity; P:animal organ development; P:single-organism cellular process; P:response to stress
	264	AhypoNutrisol_DN183_c0_g2_i1	1.16848	2.41929	1.06165e-05	0.00013806	probably inactive leucine-rich repeat receptor-like protein kinase at5g48380	F:purine ribonucleoside binding; P:cellular protein modification process; C:membrane part; F:kinase activity; P:phosphate-containing compound metabolic process
	265	AhypoNutrisol_DN7990_c0_g2_i1	1.83219	0.308369	1.06918e-05	0.000138648	potassium transporter 12	P:ion transmembrane transport; F:metal ion transmembrane transporter activity; P:metal ion transport; C:membrane part; C:plastid
	266	AhypoNutrisol_DN12860_c0_g1_i1	1.78118	0.339618	1.06918e-05	0.000138648	probable polygalacturonase	P:primary metabolic process; F:hydrolase activity, hydrolyzing O-glycosyl compounds; P:external encapsulating structure organization
	267	AhypoNutrisol_DN5913_c0_g3_i1	1.16151	2.53104	1.1176e-05	0.000144245	hippocampus abundant transcript-like protein 1	P:establishment of localization; P:single-organism cellular process; C:membrane part
	268	AhypoNutrisol_DN23688_c0_g1_i1	1.29523	1.65022	1.11852e-05	0.000144245	histone h4	F:nucleic acid binding; P:nucleosome organization; C:cell-cell junction; C:protein-DNA complex; C:intracellular non-membrane-bounded organelle; F:protein dimerization activity; C:organelle membrane; C:plastid; P:response to stress
	269	AhypoNutrisol_DN1177_c0_g1_i1	1.2473	1.90121	1.11863e-05	0.000144245	protein dehydration-induced 19 homolog 4-like	0
	270	AhypoNutrisol_DN2186_c0_g2_i1	1.89545	0.184944	1.1577e-05	0.000148658	trigger factor-like protein chloroplastic	P:peptidyl-proline modification; P:tetraterpenoid biosynthetic process; F:cis-trans isomerase activity; P:RNA modification; P:post-embryonic animal morphogenesis; P:protein localization; C:plastid stroma; P:starch metabolic process; P:chloroplast organization; C:plastid envelope; P:plastid membrane organization; P:disaccharide metabolic process; P:pyruvate metabolic process
	271	AhypoNutrisol_DN19883_c0_g1_i1	1.04226	3.83528	1.20588e-05	0.000154199	uncharacterized protein ycf23-like	F:catalytic activity; P:metabolic process
	272	AhypoNutrisol_DN8373_c0_g2_i1	1.91461	0.200133	1.2136e-05	0.000154864	---NA---	0
	273	AhypoNutrisol_DN5633_c0_g1_i1	1.90695	0.198533	1.2136e-05	0.000154864	uncharacterized protein loc105783150 isoform x5	0
	274	AhypoNutrisol_DN905_c0_g1_i1	1.38898	1.2501	1.21943e-05	0.000155445	cation transport regulator-like protein 2	P:primary metabolic process; F:hydrolase activity, acting on glycosyl bonds
	275	AhypoNutrisol_DN5128_c0_g1_i1	1.30056	1.66837	1.25669e-05	0.000159863	uncharacterized protein at5g01610-like	0
	276	AhypoNutrisol_DN2086_c0_g1_i1	1.83693	0.220112	1.26673e-05	0.000160973	pathogenesis-related protein pr-4-like	P:response to bacterium; P:response to fungus; C:external encapsulating structure; P:response to stress
	277	AhypoNutrisol_DN27528_c0_g1_i1	4.03144	-1.08702	1.27745e-05	0.000162167	uncharacterized protein tcm_020542	0
	278	AhypoNutrisol_DN4307_c0_g1_i1	1.52748	0.882676	1.28406e-05	0.000162698	plastid transcriptionally active 6 isoform 1	P:posttranscriptional regulation of gene expression; C:cytoplasmic chromosome; P:regulation of transcription, DNA-templated; P:ribosome biogenesis; P:regulation of protein modification process; P:chloroplast organization; C:plastid; P:plastid membrane organization; P:cellular developmental process; P:animal organ morphogenesis; P:cellular protein complex assembly
	279	AhypoNutrisol_DN6233_c0_g1_i1	1.15744	2.42303	1.31799e-05	0.000166624	uncharacterized protein at5g48480	P:biological_process; P:metabolic process; F:lyase activity; C:cytosol
	280	AhypoNutrisol_DN6666_c0_g2_i1	1.7882	0.348397	1.40946e-05	0.000177274	cytosolic sulfotransferase 5-like	0
	281	AhypoNutrisol_DN2170_c0_g1_i1	2.06583	-0.104846	1.41115e-05	0.000177305	basic 7s globulin-like	P:protein metabolic process; F:endopeptidase activity
	282	AhypoNutrisol_DN4921_c0_g1_i1	1.30071	1.60046	1.41845e-05	0.000178039	pentatricopeptide repeat-containing protein chloroplastic	C:plastid
	283	AhypoNutrisol_DN5819_c0_g1_i1	1.15676	2.41633	1.42115e-05	0.000178196	o-acyltransferase wsd1-like	P:lipid biosynthetic process; F:acylglycerol O-acyltransferase activity
	284	AhypoNutrisol_DN5958_c0_g2_i1	1.58439	0.746303	1.46656e-05	0.000183141	protein-l-isoaspartate o-methyltransferase 1-like	P:single-multicellular organism process; C:intracellular membrane-bounded organelle; P:response to osmotic stress; P:protein alkylation; C:cytoplasmic part; F:S-adenosylmethionine-dependent methyltransferase activity; P:single-organism developmental process
	285	AhypoNutrisol_DN4161_c0_g2_i1	1.18329	2.1696	1.537e-05	0.000190772	transcription factor tcp4-like	0
	286	AhypoNutrisol_DN17569_c0_g1_i1	1.17173	2.2591	1.6173e-05	0.000200535	uncharacterized protein loc105113849	C:plastid
	287	AhypoNutrisol_DN4529_c0_g1_i1	1.34966	1.28423	1.63719e-05	0.000202591	proteinase inhibitor psi-	F:endopeptidase inhibitor activity; P:negative regulation of peptidase activity; P:response to stress
	288	AhypoNutrisol_DN6865_c0_g2_i1	1.21798	1.9368	1.6468e-05	0.000203576	peroxidase p7-like	F:tetrapyrrole binding; F:antioxidant activity; F:catalytic activity; F:cation binding; P:single-organism metabolic process; P:response to stress
	289	AhypoNutrisol_DN8063_c0_g2_i1	1.06275	3.24149	1.6905e-05	0.000208768	telomere repeat-binding protein 5	F:DNA binding; F:chromatin binding
	290	AhypoNutrisol_DN46_c0_g1_i1	1.59312	0.705808	1.76336e-05	0.000217109	btb poz domain-containing protein at1g55760	0
	291	AhypoNutrisol_DN16917_c0_g1_i1	2.11488	-0.192089	1.77489e-05	0.00021831	protein chloroplastic	0
	292	AhypoNutrisol_DN13816_c0_g1_i1	1.27769	1.62211	1.79144e-05	0.000220125	wrky transcription factor 11-	P:phosphatidylglycerol metabolic process; P:developmental process involved in reproduction; P:positive regulation of metabolic process; P:post-embryonic animal morphogenesis; P:biosynthetic process; P:starch metabolic process; P:pyruvate metabolic process; P:plastid membrane organization; P:disaccharide metabolic process
	293	AhypoNutrisol_DN14896_c0_g2_i1	1.11214	2.64006	1.8052e-05	0.00022072	50s ribosomal protein chloroplastic	P:protein targeting; P:porphyrin-containing compound biosynthetic process; F:RNA binding; C:intracellular ribonucleoprotein complex; F:structural molecule activity; P:ribosome biogenesis; C:plastid stroma; P:pyruvate metabolic process; C:plastid envelope; P:cellular macromolecule biosynthetic process; P:cellular protein complex assembly
	294	AhypoNutrisol_DN1220_c0_g1_i1	2.56716	-0.53402	1.80529e-05	0.00022072	---NA---	0
	295	AhypoNutrisol_DN15884_c0_g1_i1	2.56041	-0.546466	1.80529e-05	0.00022072	probable trehalose-phosphate phosphatase c isoform x1	F:carbohydrate phosphatase activity; P:trehalose metabolic process; P:phosphate-containing compound metabolic process
	296	AhypoNutrisol_DN2484_c0_g2_i1	2.55834	-0.543626	1.80529e-05	0.00022072	guanylate-binding family protein isoform 1	F:GTP binding; F:GTPase activity; P:obsolete GTP catabolic process
	297	AhypoNutrisol_DN17285_c0_g1_i1	2.26275	-0.38089	1.86624e-05	0.000227946	u-box domain-containing protein 5-like	F:ubiquitin-protein transferase activity; F:ligase activity; P:protein ubiquitination
	298	AhypoNutrisol_DN211_c0_g1_i1	1.46848	0.928657	1.86945e-05	0.00022811	g-type lectin s-receptor-like serine threonine-protein kinase at4g03230 isoform x2	F:ATP binding; P:recognition of pollen; F:protein kinase activity; F:transferase activity, transferring phosphorus-containing groups; F:protein serine/threonine kinase activity; P:protein phosphorylation
	299	AhypoNutrisol_DN7829_c0_g2_i1	1.29447	1.49779	2.07984e-05	0.000251282	uncharacterized protein loc104889952	P:L-arabinose metabolic process; F:catalytic activity; P:metabolic process; F:alpha-L-arabinofuranosidase activity
	300	AhypoNutrisol_DN5933_c0_g1_i1	1.54687	0.709536	2.16069e-05	0.00025977	tetraketide alpha-pyrone reductase 2	F:oxidoreductase activity, acting on the CH-OH group of donors, NAD or NADP as acceptor; F:cofactor binding; P:single-organism metabolic process
	301	AhypoNutrisol_DN28271_c0_g1_i1	1.49176	0.859647	2.21608e-05	0.000266168	u-box domain-containing protein 16	F:transferase activity; C:intracellular part; P:protein modification by small protein conjugation
	302	AhypoNutrisol_DN5855_c0_g1_i1	1.40641	1.10343	2.22402e-05	0.000266661	uncharacterized protein isoform 1	P:biological_process
	303	AhypoNutrisol_DN3313_c0_g1_i1	1.462	0.919032	2.22453e-05	0.000266661	gdsl esterase lipase at5g45670-like	P:primary metabolic process; F:hydrolase activity
	304	AhypoNutrisol_DN27826_c0_g1_i1	2.41132	-0.449967	2.35564e-05	0.000281552	wound-responsive family protein	0
	305	AhypoNutrisol_DN4003_c0_g1_i1	1.16974	2.11761	2.39991e-05	0.000286285	ribonuclease e g-like chloroplastic isoform x2	P:RNA metabolic process; F:carbohydrate binding
	306	AhypoNutrisol_DN27886_c0_g1_i1	1.69213	0.416243	2.40336e-05	0.000286418	---NA---	0
	307	AhypoNutrisol_DN7421_c0_g1_i1	1.00807	3.77531	2.50362e-05	0.000297226	monodehydroascorbate reductase	F:nucleotide binding; P:cellular homeostasis; C:peroxisomal part; C:membrane; P:response to osmotic stress; P:glucose metabolic process; C:extracellular region; P:pyruvate metabolic process; C:plastid; P:hydrogen peroxide metabolic process; F:oxidoreductase activity, acting on NAD(P)H, quinone or similar compound as acceptor
	308	AhypoNutrisol_DN24228_c0_g1_i1	1.82337	0.129443	2.55265e-05	0.000302446	uncharacterized protein loc105124989	F:metal ion binding; C:photosystem; P:pyrimidine nucleotide biosynthetic process; C:plastid
	309	AhypoNutrisol_DN3379_c0_g1_i1	1.81442	0.116491	2.55265e-05	0.000302446	abc transporter c family member 13 isoform x1	F:ATPase activity; P:single-organism cellular process; P:single-organism transport
	310	AhypoNutrisol_DN3509_c0_g1_i1	1.25408	1.57677	2.57912e-05	0.000304993	50s ribosomal protein 5 chloroplastic-like	F:RNA binding; C:intracellular ribonucleoprotein complex; C:plastid
	311	AhypoNutrisol_DN4324_c0_g1_i1	1.4886	0.702516	2.62146e-05	0.000309105	lipid transfer protein	P:establishment of localization; P:lipid localization; F:binding
	312	AhypoNutrisol_DN7227_c0_g1_i1	1.50496	0.777969	2.63664e-05	0.000310597	uroporphyrinogen decarboxylase chloroplastic isoform x2	P:porphyrin-containing compound metabolic process; F:carboxy-lyase activity
	313	AhypoNutrisol_DN19956_c0_g1_i1	1.47288	0.84431	2.64736e-05	0.000311261	dna mismatch repair protein msh2	P:DNA repair; F:purine ribonucleoside binding; P:purine ribonucleotide catabolic process; F:double-stranded DNA binding; F:nucleoside-triphosphatase activity; P:regulation of DNA recombination
	314	AhypoNutrisol_DN23311_c0_g1_i1	5.97293	-1.4033	2.93374e-05	0.000343286	---NA---	0
	315	AhypoNutrisol_DN6897_c0_g1_i1	1.0513	2.98764	3.02564e-05	0.000352694	probable -trehalose-phosphate synthase	P:trehalose metabolic process
	316	AhypoNutrisol_DN19983_c0_g1_i1	1.27918	1.48044	3.03116e-05	0.000353002	probable sodium metabolite cotransporter chloroplastic	P:monocarboxylic acid transport; F:organic acid:sodium symporter activity; P:metal ion transport; C:membrane part; C:plastid envelope
	317	AhypoNutrisol_DN6370_c0_g1_i1	1.15464	2.12251	3.06634e-05	0.00035676	udp-sulfoquinovose chloroplastic	F:transition metal ion binding; F:hydrolase activity, acting on carbon-sulfur bonds; F:cofactor binding; P:glycolipid biosynthetic process; F:transferase activity, transferring sulfur-containing groups; C:plastid stroma
	318	AhypoNutrisol_DN4930_c0_g1_i1	2.20255	-0.267242	3.08694e-05	0.000358496	brassinosteroid-regulated protein bru1-like	F:transferase activity, transferring hexosyl groups; P:glucan metabolic process; P:external encapsulating structure organization; C:extracellular region; C:external encapsulating structure; F:hydrolase activity, acting on glycosyl bonds
	319	AhypoNutrisol_DN748_c0_g1_i1	1.03274	3.1674	3.08711e-05	0.000358496	ethylene-responsive transcription factor erf105-like	P:metabolic process; P:regulation of biological process; P:cellular process; P:response to stimulus
	320	AhypoNutrisol_DN7826_c0_g1_i1	1.58783	0.589307	3.15007e-05	0.000364084	amino acid binding	F:carboxylic acid binding; P:response to light intensity; P:mRNA catabolic process; P:response to reactive oxygen species
	321	AhypoNutrisol_DN6238_c0_g2_i1	1.52817	0.700414	3.17945e-05	0.000366443	ribosomal protein s21 family protein isoform 1	C:plastid thylakoid; C:intracellular ribonucleoprotein complex; F:structural molecule activity; C:plastid stroma; P:cellular macromolecule biosynthetic process
	322	AhypoNutrisol_DN28252_c0_g1_i1	1.23453	1.59454	3.2215e-05	0.000370556	(+)-neomenthol dehydrogenase	P:single-organism metabolic process
	323	AhypoNutrisol_DN19721_c0_g1_i1	1.86823	0.0715002	3.22419e-05	0.000370556	lysine-ketoglutarate reductase saccharopine dehydrogenase	P:developmental process involved in reproduction; P:L-lysine catabolic process to acetyl-CoA; P:response to disaccharide; C:cytoplasmic part; P:response to hexose; F:saccharopine dehydrogenase activity; P:hydrogen peroxide metabolic process; P:protein modification by small protein removal
	324	AhypoNutrisol_DN100_c0_g1_i1	1.25484	1.56488	3.27277e-05	0.000375344	uncharacterized protein	F:nucleotide binding; P:tRNA wobble base modification
	325	AhypoNutrisol_DN7862_c0_g1_i1	1.05721	2.90049	3.27504e-05	0.000375344	two-component response regulator-like aprr1	P:intracellular signal transduction
	326	AhypoNutrisol_DN25256_c0_g1_i1	2.43768	-0.638398	3.28599e-05	0.000376247	---NA---	0
	327	AhypoNutrisol_DN5535_c0_g1_i1	1.16333	1.87821	3.29663e-05	0.000377114	nf-x-like 1 isoform 1	P:macromolecule metabolic process; F:binding; P:cellular metabolic process; P:response to stimulus
	328	AhypoNutrisol_DN3729_c0_g1_i1	1.15942	2.01441	3.3248e-05	0.000379982	glutamate--trna chloroplastic mitochondrial	P:tRNA aminoacylation for protein translation; P:developmental process involved in reproduction; F:aminoacyl-tRNA ligase activity; F:RNA binding; F:purine ribonucleoside binding; C:plastid stroma; P:plastid organization
	329	AhypoNutrisol_DN19988_c0_g2_i1	1.34565	1.26819	3.32912e-05	0.000380121	uncharacterized protein ynbb	F:catalytic activity; F:anion binding
	330	AhypoNutrisol_DN1256_c0_g1_i1	2.40662	-0.449706	3.33371e-05	0.000380291	hypothetical protein Csa_5G054060 [Cucumis sativus]	0
	331	AhypoNutrisol_DN13532_c0_g1_i1	3.79508	-1.26404	3.35539e-05	0.000382408	uncharacterized protein tcm_022923	0
	332	AhypoNutrisol_DN8799_c0_g1_i1	1.11656	2.21995	3.62242e-05	0.000410491	50s ribosomal protein chloroplastic	P:sulfur amino acid biosynthetic process; F:RNA binding; F:structural molecule activity; C:plastid stroma; C:ribosome; P:pyruvate metabolic process; C:plastid envelope; P:cellular macromolecule biosynthetic process
	333	AhypoNutrisol_DN16094_c1_g1_i1	1.40232	0.918556	3.72245e-05	0.000419948	serine carboxypeptidase-like 7	P:proteolysis; F:serine-type carboxypeptidase activity
	334	AhypoNutrisol_DN26335_c0_g1_i1	2.41308	-0.656619	3.79223e-05	0.000427428	mitogen-activated protein kinase 3	P:generation of precursor metabolites and energy; P:reproductive shoot system development; F:purine ribonucleoside binding; P:salicylic acid mediated signaling pathway; P:regulation of programmed cell death; P:regulation of cellular response to stress; P:response to fungus; P:response to UV; P:salicylic acid metabolic process; P:hydrogen peroxide metabolic process; P:hormone-mediated signaling pa…
	335	AhypoNutrisol_DN5619_c0_g1_i1	1.04397	2.8415	3.82888e-05	0.000429594	probable steroid-binding protein 3	F:tetrapyrrole binding; C:intracellular membrane-bounded organelle; F:lipid binding; C:cytoplasmic part
	336	AhypoNutrisol_DN2965_c0_g1_i1	2.59113	-0.771782	4.11728e-05	0.000459002	bidirectional sugar transporter sweet1	0
	337	AhypoNutrisol_DN10711_c0_g1_i1	2.58923	-0.773214	4.11728e-05	0.000459002	transcription factor ice1	0
	338	AhypoNutrisol_DN15833_c0_g1_i1	1.28164	1.36004	4.16179e-05	0.000463543	probable starch synthase chloroplastic amyloplastic isoform x2	P:metabolic process; F:transferase activity
	339	AhypoNutrisol_DN1557_c0_g1_i1	1.19529	1.69442	4.21197e-05	0.000468705	5 -nucleotidase domain-containing protein 4 isoform x2	F:catalytic activity
	340	AhypoNutrisol_DN8013_c0_g1_i1	1.21868	1.52744	4.23416e-05	0.000470322	proteasome subunit alpha type-2-a	C:proteasome core complex; C:intracellular membrane-bounded organelle; F:endopeptidase activity; P:modification-dependent protein catabolic process
	341	AhypoNutrisol_DN6321_c1_g1_i1	2.14815	-0.31082	4.24086e-05	0.00047064	---NA---	0
	342	AhypoNutrisol_DN2061_c0_g1_i1	1.14458	2.01214	4.32701e-05	0.0004789	udp-glucose pyrophosphorylase 3 isoform partial	F:nucleotidyltransferase activity; P:glycolipid biosynthetic process; P:cellular response to starvation
	343	AhypoNutrisol_DN8254_c0_g1_i1	1.07388	2.52369	4.45036e-05	0.000491665	probable inactive receptor-like protein kinase at1g65250 isoform x1	F:ATP binding; F:protein kinase activity; P:phosphorylation; F:transferase activity, transferring phosphorus-containing groups; P:protein phosphorylation; F:kinase activity
	344	AhypoNutrisol_DN2290_c0_g1_i1	1.44776	0.825581	4.54114e-05	0.000499444	4-diphosphocytidyl-2-c-methyl-d-erythritol chloroplastic	P:response to red or far red light; P:porphyrin-containing compound biosynthetic process; P:proton transport; F:purine ribonucleoside binding; P:response to disaccharide; P:response to light intensity; C:plastid stroma; P:terpenoid metabolic process; P:pyruvate metabolic process; F:kinase activity; P:phosphate-containing compound metabolic process
	345	AhypoNutrisol_DN3186_c0_g2_i1	1.49907	0.73699	4.62455e-05	0.000506799	titan-like protein isoform x1	0
	346	AhypoNutrisol_DN9716_c0_g1_i1	1.96536	-0.178715	4.71862e-05	0.000515267	universal stress protein a-like protein	P:metabolic process; P:response to stress; F:hydrolase activity
	347	AhypoNutrisol_DN3001_c0_g1_i1	2.68503	-0.699974	4.82582e-05	0.000525103	uncharacterized protein loc105166230 isoform x2	0
	348	AhypoNutrisol_DN1004_c0_g1_i1	2.66812	-0.709137	4.82582e-05	0.000525103	---NA---	0
	349	AhypoNutrisol_DN12340_c0_g1_i1	2.63357	-0.740749	4.82582e-05	0.000525103	peroxidase 5-like	F:peroxidase activity; P:response to oxidative stress; F:metal ion binding; F:oxidoreductase activity; P:oxidation-reduction process; C:extracellular region; F:heme binding
	350	AhypoNutrisol_DN4966_c0_g2_i1	2.20805	-0.422339	5.12301e-05	0.000556452	pullulanase chloroplastic isoform x1	P:glycosinolate biosynthetic process; P:glycogen metabolic process; P:RNA modification; F:ion binding; C:plastid stroma; P:cell wall organization; F:hydrolase activity, hydrolyzing O-glycosyl compounds; P:porphyrin-containing compound catabolic process; P:glucose catabolic process; P:pyruvate metabolic process; P:starch metabolic process; P:disaccharide metabolic process
	351	AhypoNutrisol_DN25666_c0_g1_i1	2.17859	-0.442894	5.12301e-05	0.000556452	serine threonine-protein kinase pbs1	F:protein tyrosine kinase activity; F:purine ribonucleoside binding; P:protein phosphorylation
	352	AhypoNutrisol_DN5597_c0_g1_i1	2.84155	-0.896211	5.12918e-05	0.00055663	---NA---	0
	353	AhypoNutrisol_DN26998_c0_g1_i1	1.33281	1.16832	5.3238e-05	0.00057622	uncharacterized wd repeat-containing protein all2124-like	P:response to hormone; P:peptide transport; C:plasma membrane
	354	AhypoNutrisol_DN1321_c0_g1_i1	2.15629	-0.295753	5.82249e-05	0.00062523	pyroglutamyl-peptidase 1-like protein	P:protein metabolic process; F:omega peptidase activity; C:cytoplasmic part
	355	AhypoNutrisol_DN20108_c0_g1_i1	1.54522	0.498543	5.86365e-05	0.000629099	protein chloroplastic	0
	356	AhypoNutrisol_DN4351_c0_g2_i1	1.36275	0.965362	5.98979e-05	0.000640949	lipid transfer protein	P:establishment of localization; P:multi-organism process; P:response to stress
	357	AhypoNutrisol_DN3265_c0_g1_i1	1.11452	2.03008	5.99535e-05	0.000640985	transmembrane ascorbate ferrireductase 1-like	C:membrane part
	358	AhypoNutrisol_DN7629_c0_g2_i1	2.2562	-0.562296	6.10742e-05	0.000651082	anthocyanidin 3-o-glucosyltransferase 2-like	F:transferase activity, transferring hexosyl groups
	359	AhypoNutrisol_DN2965_c0_g2_i1	2.23524	-0.583528	6.10742e-05	0.000651082	bidirectional sugar transporter sweet1	F:carbohydrate transmembrane transporter activity; C:intracellular membrane-bounded organelle; P:carbohydrate transport; C:integral component of membrane
	360	AhypoNutrisol_DN22011_c0_g1_i1	2.53854	-0.810395	6.13759e-05	0.000652778	lob domain-containing protein 38	0
	361	AhypoNutrisol_DN28985_c0_g1_i1	1.94938	-0.184677	6.37164e-05	0.000675912	polygalacturonase at1g48100	P:primary metabolic process; F:hydrolase activity, hydrolyzing O-glycosyl compounds; C:external encapsulating structure; P:external encapsulating structure organization
	362	AhypoNutrisol_DN5438_c0_g1_i1	1.04994	2.52281	6.47352e-05	0.000686126	glycine--trna ligase chloroplastic mitochondrial isoform x1	P:tRNA aminoacylation for protein translation; F:aminoacyl-tRNA ligase activity; F:purine ribonucleoside binding; C:intracellular part
	363	AhypoNutrisol_DN725_c0_g1_i1	1.07355	2.27789	6.64287e-05	0.000702254	30s ribosomal protein chloroplastic-like	F:RNA binding; C:intracellular ribonucleoprotein complex; F:structural molecule activity; C:plastid; P:cellular macromolecule biosynthetic process
	364	AhypoNutrisol_DN8261_c0_g2_i1	1.89843	-0.103575	6.78446e-05	0.000715373	ion channel pollux-like 2 isoform x1	0
	365	AhypoNutrisol_DN6959_c0_g3_i1	1.0408	2.52921	6.84185e-05	0.000720185	monosaccharide-sensing protein 2	F:transmembrane transporter activity; F:oxidoreductase activity, acting on the CH-CH group of donors, NAD or NADP as acceptor; P:single-organism cellular process; C:membrane part; P:single-organism metabolic process; P:single-organism transport
	366	AhypoNutrisol_DN921_c0_g1_i1	1.0889	2.10014	7.07911e-05	0.000743246	cbl-interacting protein kinase 32	P:regulation of cellular process; F:purine ribonucleoside binding; P:cellular protein modification process; F:protein serine/threonine kinase activity; P:phosphate-containing compound metabolic process
	367	AhypoNutrisol_DN6112_c0_g2_i1	1.10935	2.00503	7.32971e-05	0.000766276	gdt1-like protein chloroplastic isoform x2	C:plastid membrane; C:membrane part; P:response to water deprivation
	368	AhypoNutrisol_DN6944_c0_g1_i1	1.00542	2.87963	7.41033e-05	0.000773278	cbl-interacting serine threonine-protein kinase 6-like	P:auxin polar transport; F:purine ribonucleoside binding; P:single-multicellular organism process; C:intracellular membrane-bounded organelle; P:cellular protein modification process; F:protein serine/threonine kinase activity; P:hyperosmotic response; P:phosphate-containing compound metabolic process; P:second-messenger-mediated signaling
	369	AhypoNutrisol_DN3147_c0_g2_i1	1.11573	1.9895	7.42228e-05	0.000773278	myb domain protein	F:DNA binding; F:chromatin binding
	370	AhypoNutrisol_DN18310_c0_g1_i1	1.62667	0.298847	7.44089e-05	0.000773278	f-box kelch-repeat protein at1g67480	0
	371	AhypoNutrisol_DN6618_c0_g1_i1	1.06021	2.36063	7.44477e-05	0.000773278	30s ribosomal protein chloroplastic	C:ribosomal subunit; P:protein targeting; P:response to bacterium; C:plastid thylakoid; F:RNA binding; F:structural molecule activity; C:plastid stroma; C:chloroplast part; P:response to toxic substance; P:cellular macromolecule biosynthetic process
	372	AhypoNutrisol_DN8376_c4_g3_i1	1.29664	1.1015	7.45925e-05	0.000773882	2og-fe oxygenase family oxidoreductase	F:transition metal ion binding; P:flavone biosynthetic process; F:metal cluster binding; F:oxidoreductase activity, acting on paired donors, with incorporation or reduction of molecular oxygen, 2-oxoglutarate as one donor, and incorporation of one atom each of oxygen into both donors
	373	AhypoNutrisol_DN7826_c0_g2_i1	1.12471	1.90348	7.50453e-05	0.000777921	four act domain act domain protein which protein	F:carboxylic acid binding
	374	AhypoNutrisol_DN5768_c0_g2_i1	1.27056	1.24364	7.62851e-05	0.000788772	pentatricopeptide repeat-containing protein at3g29230	F:molecular_function
	375	AhypoNutrisol_DN4153_c0_g1_i1	1.13036	1.79846	7.68587e-05	0.000794034	uncharacterized protein loc104907245	0
	376	AhypoNutrisol_DN13363_c0_g1_i1	2.84738	-0.889985	7.77582e-05	0.000800629	ion channel pollux-like 2 isoform x2	F:ion transmembrane transporter activity; P:metal ion transport
	377	AhypoNutrisol_DN8632_c0_g1_i1	2.79221	-0.933189	7.77582e-05	0.000800629	ripening related protein family	0
	378	AhypoNutrisol_DN16205_c0_g2_i1	1.29901	1.13279	8.39087e-05	0.000861065	probably inactive leucine-rich repeat receptor-like protein kinase at3g28040	F:oxidoreductase activity, acting on the CH-CH group of donors, NAD or NADP as acceptor; F:purine ribonucleoside binding; P:cellular protein modification process; F:protein kinase activity; C:membrane part; P:single-organism metabolic process; P:phosphate-containing compound metabolic process
	379	AhypoNutrisol_DN1167_c0_g1_i1	1.16233	1.51291	8.43099e-05	0.000864459	methyltransferase ddb_g0268948	P:metabolic process; F:transferase activity
	380	AhypoNutrisol_DN14024_c0_g1_i1	1.90072	-0.224323	8.59755e-05	0.0008808	zinc finger protein 4-like	F:transcription factor activity, sequence-specific DNA binding; F:metal ion binding; P:regulation of transcription, DNA-templated
	381	AhypoNutrisol_DN8161_c1_g1_i1	1.38145	0.828597	8.98885e-05	0.000918586	---NA---	0
	382	AhypoNutrisol_DN12202_c0_g1_i1	1.25087	1.19273	9.06435e-05	0.000925438	patellin-6	P:establishment of localization; P:single-organism cellular process; F:binding; C:membrane part; C:intracellular part
	383	AhypoNutrisol_DN27047_c0_g1_i1	2.56422	-0.789171	9.14435e-05	0.000930599	uncharacterized protein loc103493486	0
	384	AhypoNutrisol_DN29634_c0_g1_i1	2.54898	-0.797174	9.14435e-05	0.000930599	anthocyanidin 3-o-glucosyltransferase 2-like	F:transferase activity, transferring glycosyl groups
	385	AhypoNutrisol_DN8376_c2_g1_i1	1.12742	1.74005	9.15251e-05	0.000930657	50s ribosomal protein chloroplastic	F:RNA binding; C:intracellular ribonucleoprotein complex; P:ribonucleoprotein complex biogenesis; C:plastid
	386	AhypoNutrisol_DN1756_c1_g1_i1	1.79555	0.023512	9.3795e-05	0.0009498	probable 3-deoxy-d-manno-octulosonic acid mitochondrial isoform x1	P:phospholipid biosynthetic process; P:carboxylic acid metabolic process; F:transferase activity
	387	AhypoNutrisol_DN19995_c0_g1_i1	1.70294	0.0379209	9.43927e-05	0.000955064	2-nonaprenyl-3-methyl-6-methoxy- -benzoquinol hydroxylase	0
	388	AhypoNutrisol_DN28946_c0_g1_i1	2.71138	-0.989192	9.76146e-05	0.000984414	---NA---	0
	389	AhypoNutrisol_DN27975_c0_g1_i1	2.68949	-1.00743	9.76146e-05	0.000984414	hypothetical protein BVRB_5g125770 [Beta vulgaris subsp. vulgaris]	0
	390	AhypoNutrisol_DN8016_c1_g1_i1	1.17834	1.43092	0.000105166	0.00105278	gata zinc finger domain-containing protein 10	C:membrane; P:electron transport chain
	391	AhypoNutrisol_DN23242_c0_g1_i1	1.23745	1.15149	0.000108361	0.00108123	protein bonzai 1-like	0
	392	AhypoNutrisol_DN5056_c0_g2_i1	1.13068	1.75214	0.0001089	0.00108484	serine threonine-protein kinase mhk-like isoform x1	P:regulation of cellular process; F:purine ribonucleoside binding; P:cellular protein modification process; F:protein serine/threonine kinase activity; P:phosphate-containing compound metabolic process
	393	AhypoNutrisol_DN3076_c0_g1_i1	1.26276	1.13358	0.000110447	0.00109936	uncharacterized protein loc104888893	P:cellular protein metabolic process; P:protein localization
	394	AhypoNutrisol_DN17816_c0_g1_i1	2.35227	-0.695843	0.000114984	0.00113806	uncharacterized protein tcm_035449	P:biological_process
	395	AhypoNutrisol_DN10557_c0_g1_i1	1.93142	-0.195644	0.000115918	0.00114638	amidase	F:ligase activity, forming carbon-nitrogen bonds
	396	AhypoNutrisol_DN8392_c1_g1_i1	1.55434	0.319447	0.000116913	0.00115249	---NA---	0
	397	AhypoNutrisol_DN15103_c0_g1_i1	2.77446	-0.940061	0.00011782	0.00115864	uncharacterized exonuclease domain-containing protein at3g15140 isoform x1	P:nucleic acid metabolic process; F:organic cyclic compound binding; C:intracellular membrane-bounded organelle; F:nuclease activity; F:cation binding; P:pyrimidine nucleotide biosynthetic process
	398	AhypoNutrisol_DN12224_c0_g1_i1	1.83805	-0.0412274	0.000121875	0.00119278	pullulanase chloroplastic isoform x1	P:glycosinolate biosynthetic process; P:glycogen metabolic process; P:RNA modification; F:ion binding; C:plastid stroma; P:cell wall organization; F:hydrolase activity, hydrolyzing O-glycosyl compounds; P:porphyrin-containing compound catabolic process; P:glucose catabolic process; P:pyruvate metabolic process; P:starch metabolic process; P:disaccharide metabolic process
	399	AhypoNutrisol_DN23078_c0_g1_i1	2.51378	-0.822121	0.000136147	0.00131152	udp-n-acetylglucosamine transferase subunit alg14	F:catalytic activity
	400	AhypoNutrisol_DN10921_c0_g1_i1	2.46948	-0.852877	0.000136147	0.00131152	uncharacterized protein loc104906439	0
	401	AhypoNutrisol_DN20731_c0_g1_i1	2.38461	-0.919773	0.000136147	0.00131152	zinc finger ccch domain-containing protein 29-like	F:metal ion binding
	402	AhypoNutrisol_DN3949_c0_g2_i1	1.48988	0.397861	0.000139806	0.0013436	mate efflux family protein 6	P:drug transport; F:secondary active transmembrane transporter activity; P:single-organism cellular process; C:membrane part
	403	AhypoNutrisol_DN10354_c0_g1_i1	1.93463	-0.463659	0.000145451	0.00139567	magnesium transporter nipa2-like	P:divalent metal ion transport; F:metal ion transmembrane transporter activity
	404	AhypoNutrisol_DN2927_c0_g2_i1	1.14905	1.44123	0.00014593	0.00139917	thylakoid lumenal protein chloroplastic	C:plastid thylakoid lumen; C:chloroplast part
	405	AhypoNutrisol_DN4857_c0_g1_i1	1.53845	0.305384	0.00014657	0.00140421	n-acetyltransferase p20	F:transferase activity
	406	AhypoNutrisol_DN3639_c0_g1_i1	1.59741	0.20998	0.00015075	0.00143905	insulin-induced protein	F:cation binding
	407	AhypoNutrisol_DN1790_c0_g1_i1	2.6507	-1.03034	0.000150793	0.00143905	transcription factor scream2-like isoform x1	F:binding
	408	AhypoNutrisol_DN17700_c0_g1_i1	2.62986	-1.04592	0.000150793	0.00143905	osbp(oxysterol binding protein)-related protein 2a isoform 5	0
	409	AhypoNutrisol_DN22280_c0_g1_i1	1.66226	0.102204	0.000156042	0.00148317	uncharacterized protein loc103489906	P:biological_process
	410	AhypoNutrisol_DN14381_c0_g1_i1	5.38017	-1.80077	0.000156142	0.00148317	disease resistance protein rga1	0
	411	AhypoNutrisol_DN3679_c0_g2_i1	1.65459	0.0919972	0.000157414	0.00149294	3-oxoacyl-	F:nucleotide binding; P:fatty acid metabolic process; F:fatty acid synthase activity
	412	AhypoNutrisol_DN3949_c0_g1_i1	1.79675	-0.188615	0.00015799	0.00149725	mate efflux family protein 6	P:drug transport; F:secondary active transmembrane transporter activity; P:single-organism cellular process; C:membrane part
	413	AhypoNutrisol_DN28187_c0_g1_i1	1.08233	1.8161	0.000158257	0.00149862	atpase asna1 homolog	P:cation transport; F:cation-transporting ATPase activity; F:purine ribonucleoside binding; P:purine ribonucleotide catabolic process
	414	AhypoNutrisol_DN9010_c0_g1_i1	1.7278	-0.0318628	0.000159306	0.00150622	uncharacterized protein ddb_g0283357-like	0
	415	AhypoNutrisol_DN13794_c0_g1_i1	1.76674	-0.0971591	0.000159685	0.00150864	ammonium transporter 1 member 1-like	P:ammonium transport; F:monovalent inorganic cation transmembrane transporter activity; C:membrane part
	416	AhypoNutrisol_DN16102_c0_g2_i1	1.04331	2.00231	0.000165636	0.00155528	sugar transporter erd6-like 6	F:transmembrane transporter activity; F:oxidoreductase activity, acting on the CH-CH group of donors, NAD or NADP as acceptor; P:single-organism cellular process; C:membrane part; P:single-organism metabolic process; P:single-organism transport
	417	AhypoNutrisol_DN2198_c0_g1_i1	1.44536	0.417822	0.000166303	0.00156035	probable wrky transcription factor 40	F:DNA binding; P:regulation of gene expression; F:nucleic acid binding transcription factor activity
	418	AhypoNutrisol_DN18958_c0_g1_i1	2.14711	-0.642021	0.000177801	0.00166441	transport protein sec31 isoform 1	F:oxidoreductase activity
	419	AhypoNutrisol_DN10618_c0_g1_i1	1.21664	1.07228	0.000178877	0.0016732	btb poz domain-containing protein isoform 1	P:biological_process
	420	AhypoNutrisol_DN6739_c0_g3_i1	1.01721	2.22607	0.000180918	0.001691	biotin carboxylase chloroplastic	F:ligase activity, forming carbon-nitrogen bonds; F:purine ribonucleoside binding; P:coenzyme A biosynthetic process; F:cation binding; F:CoA carboxylase activity; P:fatty acid metabolic process; C:plastid
	421	AhypoNutrisol_DN13265_c0_g1_i1	2.28531	-0.532406	0.000187346	0.00174709	albumin-2 protein	F:metal ion binding
	422	AhypoNutrisol_DN17079_c0_g1_i1	3.00063	-1.18901	0.000190158	0.00176793	btb poz domain-containing protein npy4	0
	423	AhypoNutrisol_DN28451_c0_g1_i1	2.99819	-1.1863	0.000190158	0.00176793	uncharacterized protein loc104895034 isoform x2	0
	424	AhypoNutrisol_DN23971_c0_g1_i1	1.38366	0.491826	0.000194988	0.00181009	homocysteine s-methyltransferase 2	F:S-methyltransferase activity; P:metabolic process
	425	AhypoNutrisol_DN7898_c0_g3_i1	1.27081	0.861196	0.00019665	0.00182414	f-box lrr-repeat protein 3	P:toxin metabolic process
	426	AhypoNutrisol_DN1482_c0_g1_i1	1.6242	0.155305	0.000196877	0.00182487	alcohol dehydrogenase 1b	F:transition metal ion binding; F:catalytic activity; P:single-organism metabolic process
	427	AhypoNutrisol_DN29273_c0_g1_i1	1.95681	-0.450604	0.000200866	0.00185344	sulfate transporter -like	P:sulfate transport; F:inorganic anion transmembrane transporter activity; P:single-organism cellular process; F:secondary active transmembrane transporter activity; C:membrane part
	428	AhypoNutrisol_DN5745_c0_g1_i1	1.91951	-0.32917	0.000208269	0.0019074	rhizopine catabolism protein moca	F:catalytic activity; P:single-organism metabolic process
	429	AhypoNutrisol_DN6413_c0_g3_i1	1.42418	0.404318	0.000209411	0.00191357	probable protein abil5	0
	430	AhypoNutrisol_DN6470_c0_g3_i1	1.28392	0.791555	0.000212751	0.00193975	protein nrt1 ptr family -like	C:membrane part; P:peptide transport
	431	AhypoNutrisol_DN6715_c0_g1_i1	1.02503	1.99323	0.000214155	0.00195111	uncharacterized protein loc104904581	F:nucleic acid binding; P:post-embryonic animal morphogenesis; P:regulation of transcription, DNA-templated; P:cellular amino acid biosynthetic process; C:plastid
	432	AhypoNutrisol_DN6024_c0_g1_i1	1.22935	1.01365	0.000224258	0.0020386	probable trna n6-adenosine mitochondrial isoform x2	P:protein metabolic process; F:transferase activity, transferring acyl groups; P:multicellular organism development; C:intracellular membrane-bounded organelle; F:endopeptidase activity; F:cation binding; P:tRNA modification; C:organelle inner membrane
	433	AhypoNutrisol_DN27711_c0_g1_i1	1.07438	1.70874	0.00022612	0.00205401	origin recognition complex subunit 5	C:intracellular organelle; F:binding
	434	AhypoNutrisol_DN1511_c0_g1_i1	3.64435	-1.36445	0.000232833	0.00211029	multidrug resistance-associated protein abc domain protein	F:ATPase activity, coupled to transmembrane movement of substances; P:drug transport; F:purine ribonucleoside binding; P:purine ribonucleotide catabolic process; C:membrane part
	435	AhypoNutrisol_DN4403_c0_g2_i1	1.28978	0.803787	0.000245282	0.00221331	uncharacterized protein loc104602732 isoform x1	0
	436	AhypoNutrisol_DN8398_c0_g3_i1	1.21828	1.04125	0.000246663	0.00222414	at4g21445p-like protein	C:plastid stroma
	437	AhypoNutrisol_DN20730_c0_g1_i1	2.13596	-0.645493	0.000253374	0.00227628	---NA---	0
	438	AhypoNutrisol_DN27728_c0_g1_i1	2.1269	-0.657174	0.000253374	0.00227628	protein kinase chloroplastic-like	F:purine ribonucleoside binding; P:cellular protein modification process; F:protein kinase activity
	439	AhypoNutrisol_DN7203_c0_g1_i1	1.06469	1.72944	0.000258772	0.00232137	u-box domain-containing protein 4	P:biological_process; P:response to salt stress; P:Golgi organization; P:metabolic process; P:calcium ion transport; F:ligase activity
	440	AhypoNutrisol_DN21159_c0_g1_i1	1.15857	1.17993	0.000262762	0.00235201	probable linoleate 9s-lipoxygenase 5	F:transition metal ion binding; F:oxidoreductase activity, acting on single donors with incorporation of molecular oxygen, incorporation of two atoms of oxygen; P:fatty acid biosynthetic process
	441	AhypoNutrisol_DN5508_c0_g1_i1	1.03571	1.83009	0.000263732	0.00235318	tim-barrel signal transduction protein isoform 2	F:catalytic activity; P:metabolic process
	442	AhypoNutrisol_DN7095_c0_g1_i1	1.98222	-0.585557	0.000263852	0.00235318	uncharacterized protein loc105632008	P:seed dormancy process; P:response to abscisic acid
	443	AhypoNutrisol_DN12072_c0_g1_i1	1.97825	-0.591913	0.000263852	0.00235318	uncharacterized protein at2g23090-like	P:biological_process
	444	AhypoNutrisol_DN4977_c0_g2_i1	1.0447	1.76178	0.000273108	0.00242866	cinnamoyl- reductase 1-like	F:catalytic activity; F:cofactor binding; P:metabolic process
	445	AhypoNutrisol_DN4099_c0_g1_i1	1.05379	1.69328	0.000276849	0.0024569	lipase-like	F:catalytic activity; P:primary metabolic process
	446	AhypoNutrisol_DN9790_c0_g1_i1	1.69765	-0.148069	0.000276937	0.0024569	nucleic acid- ob-fold-like protein isoform 1	F:nucleic acid binding; C:cytoplasmic chromosome; P:regulation of transcription, DNA-templated; C:plastid stroma
	447	AhypoNutrisol_DN9350_c0_g1_i1	1.93331	-0.459483	0.000277085	0.0024569	isoamylase chloroplastic	P:positive regulation of metabolic process; C:isoamylase complex; F:ion binding; F:glycogen debranching enzyme activity; P:macromolecule biosynthetic process; P:starch metabolic process; C:plastid; P:disaccharide metabolic process; F:hydrolase activity, acting on glycosyl bonds
	448	AhypoNutrisol_DN16696_c0_g1_i1	1.69435	-0.261695	0.000281586	0.00249141	protein lol1	P:regulation of plant-type hypersensitive response; C:intracellular membrane-bounded organelle; P:cell differentiation
	449	AhypoNutrisol_DN4179_c0_g1_i1	1.00401	2.08689	0.000285614	0.00252523	auxin transporter-like protein 2	C:membrane part
	450	AhypoNutrisol_DN23705_c0_g1_i1	1.15252	1.1545	0.000309803	0.00272533	senescence regulator	0
	451	AhypoNutrisol_DN5805_c0_g1_i1	1.11863	1.28965	0.000320711	0.0028072	mrna-decapping enzyme subunit 2	F:nucleic acid binding; F:transition metal ion binding; F:catalytic activity
	452	AhypoNutrisol_DN3832_c0_g1_i1	1.61208	0.0694734	0.000327075	0.00285678	50s ribosomal protein 5 chloroplastic	F:RNA binding; C:intracellular ribonucleoprotein complex; C:plastid
	453	AhypoNutrisol_DN10928_c0_g1_i1	1.51582	0.0694144	0.000327075	0.00285678	protein hothead-like	F:catalytic activity
	454	AhypoNutrisol_DN4453_c0_g2_i1	1.45977	0.312692	0.0003381	0.00293427	tetratricopeptide repeat -like superfamily protein isoform partial	0
	455	AhypoNutrisol_DN4608_c0_g1_i1	1.06363	1.51261	0.000342595	0.00296907	uncharacterized protein loc104212879	P:single-organism metabolic process; P:hydrogen peroxide metabolic process
	456	AhypoNutrisol_DN7333_c0_g3_i1	1.04484	1.71922	0.000347944	0.00301118	cytochrome c biogenesis protein chloroplastic	P:tetraterpenoid biosynthetic process; P:positive regulation of metabolic process; P:RNA modification; C:chloroplast part; C:membrane part; P:starch metabolic process; P:plastid membrane organization; P:cellular developmental process; P:disaccharide metabolic process; P:animal organ morphogenesis; P:cellular protein complex assembly; P:phosphatidylglycerol metabolic process; P:pyruvate metabolic …
	457	AhypoNutrisol_DN19794_c0_g1_i1	1.61996	-0.203197	0.000370153	0.0031894	uncharacterized protein loc105773549	P:protein autophosphorylation; P:root hair elongation; F:protein serine/threonine kinase activity
	458	AhypoNutrisol_DN641_c0_g2_i1	1.10463	1.17342	0.000371045	0.0031894	pathogenesis-related protein pr-1 type-like	C:extracellular region
	459	AhypoNutrisol_DN4708_c0_g2_i1	2.0533	-0.525795	0.000377991	0.00324374	alpha-expansin 8	P:cell wall organization; C:external encapsulating structure
	460	AhypoNutrisol_DN8844_c0_g1_i1	1.2303	0.826497	0.0003791	0.00324635	uncharacterized protein loc104586458	0
	461	AhypoNutrisol_DN16573_c0_g1_i1	1.03982	1.64221	0.000404214	0.00344227	30s ribosomal protein chloroplastic	F:RNA binding; P:porphyrin-containing compound biosynthetic process; C:intracellular ribonucleoprotein complex; F:structural molecule activity; P:ribosome biogenesis; C:plastid stroma; C:plastid envelope; P:cellular macromolecule biosynthetic process
	462	AhypoNutrisol_DN13866_c0_g1_i1	1.40852	0.340145	0.000405083	0.00344728	nucleic acid- ob-fold-like protein isoform 1	F:nucleic acid binding; C:cytoplasmic chromosome; P:regulation of transcription, DNA-templated; C:plastid stroma
	463	AhypoNutrisol_DN12935_c0_g1_i1	2.63766	-1.03888	0.000407821	0.00346337	---NA---	0
	464	AhypoNutrisol_DN7227_c0_g2_i1	1.20967	0.97722	0.000409956	0.00347909	uroporphyrinogen decarboxylase chloroplastic isoform x1	P:porphyrin-containing compound biosynthetic process; P:indoleacetic acid metabolic process; C:plastid stroma; P:tryptophan metabolic process; F:carboxy-lyase activity
	465	AhypoNutrisol_DN81_c0_g1_i1	1.02742	1.62343	0.000414903	0.00351864	plastidic glucose transporter 4	F:substrate-specific transmembrane transporter activity; C:plastid inner membrane; P:single-organism cellular process; C:membrane part; P:single-organism transport
	466	AhypoNutrisol_DN13548_c0_g1_i1	1.29714	0.478935	0.000416865	0.0035304	elmo domain-containing protein a-like isoform x1	C:intracellular non-membrane-bounded organelle; P:endocytosis
	467	AhypoNutrisol_DN26935_c0_g1_i1	1.28573	0.624611	0.00042104	0.0035633	shikimate chloroplastic	P:phosphorylation; F:kinase activity
	468	AhypoNutrisol_DN12974_c0_g1_i1	1.53205	0.006925	0.000430055	0.00362957	metal-nicotianamine transporter ysl3-like isoform x1	P:single-organism cellular process
	469	AhypoNutrisol_DN12893_c0_g1_i1	1.32801	0.456918	0.000431947	0.00364303	n-carbamoylputrescine amidase	F:hydrolase activity, acting on carbon-nitrogen (but not peptide) bonds, in linear amides; P:polyamine metabolic process
	470	AhypoNutrisol_DN1551_c0_g1_i1	1.25396	0.729416	0.000435324	0.00366647	protein notum homolog isoform x1	0
	471	AhypoNutrisol_DN5031_c0_g1_i1	1.09244	1.30298	0.000440203	0.00369994	methylesterase 17-like	P:metabolic process; F:hydrolase activity
	472	AhypoNutrisol_DN12840_c0_g1_i1	2.37627	-0.922872	0.000446671	0.00374403	pentatricopeptide repeat-containing protein at3g29230	F:molecular_function
	473	AhypoNutrisol_DN5892_c0_g1_i1	2.36972	-0.925164	0.000446671	0.00374403	---NA---	0
	474	AhypoNutrisol_DN16117_c0_g1_i1	2.36837	-0.927984	0.000446671	0.00374403	basic 7s globulin-like	P:protein metabolic process; F:endopeptidase activity
	475	AhypoNutrisol_DN8424_c0_g1_i1	1.43679	0.229501	0.000448876	0.00375482	dead-box atp-dependent rna helicase 47a	F:purine ribonucleoside binding; F:nucleoside-triphosphatase activity
	476	AhypoNutrisol_DN16553_c0_g1_i1	1.58297	-0.132451	0.000466581	0.00387648	probable pectinesterase pectinesterase inhibitor 61	P:negative regulation of metabolic process; P:response to osmotic stress; P:fluid transport; P:regulation of programmed cell death; P:flavonoid biosynthetic process; C:membrane part; P:response to hexose; P:protein targeting; P:polysaccharide catabolic process; P:cell wall organization; C:external encapsulating structure; F:enzyme regulator activity; F:carboxylic ester hydrolase activity
	477	AhypoNutrisol_DN14429_c0_g1_i1	1.3022	0.535133	0.000469509	0.00389289	30s ribosomal protein chloroplastic	C:ribosomal subunit; P:protein targeting; P:response to bacterium; C:plastid thylakoid; F:RNA binding; F:structural molecule activity; C:plastid stroma; C:chloroplast part; P:response to toxic substance; P:cellular macromolecule biosynthetic process
	478	AhypoNutrisol_DN6399_c1_g1_i1	2.16791	-0.831908	0.000476353	0.00394697	---NA---	0
	479	AhypoNutrisol_DN27624_c0_g1_i1	1.65303	-0.181116	0.000478239	0.00394926	---NA---	0
	480	AhypoNutrisol_DN11951_c0_g1_i1	5.53489	-1.70332	0.000480597	0.00396339	glycerophosphodiester phosphodiesterase gde1	C:intracellular membrane-bounded organelle; P:alditol metabolic process; F:phosphoric diester hydrolase activity
	481	AhypoNutrisol_DN20743_c0_g1_i1	1.31404	0.502028	0.000487384	0.00401666	gtp-binding protein at2g22870	F:purine ribonucleoside binding; P:ncRNA metabolic process; P:ribosome biogenesis; P:cell septum assembly; P:plastid organization
	482	AhypoNutrisol_DN27571_c0_g1_i1	1.47816	0.125848	0.000497829	0.00408983	nicotinamidase 2-like	F:leukotriene-A4 hydrolase activity
	483	AhypoNutrisol_DN13702_c0_g1_i1	2.25093	-0.763489	0.000497931	0.00408983	probable trehalose-phosphate phosphatase c isoform x1	P:cellular metabolic process; F:hydrolase activity
	484	AhypoNutrisol_DN16241_c0_g1_i1	1.27197	0.614998	0.000504322	0.00413679	protein chloroplastic	P:phosphatidylglycerol metabolic process; P:protein targeting; P:post-embryonic animal morphogenesis; C:plastid stroma; P:cellular amino acid biosynthetic process; P:pyruvate metabolic process
	485	AhypoNutrisol_DN4571_c0_g1_i1	1.03645	1.616	0.000509762	0.00417583	---NA---	0
	486	AhypoNutrisol_DN163_c0_g1_i1	2.06941	-0.69016	0.000512548	0.00419305	---NA---	0
	487	AhypoNutrisol_DN458_c0_g1_i1	2.06453	-0.698478	0.000512548	0.00419305	uncharacterized protein loc105773549	P:cellular process
	488	AhypoNutrisol_DN15983_c0_g1_i1	1.07901	1.29164	0.000514084	0.0042028	probable dual-specificity rna methyltransferase	P:protein targeting; F:metal cluster binding; P:rRNA methylation; F:methyltransferase activity; C:intracellular part; P:plastid organization
	489	AhypoNutrisol_DN15901_c0_g1_i1	1.86395	-0.508774	0.000525246	0.00427979	uncharacterized protein loc104890363 isoform x1	P:nucleic acid metabolic process; F:organic cyclic compound binding; F:exonuclease activity
	490	AhypoNutrisol_DN5040_c0_g1_i1	1.32973	0.457137	0.000526029	0.00428333	mlo-like protein 8	C:membrane; P:response to stimulus
	491	AhypoNutrisol_DN7413_c0_g1_i1	1.08791	1.27119	0.000530922	0.00431744	chloride channel protein clc-e	F:ion channel activity; C:membrane; P:single-organism cellular process; P:anion transport
	492	AhypoNutrisol_DN23613_c0_g1_i1	1.01565	1.67483	0.000543465	0.00440774	indeterminate -domain isoform 2	F:binding
	493	AhypoNutrisol_DN3891_c0_g1_i1	1.0873	1.24494	0.000548577	0.00444627	monosaccharide-sensing protein 2-like	F:transmembrane transporter activity; F:oxidoreductase activity; P:single-organism cellular process; C:membrane part; P:single-organism transport
	494	AhypoNutrisol_DN463_c0_g1_i1	1.0034	1.71819	0.000552466	0.00447483	mitochondrial ubiquitin ligase activator of nfkb 1	F:transition metal ion binding; F:transferase activity; P:organelle organization; P:protein modification by small protein conjugation
	495	AhypoNutrisol_DN24043_c0_g1_i1	2.50861	-1.12548	0.00055317	0.00447548	protein longifolia 1	0
	496	AhypoNutrisol_DN8024_c0_g2_i1	1.43105	0.161812	0.000581985	0.00468607	copper-transporting atpase ran1	F:transition metal ion binding; F:purine ribonucleoside binding; C:intracellular membrane-bounded organelle; P:phosphorelay signal transduction system; F:copper-transporting ATPase activity; P:protein glycosylation; P:stomatal movement; P:obsolete death; P:response to hormone; P:response to reactive oxygen species; C:membrane part; P:copper ion transmembrane transport
	497	AhypoNutrisol_DN9564_c0_g1_i1	1.33726	0.346639	0.000592119	0.00475829	histone partial	F:nucleic acid binding; C:intracellular membrane-bounded organelle; C:protein-DNA complex; C:intracellular non-membrane-bounded organelle; F:protein dimerization activity
	498	AhypoNutrisol_DN5258_c0_g1_i1	1.11024	1.08292	0.000593422	0.00476564	peptide chain release factor chloroplastic	P:tetraterpenoid biosynthetic process; P:porphyrin-containing compound biosynthetic process; F:translation release factor activity; P:regulation of transcription, DNA-templated; P:chloroplast organization; C:plastid; P:cellular protein complex disassembly; P:plastid membrane organization; P:translation
	499	AhypoNutrisol_DN6959_c0_g1_i1	1.01581	1.49922	0.000643858	0.00514709	monosaccharide-sensing protein 2	P:establishment of localization; F:transmembrane transporter activity; P:single-organism cellular process; C:membrane part
	500	AhypoNutrisol_DN4583_c0_g1_i1	1.63465	-0.303689	0.000646052	0.00515454	disease resistance protein rga1 isoform x1	F:purine ribonucleoside binding
	501	AhypoNutrisol_DN5256_c0_g2_i1	1.02309	1.44198	0.000653215	0.00520492	cyclin-dependent kinase inhibitor 7	F:cyclin-dependent protein serine/threonine kinase regulator activity; C:intracellular membrane-bounded organelle; P:cell cycle process; F:transferase activity, transferring phosphorus-containing groups; P:negative regulation of protein kinase activity
	502	AhypoNutrisol_DN5234_c0_g1_i1	1.47702	0.0452628	0.00065371	0.00520549	cationic amino acid transporter vacuolar isoform x1	C:membrane; P:transport
	503	AhypoNutrisol_DN9194_c0_g1_i1	1.21216	0.657167	0.000664	0.00526159	trna 2 -phosphotransferase 1 isoform x2	P:RNA splicing, via endonucleolytic cleavage and ligation; F:transferase activity
	504	AhypoNutrisol_DN14627_c0_g1_i1	1.66472	-0.284852	0.000664188	0.00526159	probable inactive leucine-rich repeat receptor-like protein kinase at1g66830	F:oxidoreductase activity, acting on the CH-CH group of donors, NAD or NADP as acceptor; F:purine ribonucleoside binding; P:cellular protein modification process; F:protein kinase activity; C:membrane part; P:single-organism metabolic process; P:phosphate-containing compound metabolic process
	505	AhypoNutrisol_DN8126_c2_g1_i1	1.64314	-0.295607	0.000664188	0.00526159	---NA---	0
	506	AhypoNutrisol_DN25453_c0_g1_i1	1.33633	0.220004	0.000669498	0.00529681	---NA---	0
	507	AhypoNutrisol_DN7210_c0_g1_i1	1.05662	1.25223	0.000681692	0.0053898	zinc transporter 11	F:inorganic cation transmembrane transporter activity; P:transition metal ion transport; F:oxidoreductase activity, acting on the CH-CH group of donors, NAD or NADP as acceptor; P:single-organism cellular process; C:membrane part; P:single-organism metabolic process
	508	AhypoNutrisol_DN10600_c0_g1_i1	1.35105	0.366061	0.000696458	0.00549004	uncharacterized protein loc105131142	P:metabolic process; F:transferase activity, transferring one-carbon groups
	509	AhypoNutrisol_DN28752_c0_g1_i1	1.30005	0.373549	0.000696458	0.00549004	uncharacterized protein at5g01610	P:protein metabolic process
	510	AhypoNutrisol_DN20345_c0_g1_i1	1.28928	0.367751	0.000696458	0.00549004	uncharacterized protein loc105033975 isoform x2	0
	511	AhypoNutrisol_DN605_c0_g2_i1	1.49319	-0.02016	0.000706458	0.00555339	cold regulated gene isoform 3	0
	512	AhypoNutrisol_DN18199_c0_g1_i1	1.71821	-0.479971	0.000710715	0.00558328	u-box domain-containing protein 16	F:transferase activity; C:intracellular part; P:protein modification by small protein conjugation
	513	AhypoNutrisol_DN237_c0_g1_i1	2.1965	-0.807815	0.000715797	0.00560167	uncharacterized protein loc104906713 isoform x1	0
	514	AhypoNutrisol_DN25820_c0_g1_i1	2.18577	-0.814626	0.000715797	0.00560167	uncharacterized membrane protein at3g27390	0
	515	AhypoNutrisol_DN6820_c0_g2_i1	1.82231	-0.544379	0.000721586	0.0056326	---NA---	0
	516	AhypoNutrisol_DN27343_c0_g1_i1	1.81034	-0.553693	0.000721586	0.0056326	uncharacterized membrane protein at1g06890	P:single-organism cellular process; C:membrane part; P:single-organism transport
	517	AhypoNutrisol_DN711_c0_g2_i1	1.42105	0.16008	0.00072826	0.00567386	uncharacterized protein loc104898041	0
	518	AhypoNutrisol_DN4533_c0_g2_i1	1.15036	0.940189	0.000743948	0.00577407	uncharacterized protein loc104885118	P:protein metabolic process; P:aromatic amino acid family metabolic process; F:peptidase activity, acting on L-amino acid peptides; P:aging
	519	AhypoNutrisol_DN14792_c0_g1_i1	2.84996	-1.28904	0.000746944	0.00579	---NA---	0
	520	AhypoNutrisol_DN9007_c0_g1_i1	2.7982	-1.32746	0.000746944	0.00579	uncharacterized protein loc104893944 isoform x1	0
	521	AhypoNutrisol_DN21702_c0_g1_i1	1.54812	-0.155984	0.000792024	0.00610088	dna-binding bromodomain-containing family protein	F:DNA binding; P:biological_process; F:chromatin binding
	522	AhypoNutrisol_DN3126_c0_g1_i1	1.4403	0.100557	0.000793374	0.00610744	protein gdap2 homolog	P:biological_process; F:molecular_function
	523	AhypoNutrisol_DN6697_c0_g2_i1	1.32037	0.398909	0.000813922	0.00624601	ylp motif-containing protein 1	C:intracellular membrane-bounded organelle
	524	AhypoNutrisol_DN17689_c0_g1_i1	1.58475	-0.235257	0.000821777	0.00629447	probable pectate lyase 4	P:metabolic process; F:lyase activity
	525	AhypoNutrisol_DN4756_c0_g1_i1	1.46809	0.0469797	0.000828453	0.00634165	---NA---	0
	526	AhypoNutrisol_DN10387_c0_g1_i1	2.44045	-1.17855	0.000851027	0.00649997	piriformospora indica-insensitive protein 2-like	F:catalytic activity
	527	AhypoNutrisol_DN13382_c0_g1_i1	1.61705	-0.315637	0.000881719	0.00669921	wall-associated receptor kinase-like 14	F:transferase activity, transferring phosphorus-containing groups
	528	AhypoNutrisol_DN16307_c0_g1_i1	1.30868	0.327237	0.000892147	0.00677424	embryo sac development arrest	P:multicellular organism development; P:anatomical structure development
	529	AhypoNutrisol_DN6067_c0_g1_i1	1.02697	1.35099	0.000895747	0.00679316	uncharacterized protein loc105642829 isoform x1	0
	530	AhypoNutrisol_DN12890_c0_g1_i1	1.24615	0.554264	0.000903173	0.0068368	preprotein translocase subunit sece1	P:intracellular protein transport; C:intracellular part
	531	AhypoNutrisol_DN10665_c0_g3_i1	1.54307	-0.0695241	0.000944156	0.00709447	---NA---	0
	532	AhypoNutrisol_DN17181_c0_g1_i1	1.26624	0.409998	0.000945441	0.00709978	protein lin-12-like isoform x1	P:biological_process; C:anchored component of membrane
	533	AhypoNutrisol_DN1293_c0_g1_i1	1.11352	1.00768	0.000975532	0.00729004	wpp domain-interacting protein 2	0
	534	AhypoNutrisol_DN4144_c0_g1_i1	1.03494	1.23781	0.000989012	0.0073778	uncharacterized protein tcm_025556	0
	535	AhypoNutrisol_DN28908_c0_g1_i1	1.8303	-0.534324	0.000989683	0.0073778	plant mmn10-180 protein	C:intracellular membrane-bounded organelle
	536	AhypoNutrisol_DN11190_c0_g1_i1	1.79617	-0.560757	0.000989683	0.0073778	---NA---	0
	537	AhypoNutrisol_DN7549_c0_g1_i1	1.21872	0.485569	0.000991397	0.00738609	protein lsd1 isoform x3	0
	538	AhypoNutrisol_DN7312_c0_g2_i1	1.42964	0.0901398	0.000999873	0.00744471	---NA---	0
	539	AhypoNutrisol_DN194_c0_g1_i1	1.05893	1.12012	0.00100482	0.00747458	ribonuclease iii family protein	P:RNA phosphodiester bond hydrolysis
	540	AhypoNutrisol_DN13799_c0_g1_i1	1.93473	-0.608417	0.0010094	0.00748834	outer envelope pore protein chloroplastic	P:ion transport; F:channel activity; P:transmembrane transport; C:integral component of membrane; C:plastid outer membrane
	541	AhypoNutrisol_DN28620_c0_g1_i1	1.92823	-0.618057	0.0010094	0.00748834	alcohol dehydrogenase 1b	F:transition metal ion binding; F:transferase activity, transferring acyl groups; P:single-organism metabolic process
	542	AhypoNutrisol_DN7933_c0_g1_i1	1.98224	-0.955651	0.0010113	0.00749792	uncharacterized protein loc104888959	0
	543	AhypoNutrisol_DN29600_c0_g2_i1	1.83714	-0.68624	0.00102357	0.00757059	glycoside hydrolase	P:developmental process involved in reproduction; F:transferase activity, transferring hexosyl groups; P:glycogen metabolic process; P:multicellular organism development; F:ion binding; C:plastid stroma; P:starch metabolic process; F:hydrolase activity, acting on glycosyl bonds
	544	AhypoNutrisol_DN13416_c0_g1_i1	2.13088	-0.849523	0.00102715	0.00758795	transcription factor ice1-like	F:nucleic acid binding; F:protein binding
	545	AhypoNutrisol_DN7337_c0_g1_i1	1.15604	0.745639	0.00104457	0.00770735	oxysterol-binding protein 3c	P:response to symbiont; P:establishment of localization; P:aromatic amino acid family metabolic process; P:signal transduction; P:response to light intensity; P:salicylic acid metabolic process; C:cytoplasmic part; P:lipid localization; P:defense response; F:binding; P:response to reactive oxygen species
	546	AhypoNutrisol_DN7035_c0_g1_i1	1.22553	0.537304	0.00108125	0.00795884	protease do-like chloroplastic	C:plastid thylakoid lumen; P:protein metabolic process; F:oxidoreductase activity, acting on the CH-CH group of donors, NAD or NADP as acceptor; P:RNA modification; F:endopeptidase activity; P:photosynthesis, light harvesting; P:single-organism metabolic process
	547	AhypoNutrisol_DN4643_c0_g1_i1	1.28725	0.43149	0.00109194	0.00801345	galactoside 2-alpha-l-fucosyltransferase-like	F:transferase activity, transferring glycosyl groups; P:metabolic process
	548	AhypoNutrisol_DN15841_c0_g1_i1	1.09448	0.914496	0.00115687	0.00840942	uncharacterized protein tcm_002682	C:intracellular membrane-bounded organelle
	549	AhypoNutrisol_DN16613_c0_g1_i1	1.56777	-0.348428	0.00116868	0.00848735	uncharacterized protein at5g39865	P:developmental process involved in reproduction; P:cellular homeostasis; F:disulfide oxidoreductase activity; P:single-organism metabolic process
	550	AhypoNutrisol_DN1383_c0_g1_i1	1.01107	1.26771	0.00116967	0.00848735	methyl- -binding domain-containing protein 11-like	F:nucleic acid binding; C:intracellular membrane-bounded organelle
	551	AhypoNutrisol_DN20016_c0_g1_i1	1.13037	0.765864	0.00117095	0.0084916	subtilisin-like protease	P:protein metabolic process; F:endopeptidase activity
	552	AhypoNutrisol_DN27938_c0_g1_i1	2.83906	-1.29631	0.00117571	0.00852112	dna-3-methyladenine glycosylase i	P:DNA repair; F:DNA-3-methylbase glycosylase activity
	553	AhypoNutrisol_DN6417_c0_g1_i1	1.0086	1.35293	0.00117912	0.0085408	carboxymethylenebutenolidase homolog	P:sulfur amino acid biosynthetic process; F:catalytic activity; P:post-embryonic animal morphogenesis; C:plastid stroma
	554	AhypoNutrisol_DN15836_c0_g1_i1	1.20796	0.569412	0.00123031	0.00887485	uncharacterized protein loc104888989 isoform x2	F:transition metal ion binding
	555	AhypoNutrisol_DN3590_c0_g1_i1	1.20521	0.56875	0.00123031	0.00887485	2-nonaprenyl-3-methyl-6-methoxy- -benzoquinol hydroxylase	0
	556	AhypoNutrisol_DN8911_c0_g1_i1	1.24919	0.456202	0.00125434	0.00904291	probable -trehalose-phosphate synthase	C:intracellular membrane-bounded organelle; P:trehalose metabolic process; C:cytoplasmic part; F:transferase activity
	557	AhypoNutrisol_DN9180_c0_g1_i1	1.68788	-0.500239	0.00126406	0.00909692	soluble inorganic pyrophosphatase	F:metal ion binding; F:pyrophosphatase activity; P:phosphorus metabolic process; C:intracellular part
	558	AhypoNutrisol_DN23598_c0_g1_i1	1.62042	-0.423973	0.00126406	0.00909692	uncharacterized protein loc104884380	0
	559	AhypoNutrisol_DN476_c0_g2_i1	1.25066	0.339858	0.00127068	0.00912559	uncharacterized protein tcm_000147	C:plastid stroma; P:response to stimulus
	560	AhypoNutrisol_DN7595_c0_g1_i1	1.50862	-0.183116	0.00127323	0.00912559	disease resistance protein rga1	F:ADP binding
	561	AhypoNutrisol_DN841_c0_g1_i1	1.31299	0.208102	0.00127449	0.00912909	e3 ubiquitin-protein ligase sis3-like	F:transition metal ion binding; P:xylan metabolic process; P:response to light intensity; P:response to reactive oxygen species; F:transferase activity; C:membrane part; P:carbohydrate mediated signaling; P:protein modification by small protein conjugation
	562	AhypoNutrisol_DN4432_c0_g1_i1	1.14286	0.702707	0.00128716	0.00919606	---NA---	0
	563	AhypoNutrisol_DN13907_c0_g1_i1	1.01952	1.19959	0.00131667	0.00936564	calmodulin-binding protein 25	0
	564	AhypoNutrisol_DN10489_c0_g1_i1	1.14978	0.613497	0.00132535	0.00941645	epidermal patterning factor-like protein 9	P:cell communication; P:positive regulation of epidermis development; P:RNA modification; P:post-embryonic development; P:cell differentiation; P:regionalization
	565	AhypoNutrisol_DN23105_c0_g1_i1	1.32061	0.143541	0.00134355	0.00952365	zinc finger protein zat10-like	F:metal ion binding
	566	AhypoNutrisol_DN21685_c0_g1_i1	1.78734	-0.55952	0.00135493	0.00959881	transcription factor bhlh48	F:protein dimerization activity
	567	AhypoNutrisol_DN14478_c0_g1_i1	1.11782	0.760458	0.00137219	0.00971548	zinc-binding protein	0
	568	AhypoNutrisol_DN11560_c0_g1_i1	1.37347	-0.033308	0.00139729	0.00987604	uncharacterized protein loc102598801 isoform x2	P:nucleic acid metabolic process; F:organic cyclic compound binding; F:exonuclease activity
	569	AhypoNutrisol_DN4002_c0_g1_i1	1.09151	0.893351	0.00140175	0.00990191	methylglutaconyl- mitochondrial	P:protein metabolic process; F:hydro-lyase activity; F:hydrolase activity
	570	AhypoNutrisol_DN7553_c1_g1_i1	1.54853	-0.255187	0.00140402	0.0099065	homeobox-leucine zipper protein athb-6-like	F:DNA binding; F:transferase activity, transferring nitrogenous groups; C:intracellular membrane-bounded organelle; P:regulation of gene expression; F:nucleic acid binding transcription factor activity; P:cellular macromolecule biosynthetic process
	571	AhypoNutrisol_DN27172_c0_g1_i1	1.30989	0.277612	0.00141239	0.00994271	ankyrin repeat-containing protein at3g12360-like	0
		Down regulated SALT
	Num	Gene Id.	logFC	logCPM	PValue	FDR	HitDescription	GO names
	1	AhypoNutrisol_DN6310_c0_g1_i1	-6.31615	5.37187	9.64447e-99	1.1827e-94	haloacid dehalogenase-like hydrolase domain-containing protein 3	F:catalytic activity; P:response to chemical; P:photoperiodism
	2	AhypoNutrisol_DN7488_c0_g2_i1	-5.30507	4.32375	2.88681e-72	1.77005e-68	homeodomain-like superfamily protein isoform 1	F:binding
	3	AhypoNutrisol_DN6310_c0_g2_i1	-6.75791	2.57847	4.41736e-65	1.35425e-61	---NA---	0
	4	AhypoNutrisol_DN7253_c0_g1_i1	-5.06698	3.50855	1.90718e-62	4.67756e-59	uncharacterized protein loc105122828	0
	5	AhypoNutrisol_DN4958_c0_g1_i1	-4.22877	5.70675	1.44923e-59	2.96198e-56	granule-bound starch synthase chloroplastic amyloplastic	P:cellular glucan metabolic process; F:glucosyltransferase activity
	6	AhypoNutrisol_DN8232_c0_g3_i1	-4.23134	5.55652	4.23289e-59	7.41542e-56	heat shock cognate 70 kda protein 2-like	F:purine ribonucleoside binding
	7	AhypoNutrisol_DN23693_c0_g1_i1	-4.95335	3.10371	3.73617e-57	5.09074e-54	cellulose synthase-like protein g2	F:transferase activity
	8	AhypoNutrisol_DN7175_c0_g1_i1	-4.06307	5.58081	2.66221e-56	3.26467e-53	phosphoethanolamine n-methyltransferase	F:N-methyltransferase activity; P:alcohol biosynthetic process; P:phospholipid metabolic process; C:intracellular part
	9	AhypoNutrisol_DN4405_c0_g1_i1	-4.07991	5.46146	3.29915e-56	3.67795e-53	probable carotenoid cleavage dioxygenase chloroplastic	F:oxidoreductase activity; F:cation binding; C:chloroplast part; P:flavonoid biosynthetic process; P:single-organism metabolic process
	10	AhypoNutrisol_DN16006_c0_g1_i1	-6.35564	1.94649	4.78048e-54	3.9082e-51	uncharacterized protein loc104900078	P:metabolic process; F:N-acetyltransferase activity
	11	AhypoNutrisol_DN7054_c0_g1_i1	-3.86423	6.61631	1.14001e-53	8.7375e-51	stem-specific protein tsjt1	C:membrane
	12	AhypoNutrisol_DN685_c0_g2_i1	-5.27531	2.37632	3.90543e-51	2.66068e-48	xanthoxin dehydrogenase-like	F:catalytic activity; P:single-organism metabolic process
	13	AhypoNutrisol_DN23783_c0_g1_i1	-4.34608	3.26739	7.6099e-50	4.91159e-47	proton-dependent oligopeptide transport family protein	P:establishment of localization
	14	AhypoNutrisol_DN7461_c0_g1_i1	-4.92369	2.52206	8.83356e-50	5.4163e-47	chlorophyll a-b binding protein chloroplastic-like	F:tetrapyrrole binding; P:generation of precursor metabolites and energy; P:cellular protein modification process; C:photosystem; F:cation binding; C:chloroplast part
	15	AhypoNutrisol_DN8072_c0_g1_i1	-3.78519	5.01654	2.48909e-49	1.45351e-46	chlorophyll a-b binding protein chloroplastic	F:tetrapyrrole binding; P:generation of precursor metabolites and energy; P:cellular protein modification process; C:photosystem; F:cation binding; C:chloroplast part
	16	AhypoNutrisol_DN7733_c0_g1_i1	-4.15721	3.55168	1.59756e-48	8.90495e-46	two-component response regulator-like aprr5 isoform x1	P:cellular process
	17	AhypoNutrisol_DN7733_c0_g2_i1	-4.16528	3.48208	1.94618e-48	1.03765e-45	two-component response regulator-like aprr9 isoform x2	P:phosphorelay signal transduction system; P:phosphorylation; F:kinase activity
	18	AhypoNutrisol_DN21_c0_g1_i1	-5.02929	2.26475	7.14321e-48	3.64988e-45	uncharacterized protein tcm_045551	F:nucleic acid binding; F:transition metal ion binding; C:intracellular membrane-bounded organelle; P:regulation of transcription, DNA-templated
	19	AhypoNutrisol_DN745_c0_g1_i1	-5.81154	1.78137	2.2318e-47	1.05264e-44	glucose-6-phosphate phosphate translocator chloroplastic	P:response to other organism; P:response to disaccharide; P:response to light intensity; P:single-organism cellular process; F:secondary active transmembrane transporter activity; C:membrane part; C:organelle membrane; P:response to hexose; P:single organism reproductive process; F:substrate-specific transmembrane transporter activity; P:monocarboxylic acid transport; P:triose phosphate transport…
	20	AhypoNutrisol_DN7291_c0_g1_i1	-3.61128	5.36662	1.93085e-46	8.76962e-44	chlorophyll a-b binding protein chloroplastic-like	F:tetrapyrrole binding; P:generation of precursor metabolites and energy; P:cellular protein modification process; C:photosystem; F:cation binding; C:plastid
	21	AhypoNutrisol_DN7924_c0_g2_i1	-3.758	4.05531	2.33692e-45	1.02349e-42	inositol oxygenase 2-like	F:oxidoreductase activity, acting on single donors with incorporation of molecular oxygen; F:transition metal ion binding; P:inositol metabolic process; C:intracellular part
	22	AhypoNutrisol_DN6999_c0_g1_i1	-3.64106	3.96491	1.10895e-42	4.533e-40	hypothetical protein SOVF_057170 [Spinacia oleracea]	0
	23	AhypoNutrisol_DN2530_c0_g1_i1	-4.94362	1.79044	1.26749e-42	5.01396e-40	protein proton gradient regulation chloroplastic	C:plastid thylakoid; P:response to red or far red light; P:proton transport; P:response to disaccharide; P:response to light intensity; C:chloroplast part; P:photosynthetic electron transport chain; P:response to stress
	24	AhypoNutrisol_DN4933_c0_g1_i1	-4.49681	2.1207	5.9988e-41	2.29885e-38	btb poz and taz domain-containing protein 3-like	P:developmental process involved in reproduction; F:transition metal ion binding; F:protein binding; C:intracellular membrane-bounded organelle; F:acetyl-CoA:L-lysine N6-acetyltransferase; P:histone modification; F:transcription factor activity, transcription factor binding; P:regulation of gene expression; P:gametophyte development; P:photoperiodism; P:regionalization; P:protein modification by …
	25	AhypoNutrisol_DN7552_c1_g1_i1	-3.36246	4.98145	6.21196e-41	2.3084e-38	chlorophyll a-b binding protein of lhcii type 1-like	F:tetrapyrrole binding; P:generation of precursor metabolites and energy; P:cellular protein modification process; C:photosystem; F:cation binding; C:chloroplast part
	26	AhypoNutrisol_DN1631_c0_g1_i1	-3.9606	2.83379	1.16008e-40	4.18412e-38	early light-induced protein chloroplastic-like	P:response to heat; P:response to far red light; P:response to disaccharide; P:cellular response to UV; P:response to high light intensity; C:chloroplast part; P:regulation of seed germination; P:flavonoid biosynthetic process; P:response to blue light; P:response to red light
	27	AhypoNutrisol_DN6422_c0_g2_i1	-3.89881	2.84447	2.16978e-40	7.60228e-38	chlorophyll a-b binding protein chloroplastic	F:tetrapyrrole binding; C:plastid thylakoid; P:generation of precursor metabolites and energy; P:cellular protein modification process; C:photosystem; F:cation binding; C:chloroplast part
	28	AhypoNutrisol_DN6312_c0_g2_i1	-3.29307	5.20979	6.45166e-40	2.19769e-37	nitrate reductase	F:nucleotide binding; F:tetrapyrrole binding; F:transition metal ion binding; F:coenzyme binding; F:nitrate reductase activity; P:nitrate metabolic process
	29	AhypoNutrisol_DN6726_c0_g1_i1	-4.24629	2.23553	4.2117e-39	1.39589e-36	beta-amyrin 28-oxidase-like	F:tetrapyrrole binding; F:transition metal ion binding; F:oxidoreductase activity, acting on paired donors, with incorporation or reduction of molecular oxygen, NAD(P)H as one donor, and incorporation of one atom of oxygen; P:single-organism metabolic process
	30	AhypoNutrisol_DN19933_c0_g1_i1	-6.27395	1.09139	1.0416e-38	3.36137e-36	b-box zinc finger protein 32	C:nucleus; F:transcription factor activity, sequence-specific DNA binding; F:zinc ion binding; P:regulation of flower development; P:photomorphogenesis; C:cytoplasm; P:red or far-red light signaling pathway; P:regulation of transcription, DNA-templated; P:blue light signaling pathway; C:intracellular
	31	AhypoNutrisol_DN7552_c0_g2_i1	-3.46315	3.29364	3.52278e-37	1.08e-34	chlorophyll a-b binding protein of lhcii type 1-like	F:tetrapyrrole binding; P:generation of precursor metabolites and energy; P:cellular protein modification process; C:photosystem; F:cation binding; C:plastid
	32	AhypoNutrisol_DN13169_c0_g1_i1	-3.73836	2.70699	9.28682e-37	2.77766e-34	beta-amyrin synthase	F:oxidosqualene cyclase activity; P:triterpenoid biosynthetic process
	33	AhypoNutrisol_DN6643_c0_g3_i1	-3.07136	5.41015	4.28684e-36	1.25165e-33	zeaxanthin chloroplastic	P:carotenoid biosynthetic process; P:inositol phosphate biosynthetic process; C:plastid membrane; P:abscisic acid metabolic process; F:oxidoreductase activity, acting on paired donors, with incorporation or reduction of molecular oxygen, NAD(P)H as one donor, and incorporation of one atom of oxygen; C:chloroplast part; P:carbohydrate mediated signaling; P:response to stress
	34	AhypoNutrisol_DN2221_c0_g1_i1	-5.20767	1.13616	6.30784e-36	1.79891e-33	geraniol 8-hydroxylase-like	F:oxidoreductase activity; F:binding
	35	AhypoNutrisol_DN17967_c0_g1_i1	-3.58002	2.52928	7.1252e-35	1.98582e-32	chloroplast chlorophyll a-b binding protein partial	F:tetrapyrrole binding; P:generation of precursor metabolites and energy; C:plastid thylakoid; P:sulfur amino acid biosynthetic process; P:cellular protein modification process; F:cation binding; C:photosystem; C:chloroplast part; P:response to hormone
	36	AhypoNutrisol_DN7253_c0_g2_i1	-3.6615	2.35243	1.1137e-34	3.03497e-32	math and lrr domain-containing protein isoform 2	0
	37	AhypoNutrisol_DN412_c0_g1_i1	-3.50757	2.77377	3.18199e-34	8.48276e-32	reticuline oxidase-like protein	F:oxidoreductase activity, acting on CH-OH group of donors
	38	AhypoNutrisol_DN6111_c0_g1_i1	-3.7724	1.97572	7.30766e-33	1.87508e-30	photosystem ii core complex proteins chloroplastic-like	0
	39	AhypoNutrisol_DN4274_c0_g2_i1	-3.08034	3.83419	7.40942e-33	1.87508e-30	glucose-6-phosphate isomerase chloroplastic	P:positive regulation of metabolic process; F:purine ribonucleoside binding; P:response to disaccharide; P:response to UV; C:plastid stroma; P:glucose metabolic process; P:starch metabolic process; C:plastid envelope; P:flavonoid metabolic process; P:immune system process; P:disaccharide metabolic process; F:nucleic acid binding; P:regulation of flower development; P:cell wall organization; F:int…
	40	AhypoNutrisol_DN6327_c0_g1_i1	-2.96118	4.21843	3.85239e-32	9.08498e-30	phosphoenolpyruvate carboxylase kinase 2-like	F:purine ribonucleoside binding; P:cellular protein modification process; F:protein kinase activity; P:phosphate-containing compound metabolic process
	41	AhypoNutrisol_DN7785_c0_g1_i1	-3.16212	3.14206	7.33728e-32	1.69768e-29	uncharacterized protein loc104887504 isoform x1	0
	42	AhypoNutrisol_DN16614_c0_g1_i1	-3.15356	3.08859	8.11621e-32	1.84313e-29	rna polymerase sigma factor chloroplastic mitochondrial	F:nucleic acid binding; F:sigma factor activity; P:inositol phosphate biosynthetic process; F:nucleic acid binding transcription factor activity; P:regulation of transcription, DNA-templated; P:response to light stimulus; C:plastid; P:plastid organization; P:cellular protein complex assembly
	43	AhypoNutrisol_DN6585_c0_g2_i1	-2.76909	6.60237	1.13842e-31	2.53827e-29	magnesium-chelatase subunit chloroplastic	P:generation of precursor metabolites and energy; P:porphyrin-containing compound biosynthetic process; F:ligase activity, forming nitrogen-metal bonds, forming coordination complexes; C:plastid inner membrane; F:purine ribonucleoside binding; C:plastid stroma; C:chloroplast part
	44	AhypoNutrisol_DN27710_c0_g1_i1	-6.65918	0.621237	2.90168e-31	6.35416e-29	---NA---	0
	45	AhypoNutrisol_DN7781_c1_g2_i1	-2.79573	4.75053	4.56717e-30	9.65642e-28	early light-induced protein chloroplastic-like	0
	46	AhypoNutrisol_DN10818_c0_g1_i1	-4.98639	0.765346	4.72208e-30	9.81473e-28	tetratricopeptide repeat-like superfamily protein	0
	47	AhypoNutrisol_DN2178_c0_g2_i1	-3.46419	2.03855	9.37875e-30	1.91686e-27	protein nuclear fusion defective 4	0
	48	AhypoNutrisol_DN5752_c0_g1_i1	-3.7761	1.65361	1.45455e-29	2.92413e-27	scopoletin glucosyltransferase-like	F:transferase activity, transferring glycosyl groups; F:transferase activity, transferring hexosyl groups; P:metabolic process; F:transferase activity
	49	AhypoNutrisol_DN7253_c0_g3_i1	-3.74699	1.56824	2.39926e-29	4.7455e-27	math and lrr domain-containing protein isoform 2	0
	50	AhypoNutrisol_DN1325_c0_g1_i1	-3.23173	2.28589	6.38626e-29	1.24309e-26	alpha-l-arabinofuranosidase 1-like	P:metabolic process; F:hydrolase activity, acting on glycosyl bonds
	51	AhypoNutrisol_DN5971_c0_g1_i1	-2.69535	4.9222	1.14836e-28	2.20037e-26	dna-binding protein smubp-2	F:nucleic acid binding; F:purine ribonucleoside binding; F:nucleoside-triphosphatase activity; C:plastid stroma; P:porphyrin-containing compound catabolic process; C:plastid envelope
	52	AhypoNutrisol_DN4206_c0_g1_i1	-3.00571	2.88233	1.57223e-28	2.96619e-26	pentatricopeptide repeat-containing protein chloroplastic	C:plastid
	53	AhypoNutrisol_DN6718_c0_g1_i1	-2.95526	3.04721	1.79787e-28	3.3405e-26	uncharacterized calcium-binding protein at1g02270 isoform x1	P:nucleic acid metabolic process; F:metal ion binding; F:nuclease activity
	54	AhypoNutrisol_DN19428_c0_g1_i1	-3.05026	2.66931	4.09273e-28	7.49092e-26	cellulose synthase-like protein g1	F:transferase activity, transferring glycosyl groups; C:membrane
	55	AhypoNutrisol_DN12354_c0_g1_i1	-2.99751	2.82412	5.77992e-28	1.01256e-25	pentatricopeptide repeat-containing protein chloroplastic-like	0
	56	AhypoNutrisol_DN3680_c0_g1_i1	-3.41284	1.85432	7.71457e-28	1.33245e-25	cytochrome p450 cyp72a219-like	F:metal ion binding; F:oxidoreductase activity
	57	AhypoNutrisol_DN27749_c0_g1_i1	-4.07591	1.10516	8.69016e-28	1.45983e-25	uncharacterized protein loc102609844 isoform x1	P:biological_process; C:mitochondrion
	58	AhypoNutrisol_DN8232_c0_g4_i1	-3.11177	2.43693	1.17888e-27	1.9536e-25	heat shock cognate 70 kda protein 2-like	F:purine ribonucleoside binding
	59	AhypoNutrisol_DN6722_c0_g1_i1	-2.82238	3.38927	1.95511e-27	3.15468e-25	peroxidase 57-like	F:tetrapyrrole binding; F:antioxidant activity; F:catalytic activity; F:cation binding; P:single-organism metabolic process; P:response to stress
	60	AhypoNutrisol_DN6632_c0_g1_i1	-2.70977	3.99675	2.2506e-27	3.5843e-25	uncharacterized protein loc105630609	0
	61	AhypoNutrisol_DN8438_c0_g1_i1	-2.5897	5.10438	5.02187e-27	7.79534e-25	chlorophyll a-b binding protein chloroplastic	F:tetrapyrrole binding; P:generation of precursor metabolites and energy; P:cellular protein modification process; C:photosystem; F:cation binding; C:plastid
	62	AhypoNutrisol_DN1158_c0_g2_i1	-2.7087	3.89058	5.32304e-27	8.15956e-25	dicarboxylate transporter chloroplastic	P:response to osmotic stress; P:fluid transport; P:steroid biosynthetic process; C:membrane part; P:response to hexose; P:growth; P:cell wall biogenesis; C:plastid thylakoid; P:glutamate metabolic process; C:plastid inner membrane; P:beta-glucan metabolic process; P:oxaloacetate transport; P:metal ion transport; F:C4-dicarboxylate transmembrane transporter activity; P:malate transport
	63	AhypoNutrisol_DN12283_c0_g1_i1	-4.26005	0.855407	1.23594e-26	1.82606e-24	uncharacterized protein loc104902712	C:chloroplast; F:transferase activity
	64	AhypoNutrisol_DN25570_c0_g1_i1	-4.77407	0.534928	1.34333e-26	1.9611e-24	protein tify 10a	P:cellular response to organic substance; P:signal transduction; P:response to other organism; P:cellular response to oxygen-containing compound; P:response to hormone; P:defense response; P:cellular response to acid chemical
	65	AhypoNutrisol_DN5439_c0_g1_i1	-2.7778	3.11254	2.81545e-26	4.06186e-24	cytochrome p450 cyp72a219-like	F:metal ion binding; F:oxidoreductase activity
	66	AhypoNutrisol_DN1605_c0_g2_i1	-3.15894	1.99794	9.25002e-26	1.31899e-23	probable tyrosine-protein phosphatase at1g05000	F:phosphoprotein phosphatase activity; P:protein dephosphorylation
	67	AhypoNutrisol_DN8236_c0_g4_i1	-2.56916	4.20737	1.88177e-25	2.62229e-23	glucose-6-phosphate 1-epimerase	F:catalytic activity; P:primary metabolic process; F:binding
	68	AhypoNutrisol_DN2007_c0_g2_i1	-5.74103	0.202748	2.54922e-25	3.51247e-23	tropinone reductase homolog at1g07440-like	P:metabolic process
	69	AhypoNutrisol_DN4338_c0_g1_i1	-3.05476	2.14413	3.33677e-25	4.54653e-23	calcium uniporter protein mitochondrial-like	0
	70	AhypoNutrisol_DN20151_c0_g1_i1	-4.85031	0.202036	3.63228e-25	4.8948e-23	---NA---	0
	71	AhypoNutrisol_DN7098_c0_g3_i1	-2.91271	2.29045	7.15437e-25	9.53631e-23	thioredoxin f- chloroplastic-like	P:cellular homeostasis; F:disulfide oxidoreductase activity; P:ether metabolic process; F:binding; C:plastid
	72	AhypoNutrisol_DN19867_c0_g1_i1	-6.92082	0.139131	1.51956e-24	2.0037e-22	---NA---	0
	73	AhypoNutrisol_DN8245_c0_g1_i1	-2.36819	7.09873	2.08327e-24	2.68917e-22	thiamine thiazole synthase chloroplastic-like	F:transition metal ion binding; P:proton transport; P:positive regulation of metabolic process; P:thiamine metabolic process; F:protein dimerization activity; C:plastid stroma; P:protein phosphorylation; P:starch metabolic process; P:response to light stimulus; C:plastid envelope; P:disaccharide metabolic process; P:response to bacterium; P:oxazole or thiazole biosynthetic process; P:cellular res…
	74	AhypoNutrisol_DN236_c0_g1_i1	-4.97514	0.108217	6.51388e-24	8.3208e-22	probable sesquiterpene synthase	F:metal ion binding; F:lyase activity
	75	AhypoNutrisol_DN7007_c0_g1_i1	-3.47155	1.15209	1.21795e-23	1.52405e-21	---NA---	0
	76	AhypoNutrisol_DN4338_c1_g1_i1	-3.55921	1.00211	1.26049e-23	1.56135e-21	calcium uniporter protein mitochondrial-like	0
	77	AhypoNutrisol_DN21479_c0_g1_i1	-6.10138	0.0641247	1.36139e-23	1.66872e-21	tetratricopeptide repeat-like superfamily protein	0
	78	AhypoNutrisol_DN5355_c0_g2_i1	-2.49079	3.81563	1.37439e-23	1.66872e-21	photosystem i reaction center subunit chloroplastic	F:tetrapyrrole binding; C:plastid thylakoid; P:sulfur amino acid biosynthetic process; C:photosystem; C:chloroplast part; P:metal ion transport; P:cellular ion homeostasis
	79	AhypoNutrisol_DN15992_c0_g1_i1	-2.55146	3.3493	3.36778e-23	4.00962e-21	nadp-dependent glyceraldehyde-3-phosphate dehydrogenase	P:single-organism metabolic process; C:intracellular part; F:oxidoreductase activity, acting on the aldehyde or oxo group of donors, NAD or NADP as acceptor
	80	AhypoNutrisol_DN6219_c1_g1_i1	-2.93957	1.96633	4.00493e-23	4.72235e-21	protein srg1-like	F:metal ion binding; F:oxidoreductase activity; F:oxidoreductase activity, acting on paired donors, with incorporation or reduction of molecular oxygen, 2-oxoglutarate as one donor, and incorporation of one atom each of oxygen into both donors; P:oxidation-reduction process
	81	AhypoNutrisol_DN9170_c0_g1_i1	-2.71373	2.51962	9.23952e-23	1.05892e-20	geraniol 8-hydroxylase-like	F:metal ion binding; F:oxidoreductase activity
	82	AhypoNutrisol_DN6930_c0_g1_i1	-2.63468	2.53257	1.12545e-22	1.27791e-20	phytoene desaturase 3	F:oxidoreductase activity, acting on paired donors, with incorporation or reduction of molecular oxygen; P:single-organism metabolic process
	83	AhypoNutrisol_DN12801_c0_g1_i1	-4.60809	0.232835	2.3777e-22	2.6507e-20	flavonoid 3 -hydroxylase-like	F:tetrapyrrole binding; F:transition metal ion binding; F:oxidoreductase activity, acting on paired donors, with incorporation or reduction of molecular oxygen; P:single-organism metabolic process; F:monooxygenase activity
	84	AhypoNutrisol_DN7651_c0_g1_i1	-2.47318	3.24491	5.47362e-22	6.04711e-20	e3 ubiquitin-protein ligase cop1-like isoform x1	C:nuclear part; P:developmental process involved in reproduction; P:cellular macromolecule metabolic process; P:response to external stimulus; P:photomorphogenesis; C:ubiquitin ligase complex; F:metal ion binding; P:signal transduction; F:catalytic activity; P:primary metabolic process
	85	AhypoNutrisol_DN6709_c0_g1_i1	-3.51661	0.76604	1.31098e-21	1.4227e-19	---NA---	0
	86	AhypoNutrisol_DN5511_c0_g1_i1	-3.51662	0.694379	2.42105e-21	2.58168e-19	protein reveille 8 isoform x1	F:nucleic acid binding
	87	AhypoNutrisol_DN20042_c0_g1_i1	-5.15242	0.0090557	2.92499e-21	3.09217e-19	uncharacterized protein loc104899983	0
	88	AhypoNutrisol_DN26777_c0_g1_i1	-2.25279	4.82935	3.56379e-21	3.73527e-19	ferric reduction oxidase chloroplastic-like	F:oxidoreductase activity; C:membrane part; P:single-organism metabolic process
	89	AhypoNutrisol_DN2166_c0_g1_i1	-2.36262	3.53589	3.92892e-21	4.08308e-19	photosystem i reaction center subunit chloroplastic	C:plastid thylakoid; P:sulfur amino acid biosynthetic process; F:protein binding; P:regulation of protein modification process; C:photosystem; C:chloroplast part; P:glucose catabolic process; P:photosynthetic electron transport chain
	90	AhypoNutrisol_DN4237_c0_g1_i1	-2.44706	2.98378	6.79931e-21	7.00672e-19	evolutionarily conserved c-terminal region 2 isoform 2	0
	91	AhypoNutrisol_DN20386_c0_g1_i1	-2.27555	4.1225	1.05477e-20	1.06898e-18	probable pyridoxal biosynthesis protein pdx1	P:response to organic substance; P:positive regulation of metabolic process; P:water-soluble vitamin biosynthetic process; F:protein dimerization activity; P:response to UV; C:cytoplasmic part; P:pyridoxine metabolic process; P:glucose catabolic process; P:coenzyme biosynthetic process; P:starch metabolic process; P:hyperosmotic response; P:disaccharide metabolic process; P:porphyrin-containing c…
	92	AhypoNutrisol_DN9182_c0_g1_i1	-4.56941	-0.0341628	1.92112e-20	1.93104e-18	uncharacterized protein loc105791866	P:RNA processing; C:intracellular
	93	AhypoNutrisol_DN4241_c0_g1_i1	-2.50213	2.64426	2.38981e-20	2.38262e-18	senescence-specific cysteine protease sag39-like	F:hydrolase activity
	94	AhypoNutrisol_DN28759_c0_g1_i1	-4.54745	-0.0533394	2.81311e-20	2.78203e-18	---NA---	0
	95	AhypoNutrisol_DN23369_c0_g1_i1	-3.68847	0.600083	3.05212e-20	2.99425e-18	cbl-interacting serine threonine-protein kinase 6-like	P:auxin polar transport; F:purine ribonucleoside binding; P:single-multicellular organism process; C:intracellular membrane-bounded organelle; P:cellular protein modification process; F:protein serine/threonine kinase activity; P:hyperosmotic response; P:phosphate-containing compound metabolic process; P:second-messenger-mediated signaling
	96	AhypoNutrisol_DN19694_c0_g1_i1	-2.92681	1.45005	4.32569e-20	4.21e-18	anthranilate n-hydroxycinnamoyl benzoyltransferase	F:transferase activity, transferring acyl groups other than amino-acyl groups
	97	AhypoNutrisol_DN21241_c0_g1_i1	-3.74881	0.453875	5.18871e-20	5.01017e-18	5 -adenylylsulfate reductase chloroplastic-like	P:cellular homeostasis; P:sulfur amino acid biosynthetic process; F:oxidoreductase activity, acting on a sulfur group of donors, disulfide as acceptor
	98	AhypoNutrisol_DN8389_c0_g6_i1	-2.09253	10.7686	6.07298e-20	5.7731e-18	photosystem i p700 apoprotein a2	F:tetrapyrrole binding; F:metal ion binding; F:catalytic activity; P:cellular protein modification process; C:photosystem; C:chloroplast part; F:iron-sulfur cluster binding; P:single-organism metabolic process
	99	AhypoNutrisol_DN7569_c0_g2_i1	-2.44563	2.653	7.36009e-20	6.94283e-18	mate efflux family protein 1	P:glycosinolate biosynthetic process; P:drug transport; F:secondary active transmembrane transporter activity; C:membrane part
	100	AhypoNutrisol_DN26758_c0_g1_i1	-3.19424	1.01116	9.39498e-20	8.79471e-18	l-type lectin-domain containing receptor kinase -like	F:protein tyrosine kinase activity; F:purine ribonucleoside binding; P:protein phosphorylation
	101	AhypoNutrisol_DN7703_c0_g2_i1	-2.0953	6.21347	1.15915e-19	1.07687e-17	alanine aminotransferase 2	F:transferase activity, transferring nitrogenous groups; P:metabolic process; F:anion binding
	102	AhypoNutrisol_DN5708_c0_g1_i1	-3.198	0.960234	1.21852e-19	1.12351e-17	dnaj homolog subfamily b member 3	P:response to abiotic stimulus; C:intracellular part; P:response to stress
	103	AhypoNutrisol_DN7253_c1_g1_i1	-3.66765	0.362318	1.44176e-19	1.30965e-17	---NA---	0
	104	AhypoNutrisol_DN746_c0_g1_i1	-2.34557	2.73744	1.90449e-19	1.69238e-17	beta carbonic anhydrase chloroplastic	F:transition metal ion binding; F:hydro-lyase activity; C:plastid stroma; P:single-organism process
	105	AhypoNutrisol_DN24256_c0_g1_i1	-5.73506	-0.281814	2.4438e-19	2.156e-17	glucose-6-phosphate phosphate translocator chloroplastic-like	P:establishment of localization; C:membrane part
	106	AhypoNutrisol_DN4525_c0_g2_i1	-2.22595	3.65183	2.78308e-19	2.43778e-17	phosphoglycerate cytosolic	C:cell-cell junction; F:purine ribonucleoside binding; P:response to metal ion; P:cellular response to stress; C:plastid stroma; C:extracellular region; P:pyruvate metabolic process; C:organelle membrane; F:kinase activity; P:phosphate-containing compound metabolic process
	107	AhypoNutrisol_DN17394_c0_g1_i1	-2.67738	1.82151	3.49582e-19	3.04037e-17	galactinol synthase 1-like	P:hexose metabolic process; F:UDP-galactosyltransferase activity; F:cation binding; C:intracellular part; P:response to stress
	108	AhypoNutrisol_DN2007_c0_g1_i1	-5.71071	-0.305854	3.70533e-19	3.19989e-17	tropinone reductase homolog at1g07440-like	C:cytoplasmic part
	109	AhypoNutrisol_DN11053_c0_g1_i1	-2.91399	1.24924	6.01686e-19	5.15977e-17	7-dehydrocholesterol reductase	P:acyl-CoA metabolic process; P:phytosteroid biosynthetic process; F:oxidoreductase activity, acting on the CH-CH group of donors, NAD or NADP as acceptor; C:intracellular membrane-bounded organelle; P:cholesterol metabolic process; C:membrane part; C:organelle membrane
	110	AhypoNutrisol_DN7608_c0_g1_i1	-2.14609	4.15706	6.42813e-19	5.47418e-17	uncharacterized aarf domain-containing protein kinase chloroplastic	F:transferase activity, transferring phosphorus-containing groups; P:phosphate-containing compound metabolic process
	111	AhypoNutrisol_DN5182_c0_g2_i1	-2.29176	3.0227	7.18638e-19	6.0777e-17	dnaj protein homolog	F:protein binding; F:purine ribonucleoside binding; P:cellular protein metabolic process; F:cation binding; P:response to stress
	112	AhypoNutrisol_DN1973_c0_g2_i1	-2.44138	2.35822	7.60098e-19	6.3843e-17	protein nrt1 ptr family -like	C:membrane part; P:peptide transport
	113	AhypoNutrisol_DN21117_c0_g1_i1	-3.82036	0.356229	8.3916e-19	6.99096e-17	(+)-delta-cadinene synthase isozyme	F:metal ion binding; F:carbon-oxygen lyase activity, acting on phosphates
	114	AhypoNutrisol_DN14162_c0_g1_i1	-3.9977	0.132575	8.43727e-19	6.99096e-17	aquaporin -like	P:establishment of localization; C:membrane part
	115	AhypoNutrisol_DN27426_c0_g1_i1	-2.13685	4.20369	9.6992e-19	7.98264e-17	geranylgeranyl diphosphate chloroplastic	C:plastid thylakoid; P:generation of precursor metabolites and energy; C:plastid membrane; P:porphyrin-containing compound biosynthetic process; P:sulfur amino acid biosynthetic process; F:oxidoreductase activity, acting on the CH-CH group of donors; P:phospholipid biosynthetic process; P:regulation of protein modification process; C:chloroplast part
	116	AhypoNutrisol_DN27613_c0_g1_i1	-2.94295	1.1682	1.11215e-18	9.09222e-17	glutaredoxin domain-containing cysteine-rich protein 1	P:cellular homeostasis; P:developmental process involved in reproduction; F:disulfide oxidoreductase activity; P:cellular component assembly; C:protein complex; P:single-organism metabolic process; P:chloroplast organization
	117	AhypoNutrisol_DN5421_c0_g3_i1	-2.14042	4.06744	1.41095e-18	1.13832e-16	uncharacterized protein loc104892205	P:biological_process; C:vacuole
	118	AhypoNutrisol_DN29613_c0_g1_i1	-3.80005	0.2035	1.57465e-18	1.26209e-16	hypothetical protein BVRB_012990 [Beta vulgaris subsp. vulgaris]	0
	119	AhypoNutrisol_DN8419_c0_g1_i1	-1.99986	10.4568	1.86655e-18	1.48633e-16	photosystem ii cp43 chlorophyll partial	F:tetrapyrrole binding; F:electron carrier activity; P:cellular protein modification process; C:photosystem; C:chloroplast part; P:photosynthetic electron transport chain
	120	AhypoNutrisol_DN4954_c0_g1_i1	-2.16334	3.68178	1.90997e-18	1.5111e-16	tetratricopeptide repeat-like superfamily	P:biological_process
	121	AhypoNutrisol_DN7860_c1_g1_i1	-2.15861	3.73349	2.01152e-18	1.58124e-16	disease resistance protein rga3	F:ADP binding
	122	AhypoNutrisol_DN10484_c0_g1_i1	-2.96958	1.00285	2.09835e-18	1.63898e-16	omega-6 fatty acid endoplasmic reticulum isozyme 2	F:oxidoreductase activity, acting on paired donors, with incorporation or reduction of molecular oxygen; C:intracellular membrane-bounded organelle; P:fatty acid biosynthetic process; C:membrane part; C:organelle membrane
	123	AhypoNutrisol_DN19638_c0_g1_i1	-3.32466	0.527713	2.47147e-18	1.91821e-16	heat shock factor protein hsf30 isoform x1	F:DNA binding; P:response to heat; P:regulation of transcription, DNA-templated; C:intracellular part
	124	AhypoNutrisol_DN6701_c0_g2_i1	-2.18759	3.58618	2.54886e-18	1.96583e-16	ammonium transporter 1 member 2-like	P:ammonium transport; F:monovalent inorganic cation transmembrane transporter activity; C:membrane part
	125	AhypoNutrisol_DN3979_c0_g1_i1	-2.42245	2.19236	2.90396e-18	2.22571e-16	uncharacterized protein loc105137612	F:catalytic activity
	126	AhypoNutrisol_DN8250_c0_g2_i1	-2.12064	3.9419	3.27275e-18	2.49277e-16	nadph--cytochrome p450 reductase	F:transition metal ion binding; C:intracellular membrane-bounded organelle; F:ribonucleotide binding; C:organelle membrane; P:single-organism metabolic process; F:oxidoreductase activity, acting on NAD(P)H, heme protein as acceptor
	127	AhypoNutrisol_DN435_c0_g1_i1	-2.44258	2.05316	3.3754e-18	2.55509e-16	chlorophyllide a chloroplastic	F:transition metal ion binding; F:oxidoreductase activity, acting on single donors with incorporation of molecular oxygen, incorporation of one atom of oxygen (internal monooxygenases or internal mixed function oxidases); F:iron-sulfur cluster binding; P:single-organism metabolic process
	128	AhypoNutrisol_DN6801_c0_g1_i1	-2.45011	2.04293	4.37179e-18	3.28903e-16	dof zinc finger protein	F:nucleic acid binding; P:regulation of gene expression
	129	AhypoNutrisol_DN7628_c0_g1_i1	-2.01678	5.39231	5.37894e-18	4.02207e-16	chlorophyll a-b binding protein chloroplastic	F:tetrapyrrole binding; P:generation of precursor metabolites and energy; P:proton transport; P:sulfur amino acid biosynthetic process; P:response to disaccharide; P:cellular protein modification process; C:photosystem II; P:ribosome biogenesis; P:response to light intensity; F:cation binding; C:thylakoid light-harvesting complex; P:energy quenching
	130	AhypoNutrisol_DN5417_c0_g1_i1	-2.19567	3.18311	5.86631e-18	4.35991e-16	uncharacterized protein loc105059265	F:transition metal ion binding; C:plastid thylakoid; P:response to red or far red light; P:ribosome biogenesis; C:chloroplast part; P:organelle organization; P:glucose catabolic process; C:plastid envelope; P:cellular protein complex assembly
	131	AhypoNutrisol_DN8389_c0_g1_i1	-1.98189	6.43567	7.2437e-18	5.28747e-16	partial	F:tetrapyrrole binding; F:metal ion binding; F:catalytic activity; P:cellular protein modification process; C:photosystem; C:chloroplast part; F:iron-sulfur cluster binding; P:single-organism metabolic process
	132	AhypoNutrisol_DN4172_c0_g1_i1	-2.55459	1.75541	8.57058e-18	6.219e-16	sulfate transporter	P:sulfate transport; F:inorganic anion transmembrane transporter activity; P:single-organism cellular process; F:secondary active transmembrane transporter activity; C:membrane part
	133	AhypoNutrisol_DN8389_c0_g16_i1	-1.97596	6.13215	1.05501e-17	7.56584e-16	partial	F:tetrapyrrole binding; F:metal ion binding; F:catalytic activity; P:cellular protein modification process; C:photosystem; C:chloroplast part; F:iron-sulfur cluster binding; P:single-organism metabolic process
	134	AhypoNutrisol_DN8389_c0_g3_i1	-1.96099	7.35833	1.07758e-17	7.68276e-16	ribosomal protein s14	F:RNA binding; C:intracellular ribonucleoprotein complex; F:structural molecule activity; C:plastid; P:cellular macromolecule biosynthetic process
	135	AhypoNutrisol_DN1665_c0_g1_i1	-3.15836	0.640024	1.15557e-17	8.19116e-16	l-type lectin-domain containing receptor kinase -like	F:protein kinase activity; F:binding; P:cellular process
	136	AhypoNutrisol_DN5429_c0_g1_i1	-2.30675	2.47353	1.35868e-17	9.57561e-16	omega-6 fatty acid endoplasmic reticulum isozyme 2	F:oxidoreductase activity, acting on paired donors, with incorporation or reduction of molecular oxygen; C:intracellular membrane-bounded organelle; P:fatty acid biosynthetic process; C:membrane part; C:organelle membrane
	137	AhypoNutrisol_DN5822_c0_g1_i1	-1.95155	6.8498	1.63823e-17	1.14798e-15	glyceraldehyde-3-phosphate dehydrogenase chloroplastic	F:nucleotide binding; P:hexose metabolic process; P:photosynthesis, dark reaction; F:oxidoreductase activity, acting on the aldehyde or oxo group of donors, NAD or NADP as acceptor; C:plastid
	138	AhypoNutrisol_DN2087_c0_g2_i1	-2.70586	1.31664	1.66028e-17	1.15028e-15	probable lrr receptor-like serine threonine-protein kinase at3g47570 isoform x1	0
	139	AhypoNutrisol_DN1922_c0_g1_i1	-5.05531	-0.445126	1.72468e-17	1.18819e-15	haloacid dehalogenase-like hydrolase	F:catalytic activity
	140	AhypoNutrisol_DN8397_c0_g1_i1	-2.0287	4.35851	1.97197e-17	1.35096e-15	disease resistance protein rga1	F:ADP binding
	141	AhypoNutrisol_DN8639_c0_g2_i1	-2.40287	1.96613	2.41391e-17	1.64454e-15	amino acid permease 6-like	P:C4-dicarboxylate transport; P:cation transport; F:amino acid transmembrane transporter activity; P:single-organism cellular process; F:secondary active transmembrane transporter activity; C:membrane part; P:amino acid transport
	142	AhypoNutrisol_DN7785_c0_g2_i1	-2.17909	2.99085	2.45899e-17	1.666e-15	uncharacterized protein loc104887504 isoform x1	0
	143	AhypoNutrisol_DN2620_c0_g1_i1	-2.5605	1.7029	2.49598e-17	1.68177e-15	kda proline-rich	F:structural molecule activity
	144	AhypoNutrisol_DN3556_c0_g2_i1	-2.03191	4.11255	3.45821e-17	2.31738e-15	magnesium-protoporphyrin ix monomethyl ester	P:response to radiation; F:oxidoreductase activity, acting on paired donors, with incorporation or reduction of molecular oxygen, NAD(P)H as one donor, and incorporation of one atom of oxygen; P:ribosome biogenesis; C:chloroplast part; P:fatty acid biosynthetic process; P:plastid membrane organization; P:cellular protein complex assembly; F:nucleic acid binding; C:plastid thylakoid; P:porphyrin-c…
	145	AhypoNutrisol_DN16223_c0_g1_i1	-3.85032	-0.188271	4.66895e-17	3.1117e-15	---NA---	0
	146	AhypoNutrisol_DN27979_c0_g1_i1	-2.42263	1.77325	6.10226e-17	4.04497e-15	nudix hydrolase 8	F:hydrolase activity
	147	AhypoNutrisol_DN4998_c0_g1_i1	-2.88345	0.86363	6.58674e-17	4.34265e-15	protein yls2-like	F:amine-lyase activity; P:metabolic process
	148	AhypoNutrisol_DN6867_c0_g1_i1	-3.1623	0.475055	7.74361e-17	5.02433e-15	chaperone domain protein	P:biological_process
	149	AhypoNutrisol_DN7716_c0_g1_i1	-1.92259	5.74383	8.07202e-17	5.20985e-15	cytochrome b6	F:tetrapyrrole binding; F:transition metal ion binding; F:catalytic activity; F:electron carrier activity; C:chloroplast part; P:electron transport chain; C:membrane part
	150	AhypoNutrisol_DN7924_c0_g1_i1	-3.8188	-0.0431316	1.26314e-16	8.06766e-15	---NA---	0
	151	AhypoNutrisol_DN6720_c0_g2_i1	-2.05989	3.34351	1.70578e-16	1.08383e-14	sulfite exporter family protein isoform 1	C:membrane part
	152	AhypoNutrisol_DN3444_c0_g1_i1	-4.09424	-0.275013	2.30676e-16	1.45066e-14	xanthoxin dehydrogenase	P:proline metabolic process; P:abscisic acid metabolic process; F:alcohol dehydrogenase (NAD) activity; C:cytoplasmic part; P:response to hexose; P:regulation of cellular ketone metabolic process; P:carbohydrate mediated signaling; P:response to stress; F:fatty acid synthase activity
	153	AhypoNutrisol_DN22963_c0_g1_i1	-3.91879	-0.253212	2.30676e-16	1.45066e-14	xanthoxin dehydrogenase-like	P:proline metabolic process; P:abscisic acid metabolic process; F:alcohol dehydrogenase (NAD) activity; C:cytoplasmic part; P:response to hexose; P:regulation of cellular ketone metabolic process; P:carbohydrate mediated signaling; P:response to stress; F:fatty acid synthase activity
	154	AhypoNutrisol_DN8518_c0_g1_i1	-6.14897	-0.586801	2.46593e-16	1.54284e-14	---NA---	0
	155	AhypoNutrisol_DN4589_c0_g2_i1	-1.98117	3.84811	2.7371e-16	1.70381e-14	serine mitochondrial	C:intracellular membrane-bounded organelle; P:serine family amino acid metabolic process; F:anion binding; F:hydroxymethyl-, formyl- and related transferase activity; P:one-carbon metabolic process
	156	AhypoNutrisol_DN8197_c1_g1_i1	-2.00444	3.72742	3.0857e-16	1.91111e-14	asr2 protein	P:response to stimulus
	157	AhypoNutrisol_DN9616_c0_g1_i1	-2.53941	1.17833	3.20167e-16	1.97297e-14	bark storage protein a-like	P:nucleobase-containing small molecule metabolic process
	158	AhypoNutrisol_DN6867_c0_g3_i1	-3.19287	0.462335	3.85512e-16	2.34848e-14	chaperone domain protein	P:biological_process
	159	AhypoNutrisol_DN13237_c0_g1_i1	-7.75181	-0.58935	3.87338e-16	2.34848e-14	---NA---	0
	160	AhypoNutrisol_DN11895_c0_g1_i1	-4.90058	-0.573796	3.87338e-16	2.34848e-14	---NA---	0
	161	AhypoNutrisol_DN6755_c0_g2_i1	-2.05382	3.10686	4.68377e-16	2.81554e-14	dentin sialophospho isoform 3	P:biological_process
	162	AhypoNutrisol_DN6737_c0_g1_i1	-2.15863	2.41523	6.3478e-16	3.79723e-14	constans-like 1 protein	F:transition metal ion binding; C:cell part
	163	AhypoNutrisol_DN17822_c0_g1_i1	-4.63464	-0.459023	6.98987e-16	4.16101e-14	uncharacterized protein loc104890548	0
	164	AhypoNutrisol_DN8526_c0_g1_i1	-2.50098	1.32278	7.54911e-16	4.47221e-14	fatty acid hydroperoxide lyase	F:tetrapyrrole binding; F:transition metal ion binding; P:indoleacetic acid metabolic process; F:oxidoreductase activity; F:lyase activity; C:plastid envelope; P:tryptophan metabolic process
	165	AhypoNutrisol_DN7946_c0_g1_i1	-2.24509	2.0982	8.73227e-16	5.14826e-14	disease resistance protein rga1	F:ADP binding
	166	AhypoNutrisol_DN18481_c0_g1_i1	-3.64563	-0.0396685	1.21759e-15	7.11017e-14	glutaredoxin family protein	P:single-organism process; P:cellular process
	167	AhypoNutrisol_DN6600_c0_g1_i1	-2.19889	2.21195	1.24261e-15	7.22185e-14	cytochrome p450 81e8-like	F:metal ion binding; F:oxidoreductase activity
	168	AhypoNutrisol_DN7371_c0_g1_i1	-2.28199	1.86024	1.27107e-15	7.35243e-14	---NA---	0
	169	AhypoNutrisol_DN7492_c0_g1_i1	-1.85308	5.21434	1.6396e-15	9.43965e-14	chlorophyll a-b binding protein chloroplastic	F:tetrapyrrole binding; P:generation of precursor metabolites and energy; C:plastid thylakoid; P:sulfur amino acid biosynthetic process; P:cellular protein modification process; F:cation binding; C:photosystem; C:chloroplast part
	170	AhypoNutrisol_DN21119_c0_g1_i1	-3.70264	-0.148559	1.71643e-15	9.83581e-14	---NA---	0
	171	AhypoNutrisol_DN7703_c0_g3_i1	-1.94974	3.57376	1.83798e-15	1.04833e-13	alanine aminotransferase 2	F:transferase activity, transferring nitrogenous groups; P:metabolic process; F:anion binding
	172	AhypoNutrisol_DN7313_c0_g2_i1	-2.11388	2.52441	2.04334e-15	1.15759e-13	polyubiquitin family protein	C:intracellular part
	173	AhypoNutrisol_DN17976_c0_g1_i1	-3.22072	0.35484	2.04842e-15	1.15759e-13	probable sulfate transporter	P:sulfate transport; F:inorganic anion transmembrane transporter activity; P:single-organism cellular process; F:secondary active transmembrane transporter activity; C:membrane part
	174	AhypoNutrisol_DN7291_c0_g2_i1	-1.92091	3.81066	2.21221e-15	1.24442e-13	chlorophyll a-b binding protein chloroplastic-like	F:tetrapyrrole binding; P:generation of precursor metabolites and energy; P:cellular protein modification process; C:photosystem; F:cation binding; C:plastid
	175	AhypoNutrisol_DN7001_c0_g1_i1	-4.81137	-0.651997	2.41613e-15	1.35292e-13	---NA---	0
	176	AhypoNutrisol_DN2829_c0_g1_i1	-2.02382	3.00125	2.46353e-15	1.3732e-13	transcription factor divaricata-like	F:nucleic acid binding; C:intracellular membrane-bounded organelle
	177	AhypoNutrisol_DN21259_c0_g1_i1	-4.94141	-0.524124	2.55689e-15	1.41878e-13	uncharacterized protein isoform 1	P:biological_process; C:mitochondrion
	178	AhypoNutrisol_DN2631_c0_g1_i1	-3.04365	0.553752	2.58431e-15	1.42754e-13	thaumatin-like protein	0
	179	AhypoNutrisol_DN21028_c0_g1_i1	-4.81797	-0.666649	3.84225e-15	2.10346e-13	uncharacterized protein loc105960059	P:response to disaccharide; P:response to UV; P:flavonoid metabolic process
	180	AhypoNutrisol_DN6377_c0_g1_i1	-1.9811	2.90498	4.76823e-15	2.56459e-13	cellulose synthase-like protein e1	F:transferase activity, transferring glycosyl groups; C:intracellular membrane-bounded organelle; P:single-organism cellular process; P:primary metabolic process; C:membrane part; P:organic substance metabolic process; P:single-organism metabolic process; C:organelle membrane; P:cellular metabolic process
	181	AhypoNutrisol_DN8281_c0_g1_i1	-1.78338	6.5569	5.69908e-15	3.05187e-13	glycine dehydrogenase mitochondrial	P:positive regulation of metabolic process; P:jasmonic acid metabolic process; P:regulation of transcription, DNA-templated; C:plastid stroma; P:cellular protein catabolic process; F:anion binding; P:coenzyme metabolic process; C:extracellular region; P:fatty acid biosynthetic process; P:glucose catabolic process; P:glycine catabolic process; P:starch metabolic process; C:plastid envelope; P:cell…
	182	AhypoNutrisol_DN7781_c1_g1_i1	-1.81621	5.2575	5.94518e-15	3.16982e-13	early light-induced protein chloroplastic-like	0
	183	AhypoNutrisol_DN26961_c0_g1_i1	-2.20845	1.85341	5.98927e-15	3.1795e-13	uncharacterized protein loc105111321	P:protein transport; C:plastid envelope; P:glycolipid metabolic process; F:hydrolase activity
	184	AhypoNutrisol_DN15171_c0_g1_i1	-7.61976	-0.712378	6.12572e-15	3.23792e-13	---NA---	0
	185	AhypoNutrisol_DN12687_c0_g1_i1	-2.37512	1.42802	7.91309e-15	4.16473e-13	uncharacterized protein loc104906499	0
	186	AhypoNutrisol_DN8381_c0_g1_i1	-1.8003	5.22591	9.75106e-15	5.08784e-13	heat shock cognate protein 80	F:protein binding; P:activation of innate immune response; F:catalytic activity; F:purine ribonucleoside binding; P:cellular protein metabolic process
	187	AhypoNutrisol_DN3095_c0_g1_i1	-7.63727	-0.70344	9.79148e-15	5.08784e-13	transcript antisense to ribosomal rna protein	0
	188	AhypoNutrisol_DN6849_c0_g3_i1	-1.78345	5.42523	1.03067e-14	5.33295e-13	uncharacterized protein loc104901374	0
	189	AhypoNutrisol_DN4589_c0_g1_i1	-1.85831	3.87613	1.11564e-14	5.74837e-13	serine mitochondrial	C:intracellular membrane-bounded organelle; P:serine family amino acid metabolic process; F:anion binding; F:hydroxymethyl-, formyl- and related transferase activity; P:one-carbon metabolic process
	190	AhypoNutrisol_DN6432_c0_g1_i1	-2.56211	1.11907	1.189e-14	6.10073e-13	uncharacterized protein tcm_024641	0
	191	AhypoNutrisol_DN7860_c0_g3_i1	-1.86397	3.82412	1.49905e-14	7.62772e-13	disease resistance protein rga2-like	0
	192	AhypoNutrisol_DN4932_c0_g1_i1	-1.91277	3.20995	1.68148e-14	8.52068e-13	uncharacterized oxidoreductase chloroplastic	F:catalytic activity; C:chloroplast part; C:plastid envelope; P:single-organism metabolic process
	193	AhypoNutrisol_DN19440_c0_g2_i1	-2.58702	0.843994	2.06978e-14	1.04023e-12	beta-glucosidase 46-like	P:primary metabolic process; F:hydrolase activity, acting on glycosyl bonds
	194	AhypoNutrisol_DN4925_c0_g1_i1	-1.79248	4.73692	2.43548e-14	1.21903e-12	dna-directed rna polymerase subunit alpha	F:DNA binding; F:DNA-directed 5'-3' RNA polymerase activity; F:structural constituent of ribosome; P:transcription, DNA-templated; F:protein dimerization activity; C:ribosome; P:translation
	195	AhypoNutrisol_DN6532_c0_g1_i1	-1.7535	5.49716	2.57158e-14	1.28192e-12	chlorophyll a-b binding chloroplastic	F:tetrapyrrole binding; C:plastid thylakoid; P:generation of precursor metabolites and energy; P:cellular protein modification process; C:photosystem; F:cation binding; C:chloroplast part
	196	AhypoNutrisol_DN1622_c0_g3_i1	-1.80859	4.22145	2.9097e-14	1.42943e-12	carotenoid cleavage dioxygenase 1	F:oxidoreductase activity; P:single-organism metabolic process
	197	AhypoNutrisol_DN6685_c0_g1_i1	-2.73081	0.572349	2.91411e-14	1.42943e-12	cbl-interacting serine threonine-protein kinase 1	P:regulation of cellular process; F:purine ribonucleoside binding; P:cellular protein modification process; F:protein kinase activity; P:phosphate-containing compound metabolic process
	198	AhypoNutrisol_DN13380_c0_g1_i1	-3.0451	0.256611	3.23355e-14	1.5798e-12	uncharacterized protein at4g04775-like	0
	199	AhypoNutrisol_DN5063_c0_g1_i1	-2.48074	1.08027	4.09718e-14	1.9938e-12	ferritin- chloroplastic	P:cellular transition metal ion homeostasis; F:oxidoreductase activity, oxidizing metal ions, oxygen as acceptor; P:transition metal ion transport; F:iron ion binding; P:single-organism metabolic process; C:plastid
	200	AhypoNutrisol_DN18558_c0_g1_i1	-1.80918	4.02995	4.21405e-14	2.04257e-12	photosystem ii 10 kda chloroplastic	C:plastid thylakoid; P:response to red or far red light; P:sulfur amino acid biosynthetic process; P:proton transport; P:response to disaccharide; P:response to light intensity; C:photosystem; C:chloroplast part
	201	AhypoNutrisol_DN26767_c0_g1_i1	-1.87334	3.31322	4.5621e-14	2.20256e-12	proton-coupled amino acid transporter 3-like	C:membrane part
	202	AhypoNutrisol_DN3518_c0_g1_i1	-1.82418	3.83889	4.78726e-14	2.3022e-12	beta-amylase chloroplastic	P:polysaccharide metabolic process; F:amylase activity
	203	AhypoNutrisol_DN7552_c1_g2_i1	-1.84461	3.46073	5.35079e-14	2.55318e-12	chlorophyll a-b binding protein of lhcii type 1-like	F:tetrapyrrole binding; P:generation of precursor metabolites and energy; P:cellular protein modification process; C:photosystem; F:cation binding; C:chloroplast part
	204	AhypoNutrisol_DN6359_c0_g2_i1	-1.80051	3.99591	5.8286e-14	2.77039e-12	serine threonine-protein kinase chloroplastic	P:regulation of photosynthesis; F:purine ribonucleoside binding; P:cellular protein modification process; F:protein kinase activity; C:chloroplast part; P:porphyrin-containing compound catabolic process; P:phosphate-containing compound metabolic process
	205	AhypoNutrisol_DN12373_c0_g1_i1	-3.29053	-0.0361275	6.85644e-14	3.24091e-12	probable inactive purple acid phosphatase 27	F:phosphatase activity; F:cation binding; P:phosphate-containing compound metabolic process
	206	AhypoNutrisol_DN4201_c0_g1_i1	-2.06994	2.18466	6.87137e-14	3.24091e-12	adenylyl-sulfate kinase chloroplastic isoform x5	P:sulfur compound biosynthetic process; F:purine ribonucleoside binding; F:kinase activity; P:phosphate-containing compound metabolic process
	207	AhypoNutrisol_DN20689_c0_g1_i1	-3.45322	-0.377202	8.4972e-14	3.97714e-12	5 -adenylylsulfate reductase chloroplastic-like	P:cellular homeostasis; P:sulfur amino acid biosynthetic process; F:oxidoreductase activity, acting on a sulfur group of donors, disulfide as acceptor; C:plastid
	208	AhypoNutrisol_DN7295_c0_g1_i1	-1.89664	2.87779	8.98653e-14	4.19018e-12	pyruvate dehydrogenase (acetyl-transferring) mitochondrial	F:transferase activity, transferring phosphorus-containing groups; P:phosphate-containing compound metabolic process
	209	AhypoNutrisol_DN21971_c0_g1_i1	-3.01439	0.419052	9.71445e-14	4.49541e-12	peroxidase 27-like	F:tetrapyrrole binding; F:antioxidant activity; F:catalytic activity; F:cation binding; P:single-organism metabolic process; P:response to stress
	210	AhypoNutrisol_DN17209_c0_g1_i1	-2.62813	0.706594	1.03885e-13	4.78925e-12	acid phosphatase vanadium-dependent haloperoxidase-related protein	F:peroxidase activity; P:oxidation-reduction process
	211	AhypoNutrisol_DN6479_c0_g1_i1	-2.13953	2.00681	1.06066e-13	4.87148e-12	endochitinase a-like	F:carbohydrate derivative binding; P:cell wall macromolecule metabolic process; F:hydrolase activity, hydrolyzing O-glycosyl compounds; P:primary metabolic process; P:aminoglycan catabolic process
	212	AhypoNutrisol_DN8197_c0_g1_i1	-1.96537	2.43909	1.27097e-13	5.79402e-12	---NA---	0
	213	AhypoNutrisol_DN7439_c0_g1_i1	-1.72441	4.79967	1.41143e-13	6.36507e-12	ribulose bisphosphate carboxylase oxygenase chloroplastic isoform x1	F:purine ribonucleoside binding; C:plastid stroma
	214	AhypoNutrisol_DN8244_c2_g2_i1	-2.04469	2.08218	1.41181e-13	6.36507e-12	polyubiquitin	P:protein modification process; C:intracellular membrane-bounded organelle; P:modification-dependent protein catabolic process
	215	AhypoNutrisol_DN6113_c0_g1_i1	-3.29593	0.00719751	1.49159e-13	6.70012e-12	nucleotide pyrophosphatase phosphodiesterase-like	F:phosphatase activity; F:cation binding; P:phosphate-containing compound metabolic process
	216	AhypoNutrisol_DN12522_c0_g1_i1	-2.27731	1.34544	1.59108e-13	7.11317e-12	ferritin- chloroplastic	P:cellular transition metal ion homeostasis; F:oxidoreductase activity, oxidizing metal ions, oxygen as acceptor; P:transition metal ion transport; F:iron ion binding; P:single-organism metabolic process; C:plastid
	217	AhypoNutrisol_DN2188_c0_g1_i1	-2.39883	1.01709	1.60094e-13	7.11317e-12	cellulose synthase-like protein g3	F:transferase activity, transferring glycosyl groups; C:membrane
	218	AhypoNutrisol_DN12824_c0_g1_i1	-7.47776	-0.843656	1.72675e-13	7.61695e-12	uncharacterized protein art2	0
	219	AhypoNutrisol_DN648_c0_g2_i1	-7.42049	-0.884511	1.72675e-13	7.61695e-12	bidirectional sugar transporter sweet17	F:nucleic acid binding; P:carbohydrate transport
	220	AhypoNutrisol_DN640_c0_g1_i1	-1.70831	5.14176	1.81366e-13	7.97166e-12	chlorophyll a b-binding protein cp29	F:tetrapyrrole binding; P:generation of precursor metabolites and energy; C:plastid thylakoid; P:response to red or far red light; P:proton transport; P:response to disaccharide; P:cellular protein modification process; P:ribosome biogenesis; P:response to light intensity; F:cation binding; C:photosystem; C:chloroplast part
	221	AhypoNutrisol_DN5533_c0_g1_i1	-1.67722	6.17412	1.95412e-13	8.55835e-12	glyceraldehyde-3-phosphate dehydrogenase chloroplastic	F:nucleotide binding; P:hexose metabolic process; P:photosynthesis, dark reaction; F:oxidoreductase activity, acting on the aldehyde or oxo group of donors, NAD or NADP as acceptor; C:plastid
	222	AhypoNutrisol_DN8339_c0_g1_i1	-2.06636	1.99609	2.21645e-13	9.6384e-12	oxalate-- ligase	P:inorganic anion transport; F:acid-thiol ligase activity; F:CoA-ligase activity; P:aromatic amino acid family metabolic process; F:purine ribonucleoside binding; P:response to fungus; C:plastid stroma; C:extracellular region; P:response to acid chemical; P:developmental process involved in reproduction; C:cell-cell junction; P:oxalate metabolic process; P:regulation of seed germination
	223	AhypoNutrisol_DN9822_c0_g1_i1	-1.89882	2.65055	2.30036e-13	9.96796e-12	dnaj heat shock n-terminal domain-containing protein isoform 2	F:transition metal ion binding; F:metal cluster binding; P:response to stimulus; C:plastid
	224	AhypoNutrisol_DN20453_c0_g1_i1	-2.62565	0.557758	2.30871e-13	9.96892e-12	transcription factor myb1r1	F:binding
	225	AhypoNutrisol_DN8659_c0_g1_i1	-3.48444	-0.175153	2.58892e-13	1.11396e-11	uncharacterized protein loc104600262 isoform x1	F:purine ribonucleoside binding
	226	AhypoNutrisol_DN6331_c0_g1_i1	-1.87492	2.72891	3.3667e-13	1.44356e-11	phytochrome interacting factor isoform 1	P:regulation of cellular process; P:response to light stimulus; P:single-organism process
	227	AhypoNutrisol_DN6998_c0_g2_i1	-1.94809	2.38574	3.52069e-13	1.50433e-11	sphinganine c -monooxygenase 1	F:transition metal ion binding; F:oxidoreductase activity, acting on paired donors, with incorporation or reduction of molecular oxygen, NAD(P)H as one donor, and incorporation of one atom of oxygen; C:membrane part; P:fatty acid metabolic process
	228	AhypoNutrisol_DN12352_c0_g1_i1	-2.06109	1.73387	4.03621e-13	1.71267e-11	protein srg1-like	F:iron ion binding; F:oxidoreductase activity; F:metal ion binding; F:oxidoreductase activity, acting on paired donors, with incorporation or reduction of molecular oxygen, 2-oxoglutarate as one donor, and incorporation of one atom each of oxygen into both donors; P:oxidation-reduction process
	229	AhypoNutrisol_DN6656_c0_g1_i1	-1.8209	3.05787	4.40865e-13	1.86425e-11	glucose-1-phosphate adenylyltransferase large chloroplastic amyloplastic	P:glycogen metabolic process; F:purine ribonucleoside binding; F:adenylyltransferase activity; P:starch metabolic process; C:plastid
	230	AhypoNutrisol_DN6374_c0_g2_i1	-1.97995	2.05857	5.28325e-13	2.21121e-11	ethanolamine-phosphate cytidylyltransferase-like	P:metabolic process
	231	AhypoNutrisol_DN19820_c0_g1_i1	-2.12792	1.54867	5.39833e-13	2.25169e-11	hexokinase-1-like isoform x1	F:purine ribonucleoside binding; P:phosphorylation; F:phosphotransferase activity, alcohol group as acceptor; P:primary metabolic process; P:pyruvate metabolic process
	232	AhypoNutrisol_DN27159_c0_g1_i1	-4.06046	-0.70132	5.58454e-13	2.31362e-11	---NA---	0
	233	AhypoNutrisol_DN6292_c0_g1_i1	-1.88378	2.60331	5.65013e-13	2.33291e-11	sodium-dependent phosphate transport protein chloroplastic	P:inorganic anion transport; F:inorganic anion transmembrane transporter activity; P:regulation of programmed cell death; P:salicylic acid mediated signaling pathway; P:response to fungus; C:chloroplast part; P:salicylic acid metabolic process; F:secondary active transmembrane transporter activity; C:membrane part; P:defense response; P:hydrogen peroxide metabolic process; P:response to water dep…
	234	AhypoNutrisol_DN21089_c0_g1_i1	-2.65746	0.469345	7.61042e-13	3.11089e-11	ring-h2 finger protein atl52-like	F:transition metal ion binding
	235	AhypoNutrisol_DN29086_c0_g1_i1	-3.46109	-0.312098	1.04378e-12	4.25246e-11	uncharacterized aaa domain-containing protein	F:purine ribonucleoside binding; F:catalytic activity
	236	AhypoNutrisol_DN7860_c2_g1_i1	-2.62841	0.318421	1.07233e-12	4.35431e-11	---NA---	0
	237	AhypoNutrisol_DN5305_c0_g1_i1	-2.16004	1.43524	1.24372e-12	5.03356e-11	zinc finger protein constans-like 5-like	C:nucleus; F:transcription factor activity, sequence-specific DNA binding; F:zinc ion binding; F:metal ion binding; P:regulation of transcription, DNA-templated; P:cellular response to water deprivation; C:intracellular
	238	AhypoNutrisol_DN1957_c0_g1_i1	-2.12966	1.48603	1.3199e-12	5.31703e-11	transcription factor bhlh18-like	P:metabolic process; F:protein dimerization activity; F:amino acid binding
	239	AhypoNutrisol_DN20626_c0_g1_i1	-2.71404	0.443127	1.32243e-12	5.31703e-11	---NA---	0
	240	AhypoNutrisol_DN25315_c0_g1_i1	-1.7464	3.32419	1.39476e-12	5.58953e-11	nodulin-related protein	0
	241	AhypoNutrisol_DN4262_c0_g1_i1	-1.68387	4.18813	1.40043e-12	5.59397e-11	probable strigolactone esterase d14 homolog	P:biological_process; P:metabolic process; F:hydrolase activity
	242	AhypoNutrisol_DN19555_c0_g1_i1	-2.59592	0.400858	1.5075e-12	6.00211e-11	glutathione s-transferase u19-like	P:fatty acid catabolic process; F:antioxidant activity; P:response to osmotic stress; P:glycolipid biosynthetic process; C:plastid stroma; P:response to organic cyclic compound; P:cellular response to starvation; P:glucose metabolic process; P:proteasome assembly; C:organelle membrane; P:toxin metabolic process; P:response to water deprivation; P:ubiquitin-dependent protein catabolic process; F:m…
	243	AhypoNutrisol_DN2189_c0_g1_i1	-2.00704	1.74349	1.54791e-12	6.10354e-11	probable polyamine oxidase 4	F:oxidoreductase activity, acting on the CH-NH group of donors, oxygen as acceptor; P:phenylpropanoid biosynthetic process; P:cellular modified amino acid metabolic process; P:polyamine metabolic process; P:response to stress; C:microbody
	244	AhypoNutrisol_DN8128_c0_g1_i1	-1.8645	2.42265	1.59171e-12	6.25613e-11	g-type lectin s-receptor-like serine threonine-protein kinase at1g11410	F:heterocyclic compound binding; F:organic cyclic compound binding; F:small molecule binding; F:protein kinase activity; P:phosphate-containing compound metabolic process
	245	AhypoNutrisol_DN6728_c0_g2_i1	-1.83615	2.55428	1.84832e-12	7.2415e-11	hydroxyproline-rich glycoprotein family protein isoform 1	P:generation of precursor metabolites and energy; P:regulation of transcription, DNA-templated; P:ribosome biogenesis; P:regulation of protein modification process; C:plastid outer membrane; P:chloroplast organization; P:plastid membrane organization; P:cellular protein complex assembly
	246	AhypoNutrisol_DN16649_c0_g1_i1	-2.25336	1.14973	2.06943e-12	8.08197e-11	delta -fatty-acid desaturase 2	F:tetrapyrrole binding; F:transition metal ion binding; F:oxidoreductase activity, acting on paired donors, with incorporation or reduction of molecular oxygen; P:fatty acid metabolic process
	247	AhypoNutrisol_DN4259_c0_g2_i1	-1.62977	4.8541	2.38996e-12	9.27471e-11	uncharacterized aarf domain-containing protein kinase chloroplastic	F:purine ribonucleoside binding; P:response to disaccharide; P:cellular protein modification process; P:response to UV; P:flavonoid metabolic process; F:kinase activity; C:plastid; P:phosphate-containing compound metabolic process
	248	AhypoNutrisol_DN23292_c0_g1_i1	-1.80998	2.5148	2.84084e-12	1.09897e-10	thioredoxin-like protein chloroplastic	P:cellular homeostasis; F:disulfide oxidoreductase activity; P:ether metabolic process
	249	AhypoNutrisol_DN7039_c0_g2_i1	-1.78915	2.77329	3.11342e-12	1.20063e-10	cysteine-rich receptor-like protein kinase 10	P:xylan metabolic process; P:transition metal ion transport; F:transferase activity, transferring phosphorus-containing groups; P:single-organism cellular process; P:response to stimulus
	250	AhypoNutrisol_DN16772_c0_g1_i1	-2.02611	1.57255	3.2819e-12	1.26163e-10	transcription factor une10	F:DNA binding; F:protein dimerization activity
	251	AhypoNutrisol_DN2191_c0_g1_i1	-1.66074	4.04088	3.31883e-12	1.27184e-10	uncharacterized protein loc103491343	0
	252	AhypoNutrisol_DN20958_c0_g1_i1	-2.38382	0.707534	3.5715e-12	1.3644e-10	transcription regulator	P:regulation of transcription from RNA polymerase III promoter
	253	AhypoNutrisol_DN4651_c0_g2_i1	-1.66518	3.72307	4.16431e-12	1.57614e-10	uncharacterized protein ycf36	P:biological_process
	254	AhypoNutrisol_DN8086_c0_g1_i1	-1.67463	3.65942	4.27651e-12	1.61363e-10	chlorophyll a-b binding protein chloroplastic	F:tetrapyrrole binding; P:generation of precursor metabolites and energy; P:cellular protein modification process; C:photosystem; F:cation binding; C:plastid
	255	AhypoNutrisol_DN12776_c0_g1_i1	-2.67469	0.248008	4.7654e-12	1.79258e-10	f-box protein pp2-a13	C:nucleus; F:carbohydrate binding; P:protein ubiquitination
	256	AhypoNutrisol_DN3248_c0_g2_i1	-2.59035	0.485524	5.00879e-12	1.87594e-10	probable boron transporter 2	F:anion:anion antiporter activity; P:ion transport; C:membrane part
	257	AhypoNutrisol_DN6755_c0_g1_i1	-1.84272	2.2453	5.0176e-12	1.87594e-10	dentin sialophospho isoform 3	P:biological_process
	258	AhypoNutrisol_DN1224_c0_g1_i1	-3.12258	-0.279349	5.17812e-12	1.93007e-10	probable aquaporin pip2-5	P:establishment of localization; C:membrane part
	259	AhypoNutrisol_DN7236_c0_g1_i1	-2.62036	0.385525	5.3205e-12	1.97713e-10	---NA---	0
	260	AhypoNutrisol_DN7252_c0_g2_i1	-1.9988	1.75353	5.53979e-12	2.0524e-10	cbl-interacting serine threonine-protein kinase 11	P:response to acid chemical; P:response to abiotic stimulus; F:protein binding; F:purine ribonucleoside binding; P:jasmonic acid metabolic process; P:response to other organism; P:cellular protein modification process; F:protein serine/threonine kinase activity; P:phosphate-containing compound metabolic process; P:response to stress; P:second-messenger-mediated signaling; P:hormone-mediated signa…
	261	AhypoNutrisol_DN7958_c0_g1_i1	-1.80245	2.58816	5.59182e-12	2.06543e-10	inactive receptor-like serine threonine-protein kinase at2g40270	F:purine ribonucleoside binding; P:cellular protein modification process; C:membrane part; F:kinase activity; P:phosphate-containing compound metabolic process
	262	AhypoNutrisol_DN24203_c0_g1_i1	-1.60172	4.45737	7.56454e-12	2.75645e-10	adenylate chloroplastic	P:proton transport; P:tetraterpenoid biosynthetic process; F:purine ribonucleoside binding; P:RNA biosynthetic process; C:plastid stroma; P:protein phosphorylation; F:nucleobase-containing compound kinase activity; F:phosphotransferase activity, phosphate group as acceptor; P:nucleotide metabolic process
	263	AhypoNutrisol_DN8808_c0_g1_i1	-3.21181	-0.28913	7.57502e-12	2.75645e-10	probable protein phosphatase 2c 49	F:phosphoprotein phosphatase activity; P:cellular protein modification process; F:cation binding; P:response to organonitrogen compound
	264	AhypoNutrisol_DN7209_c0_g1_i1	-1.64231	3.72878	8.51552e-12	3.07135e-10	probable solanesyl-diphosphate synthase chloroplastic	P:isoprenoid metabolic process; F:transferase activity, transferring alkyl or aryl (other than methyl) groups
	265	AhypoNutrisol_DN956_c0_g1_i1	-1.81413	2.34228	8.8305e-12	3.16633e-10	benzyl alcohol o-benzoyltransferase	F:transferase activity, transferring acyl groups
	266	AhypoNutrisol_DN6848_c0_g1_i1	-1.67689	3.28752	9.08473e-12	3.24799e-10	uncharacterized protein loc100853077	0
	267	AhypoNutrisol_DN5700_c0_g2_i1	-1.75403	2.62504	1.13775e-11	4.05409e-10	uncharacterized protein isoform 1	0
	268	AhypoNutrisol_DN4864_c0_g1_i1	-2.38352	0.626659	1.14055e-11	4.05409e-10	glyceraldehyde-3-phosphate cytosolic-like	P:glycosinolate biosynthetic process; F:transition metal ion binding; P:post-embryonic development; C:extracellular region; P:glucose catabolic process; C:plastid; C:microbody; F:nucleotide binding; P:response to metal ion; P:cellular response to stress; P:proteolysis involved in cellular protein catabolic process; P:reproductive structure development; P:response to disaccharide; P:response to os…
	269	AhypoNutrisol_DN8173_c0_g1_i1	-1.70802	2.79854	1.42217e-11	5.02597e-10	uncharacterized protein isoform 2	0
	270	AhypoNutrisol_DN6429_c0_g2_i1	-1.8285	2.17467	1.45023e-11	5.11039e-10	outer envelope pore protein chloroplastic-like	0
	271	AhypoNutrisol_DN7487_c0_g1_i1	-1.96735	1.7347	1.64971e-11	5.76364e-10	probable glutathione s-transferase	F:catalytic activity
	272	AhypoNutrisol_DN4674_c0_g1_i1	-1.55362	4.90175	1.92584e-11	6.70925e-10	aspartate cytoplasmic	P:carboxylic acid metabolic process; F:anion binding; F:L-phenylalanine aminotransferase activity
	273	AhypoNutrisol_DN26378_c0_g1_i1	-2.66719	0.289892	1.98493e-11	6.89552e-10	uncharacterized protein loc104887504 isoform x1	0
	274	AhypoNutrisol_DN8109_c0_g2_i1	-1.59298	4.06818	1.99379e-11	6.90673e-10	dehydrogenase reductase sdr family member 7	F:catalytic activity; P:single-organism metabolic process
	275	AhypoNutrisol_DN19587_c0_g1_i1	-1.7767	2.4556	2.00816e-11	6.91745e-10	probable wrky transcription factor 75	F:DNA binding; P:regulation of gene expression; F:nucleic acid binding transcription factor activity
	276	AhypoNutrisol_DN3362_c0_g1_i1	-2.97478	-0.183996	2.04556e-11	7.02654e-10	protein yls2-like	F:strictosidine synthase activity; F:lyase activity; P:biosynthetic process
	277	AhypoNutrisol_DN7324_c0_g2_i1	-1.62243	3.5244	2.1875e-11	7.4931e-10	chloroplastic	F:purine ribonucleoside binding; P:ribosome biogenesis; P:regulation of programmed cell death; C:chloroplast part; C:plastid stroma; P:salicylic acid metabolic process; C:extracellular region; P:glucose catabolic process; P:chloroplast organization; P:cellular protein complex assembly; P:hormone-mediated signaling pathway; P:photosynthesis, dark reaction; P:regulation of protein modification proc…
	278	AhypoNutrisol_DN7182_c0_g1_i1	-1.56529	4.49488	2.25802e-11	7.71311e-10	chloroplastic	P:detection of external stimulus; P:glycosinolate biosynthetic process; F:intramolecular transferase activity, phosphotransferases; P:positive regulation of metabolic process; C:plastid stroma; C:extracellular region; P:glucose catabolic process; P:starch metabolic process; C:plastid envelope; P:disaccharide metabolic process; P:response to bacterium; F:metal ion binding; P:cell wall organization…
	279	AhypoNutrisol_DN26612_c0_g1_i1	-1.61498	3.49234	2.86031e-11	9.74334e-10	phosphoenolpyruvate partial	F:phosphoenolpyruvate carboxykinase activity; P:primary metabolic process; P:single-organism metabolic process
	280	AhypoNutrisol_DN12724_c0_g1_i1	-2.22652	0.813729	2.88626e-11	9.80449e-10	cytochrome p450 family 71 protein	F:tetrapyrrole binding; F:transition metal ion binding; F:oxidoreductase activity; P:single-organism metabolic process
	281	AhypoNutrisol_DN2608_c0_g1_i1	-2.38537	0.421793	3.31027e-11	1.12138e-09	gag-pol polyprotein	P:metabolic process; F:binding
	282	AhypoNutrisol_DN8197_c1_g2_i1	-1.86739	1.86079	3.72249e-11	1.25754e-09	---NA---	0
	283	AhypoNutrisol_DN7661_c0_g1_i1	-1.6134	3.3767	5.05045e-11	1.69681e-09	chloroplast thylakoid isoform 1	0
	284	AhypoNutrisol_DN3619_c0_g1_i1	-1.7568	2.3443	5.12944e-11	1.71864e-09	mitochondrial chaperone bcs1-b	F:organic cyclic compound binding; F:heterocyclic compound binding; F:small molecule binding
	285	AhypoNutrisol_DN7402_c0_g1_i1	-1.66649	2.80789	5.2234e-11	1.74535e-09	isoform 1	F:metal cluster binding; P:thiamine metabolic process
	286	AhypoNutrisol_DN23317_c0_g1_i1	-2.59659	0.157562	5.37821e-11	1.7922e-09	7-dehydrocholesterol reductase	P:acyl-CoA metabolic process; P:phytosteroid biosynthetic process; F:oxidoreductase activity, acting on the CH-CH group of donors; F:binding; C:intrinsic component of endoplasmic reticulum membrane
	287	AhypoNutrisol_DN8342_c1_g1_i1	-1.78102	2.05746	5.82706e-11	1.93651e-09	zinc finger bed domain-containing protein ricesleeper 2-like	F:nucleic acid binding; F:DNA binding; F:protein dimerization activity
	288	AhypoNutrisol_DN14551_c0_g1_i1	-3.01687	-0.238922	6.03853e-11	1.99597e-09	p-loop containing nucleoside triphosphate hydrolases superfamily protein isoform 1	F:purine ribonucleoside binding; F:catalytic activity
	289	AhypoNutrisol_DN14212_c0_g1_i1	-2.79307	-0.20901	6.03853e-11	1.99597e-09	wat1-related protein at5g07050-like	C:membrane
	290	AhypoNutrisol_DN17514_c0_g1_i1	-2.26092	0.661508	8.8114e-11	2.86616e-09	---NA---	0
	291	AhypoNutrisol_DN1347_c0_g2_i1	-2.23372	0.731583	8.90732e-11	2.8897e-09	tetratricopeptide repeat-like superfamily	0
	292	AhypoNutrisol_DN28244_c0_g1_i1	-2.69346	0.0734417	9.08247e-11	2.93874e-09	orf127a (mitochondrion) [Batis maritima]	C:mitochondrion
	293	AhypoNutrisol_DN2585_c0_g1_i1	-1.6236	3.05585	1.0294e-10	3.32198e-09	gdsl esterase lipase 1-like	F:hydrolase activity, acting on ester bonds; P:primary metabolic process
	294	AhypoNutrisol_DN6970_c0_g1_i1	-1.58802	3.32182	1.15428e-10	3.7152e-09	protein nrt1 ptr family -like	C:membrane; P:transport; F:transporter activity
	295	AhypoNutrisol_DN8068_c0_g1_i1	-1.46626	5.85382	1.15749e-10	3.7158e-09	gly-rich rna binding partial	F:organic cyclic compound binding; F:small molecule binding
	296	AhypoNutrisol_DN21930_c0_g1_i1	-7.02488	-1.21197	1.23584e-10	3.95696e-09	phosphoenolpyruvate phosphate translocator chloroplastic	P:establishment of localization; C:membrane part
	297	AhypoNutrisol_DN16254_c0_g1_i1	-1.94271	1.35639	1.29509e-10	4.13585e-09	ocs element-binding factor 1	F:binding; P:regulation of biological process
	298	AhypoNutrisol_DN2825_c0_g1_i1	-2.51948	0.128712	1.34978e-10	4.2993e-09	uncharacterized protein loc104888104	0
	299	AhypoNutrisol_DN1595_c0_g2_i1	-1.88922	1.4231	1.40729e-10	4.45933e-09	leaf l-a-like	P:response to red or far red light; F:cation binding; F:iron-sulfur cluster binding; P:photosynthetic electron transport chain; C:plastid
	300	AhypoNutrisol_DN27078_c0_g1_i1	-2.17088	1.00721	1.51355e-10	4.75914e-09	proline-rich protein 4	0
	301	AhypoNutrisol_DN23307_c0_g1_i1	-1.88122	1.56887	1.5271e-10	4.78946e-09	probable gtp diphosphokinase chloroplastic	F:diphosphotransferase activity; P:purine ribonucleotide metabolic process; F:metal ion binding; F:diphosphoric monoester hydrolase activity; C:plastid
	302	AhypoNutrisol_DN7377_c0_g1_i1	-1.44966	5.93286	1.7758e-10	5.52705e-09	photosystem i reaction center subunit chloroplastic	P:generation of precursor metabolites and energy; C:plastid thylakoid; P:ribosome biogenesis; C:photosystem; C:chloroplast part; P:metal ion transport; P:organelle organization; C:plastid envelope; P:cellular ion homeostasis; P:cellular protein complex assembly
	303	AhypoNutrisol_DN27858_c0_g1_i1	-2.23103	0.490613	1.7924e-10	5.56459e-09	probable serine incorporator	P:developmental process involved in reproduction
	304	AhypoNutrisol_DN337_c0_g1_i1	-2.22254	0.60459	1.81085e-10	5.59436e-09	probable methyltransferase pmt15	P:metabolic process; F:transferase activity, transferring one-carbon groups
	305	AhypoNutrisol_DN27212_c0_g1_i1	-2.2041	0.567055	1.81111e-10	5.59436e-09	aquaporin -like	C:membrane
	306	AhypoNutrisol_DN3398_c0_g1_i1	-5.40655	-1.22045	2.09427e-10	6.45278e-09	beta-amyrin 28-oxidase-like	F:tetrapyrrole binding; F:transition metal ion binding; F:oxidoreductase activity; C:membrane; P:single-organism metabolic process
	307	AhypoNutrisol_DN19007_c0_g1_i1	-3.08423	-0.382449	2.13111e-10	6.54984e-09	bidirectional sugar transporter sweet7-like	C:membrane; P:transport
	308	AhypoNutrisol_DN5591_c0_g1_i1	-1.92499	1.22959	2.49394e-10	7.64581e-09	uncharacterized protein at1g04910	F:transferase activity
	309	AhypoNutrisol_DN7247_c0_g1_i1	-1.45697	5.05419	2.65877e-10	8.1308e-09	choline monooxygenase	P:cellular aromatic compound metabolic process; F:transition metal ion binding; F:oxidoreductase activity, acting on paired donors, with incorporation or reduction of molecular oxygen, reduced iron-sulfur protein as one donor, and incorporation of one atom of oxygen; P:choline metabolic process; C:plastid stroma; F:iron-sulfur cluster binding
	310	AhypoNutrisol_DN4191_c0_g1_i1	-1.54327	3.35588	2.67357e-10	8.15572e-09	glutamate decarboxylase-like	P:glutamine family amino acid metabolic process; C:cell-cell junction; F:protein binding; F:anion binding; F:carboxy-lyase activity
	311	AhypoNutrisol_DN6331_c0_g2_i1	-2.40565	0.208861	2.74705e-10	8.35906e-09	---NA---	0
	312	AhypoNutrisol_DN4108_c0_g2_i1	-1.87001	1.37469	2.76052e-10	8.37928e-09	chaperonin-like protein	C:plastid thylakoid; F:protein binding; P:flavonoid biosynthetic process; P:protein folding
	313	AhypoNutrisol_DN602_c0_g1_i1	-1.62552	2.53029	3.2725e-10	9.90881e-09	alpha beta-hydrolases superfamily protein isoform 1	F:hydrolase activity, acting on acid halide bonds, in C-halide compounds; P:RNA modification; C:plastid stroma; C:plastid envelope
	314	AhypoNutrisol_DN2366_c0_g2_i1	-1.70698	2.02188	3.40762e-10	1.02925e-08	protein isoform 1	P:inositol phosphate biosynthetic process; F:catalytic activity
	315	AhypoNutrisol_DN27131_c0_g1_i1	-1.71112	2.17211	3.44944e-10	1.03678e-08	hypothetical protein ZEAMMB73_214691 [Zea mays]	C:mitochondrion
	316	AhypoNutrisol_DN8208_c0_g1_i1	-1.42243	5.50899	4.39719e-10	1.31199e-08	ribulose bisphosphate carboxylase small chain-like	P:cellular metabolic compound salvage; F:oxidoreductase activity; P:photosynthesis, dark reaction; C:plastid; F:carboxy-lyase activity
	317	AhypoNutrisol_DN25703_c0_g1_i1	-1.57711	2.63392	4.75983e-10	1.41674e-08	fructose- - chloroplastic	F:oxidoreductase activity, acting on the CH-CH group of donors, NAD or NADP as acceptor; P:photosynthesis, dark reaction; F:cation binding; F:sugar-phosphatase activity; P:phosphate-containing compound metabolic process; C:plastid
	318	AhypoNutrisol_DN4358_c0_g1_i1	-1.88821	1.39486	4.85829e-10	1.44255e-08	heat shock protein 70	F:purine ribonucleoside binding
	319	AhypoNutrisol_DN1154_c0_g2_i1	-1.58433	2.72822	5.0574e-10	1.49804e-08	dehydrin-like partial	P:response to acid chemical
	320	AhypoNutrisol_DN24683_c0_g2_i1	-1.65327	2.19128	5.36682e-10	1.58586e-08	lachrymatory-factor synthase-like	P:biological_process
	321	AhypoNutrisol_DN7658_c0_g1_i1	-1.59051	2.63631	5.40451e-10	1.5924e-08	poly -specific endoribonuclease-b	F:hydrolase activity, acting on ester bonds; P:metabolic process
	322	AhypoNutrisol_DN17916_c0_g1_i1	-2.83148	-0.312814	5.4149e-10	1.5924e-08	ferritin- chloroplastic	P:single-organism process
	323	AhypoNutrisol_DN28531_c0_g1_i1	-2.51602	0.00421898	6.07955e-10	1.78358e-08	---NA---	0
	324	AhypoNutrisol_DN19063_c0_g1_i1	-3.03304	-0.411813	6.66912e-10	1.95187e-08	ferritin- chloroplastic	P:cellular transition metal ion homeostasis; F:oxidoreductase activity, oxidizing metal ions, oxygen as acceptor; P:transition metal ion transport; F:iron ion binding; P:single-organism metabolic process; C:plastid
	325	AhypoNutrisol_DN8698_c0_g1_i1	-2.29034	0.34388	6.72266e-10	1.95819e-08	disease resistance rpp13-like protein 4	F:purine ribonucleoside binding; P:response to stress
	326	AhypoNutrisol_DN16935_c0_g1_i1	-3.18636	-0.68948	6.88079e-10	1.99951e-08	e3 ubiquitin-protein ligase rnf181	F:transition metal ion binding
	327	AhypoNutrisol_DN14128_c0_g1_i1	-1.91638	1.09402	7.18635e-10	2.08336e-08	g-type lectin s-receptor-like serine threonine-protein kinase at2g19130	F:protein binding; F:purine ribonucleoside binding; P:cellular protein modification process; P:cell recognition; F:protein kinase activity; C:membrane part; P:phosphate-containing compound metabolic process
	328	AhypoNutrisol_DN23430_c0_g1_i1	-2.72378	-0.339453	7.83304e-10	2.26015e-08	inhibitor of bruton tyrosine kinase	F:transferase activity, transferring phosphorus-containing groups; P:phosphate-containing compound metabolic process
	329	AhypoNutrisol_DN7656_c1_g1_i1	-1.67712	2.01684	8.63838e-10	2.48668e-08	heat shock 70 kda mitochondrial	F:transition metal ion binding; F:protein binding; F:purine ribonucleoside binding; C:intracellular membrane-bounded organelle; P:cellular protein metabolic process; P:lactate metabolic process; C:external encapsulating structure; P:glucose metabolic process; P:pyruvate metabolic process; C:organelle membrane; P:response to stimulus; P:nucleotide metabolic process
	330	AhypoNutrisol_DN2441_c0_g1_i1	-1.6506	2.08132	8.82402e-10	2.53417e-08	skp1 ask-interacting protein 16 isoform 1	0
	331	AhypoNutrisol_DN7458_c0_g1_i1	-2.62043	-0.263175	8.8733e-10	2.54237e-08	---NA---	0
	332	AhypoNutrisol_DN19565_c0_g1_i1	-1.8567	1.22881	9.26505e-10	2.64842e-08	reticulon-like protein b8	P:protein targeting; C:intracellular membrane-bounded organelle; P:regulation of programmed cell death; P:flavonoid biosynthetic process; C:membrane part; C:organelle membrane
	333	AhypoNutrisol_DN6728_c0_g1_i1	-1.76521	1.58412	9.88084e-10	2.81788e-08	hydroxyproline-rich glycoprotein family protein isoform 1	P:generation of precursor metabolites and energy; P:regulation of transcription, DNA-templated; P:ribosome biogenesis; P:regulation of protein modification process; C:plastid outer membrane; P:chloroplast organization; P:plastid membrane organization; P:cellular protein complex assembly
	334	AhypoNutrisol_DN8119_c0_g1_i1	-1.92898	1.10779	9.92185e-10	2.82301e-08	---NA---	0
	335	AhypoNutrisol_DN1299_c0_g1_i1	-5.3097	-1.29446	1.03981e-09	2.95166e-08	---NA---	0
	336	AhypoNutrisol_DN1660_c0_g1_i1	-2.69466	-0.146796	1.0504e-09	2.97485e-08	glyceraldehyde-3-phosphate dehydrogenase cytosolic	P:glycosinolate biosynthetic process; F:transition metal ion binding; P:post-embryonic development; C:extracellular region; P:glucose catabolic process; C:plastid; C:microbody; F:nucleotide binding; P:response to metal ion; P:cellular response to stress; P:proteolysis involved in cellular protein catabolic process; P:reproductive structure development; P:response to disaccharide; P:response to os…
	337	AhypoNutrisol_DN19488_c0_g1_i1	-1.67171	2.01402	1.07822e-09	3.04661e-08	psbb mrna maturation factor chloroplastic	P:negative regulation of ribonuclease activity; P:regulation of transcription, DNA-templated; P:ribosome biogenesis; C:organelle membrane; P:chloroplast organization; C:plastid envelope; P:plastid membrane organization; P:cellular developmental process; P:animal organ morphogenesis; P:cellular protein complex assembly; P:posttranscriptional regulation of gene expression; F:RNA binding; P:regulati…
	338	AhypoNutrisol_DN6975_c0_g1_i1	-1.52128	2.85568	1.11405e-09	3.1406e-08	acyltransferase-like protein chloroplastic	F:transferase activity, transferring acyl groups
	339	AhypoNutrisol_DN5994_c0_g1_i1	-1.55941	2.88085	1.18513e-09	3.33332e-08	low quality protein: uncharacterized protein loc105117228	0
	340	AhypoNutrisol_DN8278_c0_g3_i1	-1.36786	7.06066	1.21773e-09	3.41716e-08	phosphoenolpyruvate carboxylase	P:dicarboxylic acid metabolic process; F:phosphoenolpyruvate carboxykinase activity; F:metal ion binding; P:primary metabolic process; C:intracellular part
	341	AhypoNutrisol_DN8406_c1_g2_i1	-1.4431	3.991	1.22375e-09	3.42623e-08	atp synthase cf0 a partial	F:cation-transporting ATPase activity; C:proton-transporting two-sector ATPase complex, proton-transporting domain; P:hydrogen transport; F:monovalent inorganic cation transmembrane transporter activity; C:chloroplast part; P:ATP biosynthetic process
	342	AhypoNutrisol_DN3091_c0_g1_i1	-1.89778	1.07565	1.25661e-09	3.50338e-08	fatty acid desaturase chloroplastic-like	0
	343	AhypoNutrisol_DN5493_c0_g1_i1	-1.63204	1.99871	1.25702e-09	3.50338e-08	dnaj homolog subfamily b member 14-like	0
	344	AhypoNutrisol_DN679_c0_g1_i1	-2.64143	-0.224787	1.3835e-09	3.82976e-08	protein heading date 3a	0
	345	AhypoNutrisol_DN513_c0_g2_i1	-1.48839	3.21964	1.38973e-09	3.83836e-08	isoform 1	F:protein kinase activity; P:phosphate-containing compound metabolic process
	346	AhypoNutrisol_DN8942_c0_g1_i1	-2.22447	0.367779	1.47744e-09	4.07143e-08	---NA---	0
	347	AhypoNutrisol_DN7080_c0_g1_i1	-1.41615	4.30452	1.51289e-09	4.15978e-08	ref srpp-like protein at1g67360	P:biological_process; F:translation elongation factor activity; C:vacuole; P:translational elongation
	348	AhypoNutrisol_DN23949_c0_g1_i1	-2.18732	0.325844	1.51884e-09	4.16677e-08	uncharacterized protein loc105159431	0
	349	AhypoNutrisol_DN12718_c0_g1_i1	-1.99597	0.7342	1.57014e-09	4.29791e-08	equilibrative nucleotide transporter 8	C:membrane; P:transport
	350	AhypoNutrisol_DN2559_c0_g2_i1	-1.39892	4.74417	1.58349e-09	4.32481e-08	plastidic atp adp-transporter-like	C:plastid membrane; F:purine ribonucleoside binding; C:membrane part; P:organic anion transport; F:ATP transmembrane transporter activity
	351	AhypoNutrisol_DN9753_c0_g1_i1	-2.51303	-0.034305	1.58711e-09	4.32504e-08	uncharacterized protein tcm_029488	0
	352	AhypoNutrisol_DN6633_c0_g1_i1	-1.45494	3.61404	1.60768e-09	4.36173e-08	glucose-6-phosphate 1- cytoplasmic isoform 2	F:nucleotide binding; F:oxidoreductase activity, acting on the CH-OH group of donors, NAD or NADP as acceptor; P:pentose metabolic process; C:cytoplasmic part; P:glucose catabolic process
	353	AhypoNutrisol_DN28748_c0_g1_i1	-2.43203	0.0172835	1.61492e-09	4.3717e-08	protein nrt1 ptr family -like	P:response to acid chemical; P:inorganic anion transport; F:inorganic anion transmembrane transporter activity; P:glycosinolate biosynthetic process; P:plant-type cell wall organization; F:secondary active transmembrane transporter activity; P:steroid biosynthetic process; C:membrane part; P:nitrate metabolic process; P:peptide transport; P:response to stress; P:hormone-mediated signaling pathway
	354	AhypoNutrisol_DN41_c0_g1_i1	-1.94959	1.01033	1.69307e-09	4.5631e-08	isoflavone 2 -hydroxylase-like	F:metal ion binding; F:oxidoreductase activity
	355	AhypoNutrisol_DN25220_c0_g1_i1	-2.11933	0.48664	1.72013e-09	4.62587e-08	mannose-6-phosphate isomerase 1	P:primary metabolic process; P:organic substance metabolic process; F:isomerase activity
	356	AhypoNutrisol_DN4085_c0_g2_i1	-1.63705	2.10132	1.74128e-09	4.67199e-08	nicotinamide adenine dinucleotide transporter chloroplastic	C:membrane; P:single-organism transport; C:plastid; F:transporter activity
	357	AhypoNutrisol_DN4960_c0_g1_i1	-1.90574	0.98986	1.79193e-09	4.78746e-08	uncharacterized protein loc104891824	0
	358	AhypoNutrisol_DN4726_c0_g1_i1	-1.71069	1.66304	1.92779e-09	5.13923e-08	phospholipase a1- chloroplastic	P:lipid metabolic process; C:plastid; F:phospholipase activity
	359	AhypoNutrisol_DN6332_c0_g2_i1	-1.45308	3.39914	2.01762e-09	5.35543e-08	photosystem ii reaction center w chloroplastic	C:photosystem; C:chloroplast part; P:cellular metabolic process
	360	AhypoNutrisol_DN16449_c0_g1_i1	-2.01999	0.690048	2.07087e-09	5.48489e-08	probable glucan endo- -beta-glucosidase a6	C:cell-cell junction; C:cell wall; P:primary metabolic process; F:hydrolase activity, acting on glycosyl bonds
	361	AhypoNutrisol_DN16018_c0_g1_i1	-1.77779	1.39309	2.1263e-09	5.61958e-08	uncharacterized protein loc104908429	P:inositol phosphate biosynthetic process; F:catalytic activity; C:plastid; P:cellular protein complex assembly
	362	AhypoNutrisol_DN7245_c1_g1_i1	-1.48941	3.03881	2.14996e-09	5.66989e-08	uncharacterized protein tcm_042601	P:biological_process; F:molecular_function
	363	AhypoNutrisol_DN13078_c0_g1_i1	-1.94877	0.913868	2.457e-09	6.45186e-08	glycerol-3-phosphate transporter 4	P:inorganic anion transport; P:single-organism cellular process; C:membrane part; C:organelle membrane
	364	AhypoNutrisol_DN22195_c0_g1_i1	-3.2715	-0.75442	2.51008e-09	6.57716e-08	---NA---	0
	365	AhypoNutrisol_DN9575_c0_g1_i1	-3.42563	-0.978754	2.64566e-09	6.91764e-08	b-box zinc finger protein 32-like	F:transition metal ion binding; C:cell part
	366	AhypoNutrisol_DN27690_c0_g1_i1	-2.38951	0.145842	2.8834e-09	7.52322e-08	uncharacterized protein loc104896673	0
	367	AhypoNutrisol_DN27810_c0_g1_i1	-1.92176	1.03651	3.19853e-09	8.32772e-08	orf152 gene product	C:intracellular membrane-bounded organelle
	368	AhypoNutrisol_DN5266_c0_g2_i1	-1.88762	1.00847	3.41562e-09	8.87409e-08	dehydrogenase reductase sdr family member 12	F:catalytic activity; P:single-organism metabolic process
	369	AhypoNutrisol_DN27303_c0_g1_i1	-1.83564	0.994798	3.65093e-09	9.42556e-08	protein stay-green chloroplastic	P:plastid organization
	370	AhypoNutrisol_DN5748_c0_g1_i1	-1.52188	2.52789	3.68039e-09	9.48163e-08	abc transporter c family member 3-like	P:establishment of localization; F:organic cyclic compound binding; F:heterocyclic compound binding; F:nucleoside-triphosphatase activity; F:small molecule binding; P:single-organism cellular process
	371	AhypoNutrisol_DN5104_c0_g1_i1	-1.51184	2.59887	4.5067e-09	1.15377e-07	atp-citrate synthase beta chain protein 2	P:carbohydrate metabolic process; F:transferase activity, transferring acyl groups, acyl groups converted into alkyl on transfer; F:succinate-CoA ligase activity
	372	AhypoNutrisol_DN5239_c0_g1_i1	-1.68979	1.61234	4.59359e-09	1.17357e-07	probable serine threonine-protein kinase wnk9	F:purine ribonucleoside binding; P:protein phosphorylation; F:protein serine/threonine kinase activity; P:intracellular signal transduction
	373	AhypoNutrisol_DN5194_c2_g1_i1	-2.88843	-0.677567	4.97391e-09	1.26809e-07	uncharacterized protein loc102606798	0
	374	AhypoNutrisol_DN8760_c0_g1_i1	-2.68843	-0.434021	5.03485e-09	1.28096e-07	---NA---	0
	375	AhypoNutrisol_DN6977_c0_g2_i1	-1.86956	0.901255	5.48227e-09	1.38617e-07	e3 ubiquitin-protein ligase cop1-like isoform x3	F:transition metal ion binding; P:regulation of photomorphogenesis; C:cullin-RING ubiquitin ligase complex; F:oxidoreductase activity, acting on the CH-CH group of donors, NAD or NADP as acceptor; P:DNA metabolic process; P:photoperiodism; P:phototransduction; P:single-organism metabolic process; P:flavonoid metabolic process; P:response to absence of light; P:developmental process involved in re…
	376	AhypoNutrisol_DN12858_c0_g1_i1	-2.35977	-0.0256567	5.66509e-09	1.42651e-07	mitochondrial carnitine acylcarnitine carrier-like protein	P:single-organism intracellular transport; P:cation transport; C:membrane part; C:plastid; C:organelle inner membrane
	377	AhypoNutrisol_DN8422_c0_g3_i1	-1.30765	7.486	5.73599e-09	1.4414e-07	acetyl- carboxylase carboxyltransferase beta subunit	F:transition metal ion binding; F:purine ribonucleoside binding; P:coenzyme A biosynthetic process; C:plastid stroma; F:CoA carboxylase activity; P:fatty acid metabolic process
	378	AhypoNutrisol_DN20534_c0_g1_i1	-1.56014	2.10669	5.78558e-09	1.44498e-07	soul heme-binding family protein isoform 1	0
	379	AhypoNutrisol_DN7712_c0_g1_i1	-1.57802	2.04418	6.07875e-09	1.51204e-07	protein isoform 1	P:porphyrin-containing compound catabolic process
	380	AhypoNutrisol_DN8108_c0_g1_i1	-1.51391	2.49225	6.45441e-09	1.60224e-07	multiple c2 and transmembrane domain-containing protein 1-like	C:membrane part
	381	AhypoNutrisol_DN16266_c0_g1_i1	-1.74324	1.38492	6.4689e-09	1.60259e-07	glucan endo- -beta-glucosidase-like	P:metabolic process; F:hydrolase activity, hydrolyzing O-glycosyl compounds
	382	AhypoNutrisol_DN7492_c1_g1_i1	-2.90321	-0.523395	6.72721e-09	1.65987e-07	---NA---	0
	383	AhypoNutrisol_DN27616_c0_g1_i1	-1.63367	1.73052	7.06059e-09	1.73863e-07	proactivator polypeptide-like 1	P:lipid metabolic process
	384	AhypoNutrisol_DN12529_c0_g1_i1	-2.13995	0.453653	7.292e-09	1.79202e-07	white-brown-complex abc transporter family	F:ATPase activity, coupled to transmembrane movement of substances; P:drug transport; F:purine ribonucleoside binding; P:purine ribonucleotide catabolic process; C:membrane part
	385	AhypoNutrisol_DN10909_c0_g1_i1	-2.07736	0.314411	7.36349e-09	1.80597e-07	bifunctional l-3-cyanoalanine synthase cysteine synthase d1-like isoform x1	P:sulfur amino acid biosynthetic process; F:carbon-oxygen lyase activity; P:L-serine metabolic process; F:transferase activity, transferring alkyl or aryl (other than methyl) groups
	386	AhypoNutrisol_DN8421_c4_g1_i1	-1.29132	10.6849	7.53101e-09	1.84337e-07	ycf2 protein	F:purine ribonucleoside binding; C:plastid stroma
	387	AhypoNutrisol_DN5220_c0_g2_i1	-1.47917	2.62291	7.8778e-09	1.92058e-07	psbp domain-containing protein chloroplastic isoform x1	P:transcription, DNA-templated; P:ribosome biogenesis; C:photosystem; C:chloroplast part; P:glucose catabolic process; P:starch metabolic process; P:chloroplast organization; P:plastid membrane organization; P:disaccharide metabolic process; C:plastid thylakoid lumen; P:response to red or far red light; P:porphyrin-containing compound biosynthetic process; F:metal ion binding
	388	AhypoNutrisol_DN21707_c0_g1_i1	-2.31306	-0.0883074	7.95128e-09	1.93465e-07	e3 ubiquitin-protein ligase cop1-like	C:nuclear part; P:developmental process involved in reproduction; F:transition metal ion binding; P:cellular macromolecule metabolic process; P:response to external stimulus; P:photomorphogenesis; C:ubiquitin ligase complex; P:signal transduction; F:catalytic activity; P:primary metabolic process
	389	AhypoNutrisol_DN4889_c0_g1_i1	-1.59165	1.84939	8.5134e-09	2.06732e-07	protein tag-278	0
	390	AhypoNutrisol_DN5963_c0_g1_i1	-1.68031	1.49108	8.98387e-09	2.17296e-07	endo- -beta-glucanase	P:cellulose metabolic process; F:hydrolase activity, hydrolyzing O-glycosyl compounds; F:binding
	391	AhypoNutrisol_DN28563_c0_g1_i1	-2.14411	0.29225	9.6346e-09	2.32577e-07	g-type lectin s-receptor-like serine threonine-protein kinase at2g19130	F:heterocyclic compound binding; F:organic cyclic compound binding; F:small molecule binding; F:protein kinase activity; P:phosphate-containing compound metabolic process
	392	AhypoNutrisol_DN8415_c0_g6_i1	-1.28085	11.6548	9.76969e-09	2.35375e-07	mitochondrial protein	C:intracellular membrane-bounded organelle
	393	AhypoNutrisol_DN19522_c0_g1_i1	-1.6343	1.52662	1.03983e-08	2.50029e-07	non-symbiotic hemoglobin 2	F:tetrapyrrole binding; F:transition metal ion binding; F:substrate-specific transporter activity; P:triglyceride metabolic process; P:gas transport; P:monocarboxylic acid metabolic process
	394	AhypoNutrisol_DN18538_c0_g1_i1	-1.91755	0.835357	1.08848e-08	2.61213e-07	cytochrome b5 isoform e	F:tetrapyrrole binding; F:cation binding; C:chloroplast part; P:steroid biosynthetic process; C:membrane part; C:organelle membrane; P:triterpenoid biosynthetic process
	395	AhypoNutrisol_DN15866_c0_g1_i1	-2.41339	-0.121687	1.09934e-08	2.63305e-07	rna polymerase-associated protein leo1-like isoform x3	0
	396	AhypoNutrisol_DN13050_c0_g1_i1	-2.0378	0.588144	1.10199e-08	2.63425e-07	probable glycosyltransferase at5g03795	F:catalytic activity
	397	AhypoNutrisol_DN4623_c0_g1_i1	-1.80965	0.918102	1.26229e-08	2.9883e-07	sigma factor binding protein chloroplastic-like	0
	398	AhypoNutrisol_DN13128_c0_g1_i1	-2.2591	-0.0101837	1.39216e-08	3.28308e-07	protein nrt1 ptr family -like	F:secondary active transmembrane transporter activity; P:metal ion transport; C:membrane part; P:peptide transport; P:nitrate metabolic process; P:cellular ion homeostasis
	399	AhypoNutrisol_DN29370_c0_g1_i1	-3.157	-0.844674	1.44061e-08	3.38434e-07	uncharacterized protein loc104900461	0
	400	AhypoNutrisol_DN8346_c1_g3_i1	-1.42324	2.94121	1.4477e-08	3.39449e-07	orf115b	F:NADH dehydrogenase (quinone) activity; C:intracellular membrane-bounded organelle; P:single-organism metabolic process
	401	AhypoNutrisol_DN24648_c0_g1_i1	-2.65027	-0.542259	1.46558e-08	3.42984e-07	protein nrt1 ptr family -like	P:response to acid chemical; P:inorganic anion transport; F:inorganic anion transmembrane transporter activity; P:glycosinolate biosynthetic process; P:plant-type cell wall organization; F:secondary active transmembrane transporter activity; P:steroid biosynthetic process; C:membrane part; P:nitrate metabolic process; P:peptide transport; P:response to stress; P:hormone-mediated signaling pathway
	402	AhypoNutrisol_DN23403_c0_g1_i1	-1.587	1.70326	1.51259e-08	3.53312e-07	respiratory burst oxidase homolog protein e	F:oxidoreductase activity, acting on NAD(P)H, oxygen as acceptor; F:antioxidant activity; F:metal ion binding; C:membrane part; P:single-organism metabolic process
	403	AhypoNutrisol_DN8307_c0_g1_i1	-1.26709	7.58561	1.60233e-08	3.73406e-07	photosystem ii cytochrome b559 alpha subunit	F:tetrapyrrole binding; P:RNA metabolic process; F:transition metal ion binding; C:photosystem II; C:chloroplast part; P:electron transport chain
	404	AhypoNutrisol_DN7158_c1_g1_i1	-2.42446	-0.253148	1.60471e-08	3.73406e-07	---NA---	0
	405	AhypoNutrisol_DN29875_c0_g1_i1	-2.56169	-0.330242	1.6177e-08	3.75007e-07	uncharacterized protein tcm_028868	0
	406	AhypoNutrisol_DN17995_c0_g1_i1	-1.64974	1.55092	1.68559e-08	3.90006e-07	protein lurp-one-related 12	0
	407	AhypoNutrisol_DN8403_c2_g12_i1	-1.40325	2.65637	1.90187e-08	4.37573e-07	vacuolar processing enzyme	P:protein metabolic process; F:endopeptidase activity
	408	AhypoNutrisol_DN1803_c0_g1_i1	-1.49976	2.14384	1.96674e-08	4.51651e-07	1-phosphatidylinositol-3-phosphate 5-kinase fab1c	P:single-organism cellular process; F:binding; P:primary metabolic process; P:organic substance metabolic process; F:kinase activity; P:phosphate-containing compound metabolic process
	409	AhypoNutrisol_DN7693_c0_g1_i1	-1.55386	1.98514	2.07555e-08	4.7486e-07	transport membrane protein	C:intracellular membrane-bounded organelle; C:membrane part
	410	AhypoNutrisol_DN425_c0_g2_i1	-1.70898	1.20857	2.09742e-08	4.78078e-07	petal death	F:oxo-acid-lyase activity; P:glycosinolate biosynthetic process; F:hydrolase activity, acting on acid carbon-carbon bonds, in ketonic substances; F:cation binding; C:plastid stroma
	411	AhypoNutrisol_DN6019_c0_g1_i1	-1.32013	3.96696	2.1683e-08	4.92405e-07	upf0051 protein chloroplastic	P:biosynthetic process
	412	AhypoNutrisol_DN23808_c0_g1_i1	-1.79535	0.900862	2.27252e-08	5.14168e-07	tetrapyrrole-binding chloroplastic	P:positive regulation of metabolic process; P:organic cyclic compound biosynthetic process; P:cellular amino acid biosynthetic process; F:binding; C:plastid; P:single-organism developmental process; P:RNA metabolic process; P:cellular component biogenesis; P:cellular nitrogen compound biosynthetic process; P:regulation of cellular process; P:heterocycle biosynthetic process; C:membrane; P:cofacto…
	413	AhypoNutrisol_DN23389_c0_g1_i1	-1.53744	1.98874	2.30987e-08	5.20697e-07	uncharacterized protein loc104904837	P:biological_process; C:chloroplast; C:chloroplast thylakoid membrane
	414	AhypoNutrisol_DN7510_c0_g2_i1	-1.25911	5.99339	2.5554e-08	5.73936e-07	elongation factor g- chloroplastic	P:positive regulation of metabolic process; F:purine ribonucleoside binding; P:multicellular organism development; P:purine ribonucleotide catabolic process; P:ribosome biogenesis; P:regulation of transcription, DNA-templated; C:plastid stroma; F:translation factor activity, RNA binding; C:extracellular region; C:plastid envelope; P:starch metabolic process; P:glucose catabolic process; P:chlorop…
	415	AhypoNutrisol_DN5774_c0_g2_i1	-1.43895	2.59226	2.66845e-08	5.97139e-07	glutamyl-trna reductase chloroplastic	F:nucleotide binding; P:porphyrin-containing compound biosynthetic process; F:oxidoreductase activity, acting on the aldehyde or oxo group of donors, NAD or NADP as acceptor; P:single-organism metabolic process; C:plastid
	416	AhypoNutrisol_DN8278_c0_g1_i1	-1.25115	6.51527	2.69357e-08	6.01661e-07	phosphoenolpyruvate partial	P:dicarboxylic acid metabolic process; F:phosphoenolpyruvate carboxykinase activity; F:metal ion binding; P:primary metabolic process; C:intracellular part
	417	AhypoNutrisol_DN7669_c0_g1_i1	-1.28722	4.6082	2.72981e-08	6.07544e-07	cyclophilin	P:peptidyl-proline modification; F:cis-trans isomerase activity
	418	AhypoNutrisol_DN7281_c0_g1_i1	-1.54381	1.73711	3.10194e-08	6.86627e-07	protein nrt1 ptr family	P:establishment of localization; C:membrane part; P:nitrate metabolic process
	419	AhypoNutrisol_DN4948_c0_g1_i1	-1.58073	1.57061	3.28582e-08	7.26019e-07	uncharacterized protein isoform 1	0
	420	AhypoNutrisol_DN3555_c0_g1_i1	-1.39239	2.67396	3.34413e-08	7.37574e-07	glucose-6-phosphate 1- chloroplastic	F:nucleotide binding; P:proton transport; F:oxidoreductase activity, acting on the CH-OH group of donors, NAD or NADP as acceptor; P:pentose metabolic process; C:plastid stroma; P:protein phosphorylation; P:glucose catabolic process; P:pyruvate metabolic process; P:response to light stimulus
	421	AhypoNutrisol_DN6849_c0_g2_i1	-1.78768	0.882694	3.3646e-08	7.40756e-07	---NA---	0
	422	AhypoNutrisol_DN4301_c0_g1_i1	-1.33056	3.43451	3.67525e-08	8.06253e-07	serine carboxypeptidase-like 45	P:protein metabolic process; F:carboxypeptidase activity
	423	AhypoNutrisol_DN19469_c0_g1_i1	-1.51539	1.87154	3.91749e-08	8.5786e-07	uncharacterized j domain-containing protein	0
	424	AhypoNutrisol_DN11427_c0_g1_i1	-1.63759	1.14301	4.16122e-08	9.09609e-07	protein radialis-like 1	F:nucleic acid binding; C:intracellular membrane-bounded organelle
	425	AhypoNutrisol_DN5199_c0_g1_i1	-1.24174	5.64859	4.24072e-08	9.25338e-07	chlorophyll a-b binding protein chloroplastic	F:tetrapyrrole binding; C:plastid thylakoid; P:proton transport; P:response to disaccharide; P:cellular protein modification process; P:photosynthesis, light harvesting; P:ribosome biogenesis; P:response to light intensity; F:cation binding; C:photosystem; C:chloroplast part; C:plastid envelope
	426	AhypoNutrisol_DN13372_c0_g1_i1	-2.53972	-0.247655	4.28462e-08	9.33255e-07	eukaryotic translation initiation factor 5a-2	P:response to osmotic stress; P:ribosome biogenesis; F:translation factor activity, RNA binding; P:glucose metabolic process; P:response to bacterium; P:regulation of translational elongation; P:regulation of translational termination; C:intracellular membrane-bounded organelle; F:ribonucleoprotein complex binding; P:response to metal ion; P:programmed cell death; P:pyruvate metabolic process; P:…
	427	AhypoNutrisol_DN6684_c0_g1_i1	-1.35533	3.06134	4.42573e-08	9.62283e-07	chloroplastic	P:positive regulation of metabolic process; F:catalytic activity; C:plastid envelope; P:starch metabolic process; P:disaccharide metabolic process
	428	AhypoNutrisol_DN4141_c0_g1_i1	-1.51345	1.90161	4.45297e-08	9.66491e-07	folylpolyglutamate synthase isoform x2	F:purine ribonucleoside binding; P:folic acid-containing compound biosynthetic process; F:acid-amino acid ligase activity
	429	AhypoNutrisol_DN25688_c0_g1_i1	-1.32877	3.23334	4.61922e-08	1.0008e-06	phosphoenolpyruvate partial	F:phosphoenolpyruvate carboxykinase activity; P:primary metabolic process; P:single-organism metabolic process
	430	AhypoNutrisol_DN6056_c0_g2_i1	-1.28003	4.12134	4.70694e-08	1.01801e-06	fe-s cluster assembly factor chloroplastic isoform x1	P:tetraterpenoid biosynthetic process; P:positive regulation of metabolic process; F:purine ribonucleoside binding; P:ribosome biogenesis; C:plastid stroma; P:glucose catabolic process; P:starch metabolic process; P:chloroplast organization; P:plastid membrane organization; P:disaccharide metabolic process; P:RNA metabolic process; P:porphyrin-containing compound biosynthetic process; P:pyruvate …
	431	AhypoNutrisol_DN24831_c0_g1_i1	-2.51582	-0.452176	4.8076e-08	1.03795e-06	uncharacterized protein loc104882869	0
	432	AhypoNutrisol_DN25153_c0_g1_i1	-2.47295	-0.506711	4.83661e-08	1.04238e-06	---NA---	0
	433	AhypoNutrisol_DN7492_c0_g2_i1	-1.5693	1.38426	4.94838e-08	1.0646e-06	---NA---	0
	434	AhypoNutrisol_DN6606_c0_g1_i1	-1.5174	1.86935	5.12612e-08	1.1009e-06	abc transporter g family member 22 isoform x1	F:purine ribonucleoside binding; P:purine ribonucleotide catabolic process; F:nucleoside-triphosphatase activity
	435	AhypoNutrisol_DN7453_c1_g1_i1	-1.24196	5.27005	5.14868e-08	1.10382e-06	glyceraldehyde-3-phosphate cytosolic-like	P:glycosinolate biosynthetic process; F:transition metal ion binding; P:reproductive structure development; P:post-embryonic development; P:response to osmotic stress; P:fluid transport; C:intracellular non-membrane-bounded organelle; P:cellular respiration; P:response to reactive oxygen species; C:extracellular region; P:organelle organization; P:glucose catabolic process; C:organelle membrane; …
	436	AhypoNutrisol_DN24670_c0_g1_i1	-1.50722	1.88495	5.34071e-08	1.14099e-06	abc transporter c family member 14-like	P:establishment of localization; F:organic cyclic compound binding; F:heterocyclic compound binding; F:nucleoside-triphosphatase activity; F:small molecule binding; P:single-organism cellular process
	437	AhypoNutrisol_DN4597_c0_g1_i1	-1.25348	4.77441	5.41897e-08	1.1557e-06	1-phosphatidylinositol-3-phosphate 5-kinase fab1a-like	P:primary metabolic process; P:organic substance metabolic process; F:kinase activity; P:phosphate-containing compound metabolic process
	438	AhypoNutrisol_DN7571_c0_g2_i1	-1.95933	0.45104	5.50875e-08	1.17281e-06	tpa: uncharacterized protein orf247-ct	C:intracellular ribonucleoprotein complex; F:structural molecule activity; C:plastid; P:cellular macromolecule biosynthetic process
	439	AhypoNutrisol_DN7834_c0_g2_i1	-1.29401	3.71259	5.53148e-08	1.17499e-06	nucleolin 2 isoform x2	F:organic cyclic compound binding
	440	AhypoNutrisol_DN16275_c0_g1_i1	-2.34347	-0.203212	5.59503e-08	1.18143e-06	beta-glucosidase 46-like	P:primary metabolic process; F:hydrolase activity, acting on glycosyl bonds
	441	AhypoNutrisol_DN21113_c0_g1_i1	-2.24663	-0.186088	5.59503e-08	1.18143e-06	protein suppressor of phya-105 1 isoform x1	F:heterocyclic compound binding; P:post-embryonic development; F:small molecule binding; P:single-organism cellular process; P:primary metabolic process; C:intracellular part; P:developmental process involved in reproduction; P:response to red or far red light; P:cellular macromolecule metabolic process; F:organic cyclic compound binding; P:cellular response to stimulus; F:transferase activity, t…
	442	AhypoNutrisol_DN6990_c0_g2_i1	-1.75185	0.779758	5.59974e-08	1.18143e-06	chaperonin-like protein isoform 1	0
	443	AhypoNutrisol_DN4429_c0_g3_i1	-1.49932	1.92992	5.60707e-08	1.18143e-06	f-box protein pp2-a12-like	0
	444	AhypoNutrisol_DN2882_c0_g1_i1	-1.63225	1.33432	5.92842e-08	1.247e-06	phosphoethanolamine n-methyltransferase 1-like	P:cellular aromatic compound metabolic process; F:N-methyltransferase activity; P:positive regulation of metabolic process; P:alcohol biosynthetic process; P:cellular modified amino acid metabolic process; P:polyamine metabolic process; P:phospholipid metabolic process; P:starch metabolic process; C:intracellular part; P:disaccharide metabolic process
	445	AhypoNutrisol_DN6456_c0_g1_i1	-1.4843	1.9176	6.01531e-08	1.26311e-06	exocyst complex component exo70b1	P:exocytosis; C:exocyst
	446	AhypoNutrisol_DN1347_c0_g1_i1	-1.96642	0.416454	6.15207e-08	1.28962e-06	tetratricopeptide repeat-like superfamily	0
	447	AhypoNutrisol_DN8355_c0_g2_i1	-1.49101	1.98172	6.75658e-08	1.41392e-06	---NA---	0
	448	AhypoNutrisol_DN2193_c0_g2_i1	-1.81865	0.762636	6.87464e-08	1.43374e-06	nadh-quinone oxidoreductase protein	F:catalytic activity; C:intracellular membrane-bounded organelle; P:primary metabolic process; P:organic substance metabolic process
	449	AhypoNutrisol_DN3541_c0_g1_i1	-1.46982	1.9244	6.96774e-08	1.45068e-06	homeodomain-like superfamily protein isoform 1	F:binding
	450	AhypoNutrisol_DN3965_c0_g1_i1	-1.42861	2.10577	7.02116e-08	1.45933e-06	trehalose-phosphate synthase	F:UDP-glucosyltransferase activity; F:carbohydrate phosphatase activity; P:trehalose metabolic process; P:phosphate-containing compound metabolic process
	451	AhypoNutrisol_DN6555_c0_g1_i1	-1.57081	1.57411	7.14087e-08	1.4817e-06	glucan endo- -beta-glucosidase-like	F:beta-glucosidase activity; P:primary metabolic process
	452	AhypoNutrisol_DN20606_c0_g1_i1	-1.51448	1.81527	7.16001e-08	1.48316e-06	udp-glucuronosyl udp-glucosyltransferase	C:intracellular membrane-bounded organelle
	453	AhypoNutrisol_DN8384_c1_g1_i1	-1.46885	2.07528	7.25539e-08	1.50038e-06	nadh-quinone oxidoreductase protein	F:NADH dehydrogenase (quinone) activity; P:single-organism metabolic process
	454	AhypoNutrisol_DN6174_c0_g1_i1	-1.2959	3.57464	7.3e-08	1.50707e-06	citrate glyoxysomal	P:carbohydrate metabolic process; F:transferase activity, transferring acyl groups
	455	AhypoNutrisol_DN8121_c0_g1_i1	-1.26635	4.08294	7.37242e-08	1.51946e-06	fructose-bisphosphate aldolase cytoplasmic isozyme	F:aldehyde-lyase activity; P:pyruvate metabolic process; C:intracellular part
	456	AhypoNutrisol_DN5404_c0_g1_i1	-1.28841	3.64738	7.50471e-08	1.54413e-06	4-alpha-glucanotransferase dpe2	P:maltose metabolic process; P:positive regulation of metabolic process; P:rhythmic process; F:glycogen debranching enzyme activity; P:cell wall organization; C:cytoplasmic part; F:transferase activity; P:starch metabolic process; F:polysaccharide binding
	457	AhypoNutrisol_DN8361_c0_g1_i1	-1.2098	6.52995	7.53484e-08	1.54773e-06	translation initiation factor if- chloroplastic	P:proton transport; F:purine ribonucleoside binding; P:transcription, DNA-templated; P:purine ribonucleotide catabolic process; C:plastid stroma; F:translation factor activity, RNA binding; P:protein phosphorylation; P:chloroplast organization; C:plastid envelope; P:plastid membrane organization; P:translation; F:nucleoside-triphosphatase activity; P:pyruvate metabolic process
	458	AhypoNutrisol_DN26798_c0_g1_i1	-1.85312	0.551179	7.94201e-08	1.62592e-06	cytochrome p450 71a25-like	F:metal ion binding; F:oxidoreductase activity
	459	AhypoNutrisol_DN17706_c0_g1_i1	-6.5741	-1.56197	8.71198e-08	1.78058e-06	---NA---	0
	460	AhypoNutrisol_DN8375_c0_g1_i1	-1.2418	4.45308	8.77523e-08	1.79053e-06	probable lrr receptor-like serine threonine-protein kinase at3g47570	0
	461	AhypoNutrisol_DN1234_c0_g1_i1	-1.45524	1.85938	9.00816e-08	1.83196e-06	actin-depolymerizing factor	C:cytoskeleton; P:actin polymerization or depolymerization; F:cytoskeletal protein binding
	462	AhypoNutrisol_DN7166_c0_g1_i1	-1.32545	2.94613	9.17909e-08	1.86363e-06	1-deoxy-d-xylulose 5-phosphate chloroplastic	F:oxidoreductase activity, acting on the CH-OH group of donors, NAD or NADP as acceptor; F:cation binding; F:anion binding; P:isoprenoid metabolic process
	463	AhypoNutrisol_DN6191_c0_g1_i1	-1.28048	3.56847	1.00852e-07	2.02082e-06	gamma-glutamyltranspeptidase 3	F:transferase activity, transferring amino-acyl groups; P:protein metabolic process; F:omega peptidase activity; C:intracellular membrane-bounded organelle; P:glutathione metabolic process; P:response to chemical; C:membrane part; C:organelle membrane
	464	AhypoNutrisol_DN9113_c0_g1_i1	-2.54974	-0.721409	1.02078e-07	2.04205e-06	peptidoglycan-binding domain protein	P:cell wall macromolecule metabolic process
	465	AhypoNutrisol_DN20284_c0_g1_i1	-1.57126	1.3492	1.04442e-07	2.08255e-06	abc transporter c family member 3-like	F:ATPase activity, coupled to transmembrane movement of substances; F:purine ribonucleoside binding; P:purine ribonucleotide catabolic process; C:membrane part; P:single-organism transport
	466	AhypoNutrisol_DN1230_c0_g1_i1	-1.55562	1.40495	1.05288e-07	2.09601e-06	abc transporter b family member 13-like	F:nucleotide binding; F:ATPase activity; F:ATP binding; F:ATPase activity, coupled to transmembrane movement of substances; P:transmembrane transport; C:integral component of membrane; P:obsolete ATP catabolic process; P:transport
	467	AhypoNutrisol_DN6834_c0_g1_i1	-1.42116	2.20335	1.07373e-07	2.13407e-06	protein notum homolog	0
	468	AhypoNutrisol_DN16165_c0_g1_i1	-1.49417	1.71037	1.1049e-07	2.19245e-06	abc transporter b family member 13-like	P:establishment of localization; F:purine ribonucleoside binding; P:purine ribonucleotide catabolic process; F:nucleoside-triphosphatase activity; C:membrane part; F:P-P-bond-hydrolysis-driven transmembrane transporter activity
	469	AhypoNutrisol_DN6920_c0_g2_i1	-2.1821	-0.119091	1.21631e-07	2.40963e-06	phosphoinositide phosphatase sac2-like	F:hydrolase activity, acting on ester bonds
	470	AhypoNutrisol_DN23460_c0_g1_i1	-1.5741	1.49843	1.21838e-07	2.40985e-06	---NA---	0
	471	AhypoNutrisol_DN29333_c0_g1_i1	-2.03161	0.151115	1.23432e-07	2.43744e-06	---NA---	0
	472	AhypoNutrisol_DN9428_c0_g1_i1	-1.29983	3.02404	1.30537e-07	2.56946e-06	calvin cycle protein cp12- chloroplastic	0
	473	AhypoNutrisol_DN2154_c0_g1_i1	-1.72027	0.82945	1.3313e-07	2.61629e-06	uncharacterized protein loc100243144	F:zinc ion binding; F:metal ion binding
	474	AhypoNutrisol_DN6608_c0_g1_i1	-1.22248	4.45388	1.38087e-07	2.70504e-06	glutamate--glyoxylate aminotransferase 2	F:transferase activity, transferring nitrogenous groups; P:metabolic process; F:anion binding
	475	AhypoNutrisol_DN8346_c1_g4_i1	-1.17304	17.5608	1.39009e-07	2.71877e-06	ycf68 protein	C:plastid
	476	AhypoNutrisol_DN355_c0_g1_i1	-1.53846	1.49426	1.39702e-07	2.72798e-06	uncharacterized protein mitochondrial	P:inositol phosphate biosynthetic process; C:intracellular membrane-bounded organelle
	477	AhypoNutrisol_DN21415_c0_g1_i1	-2.15471	-0.0658112	1.48135e-07	2.88346e-06	adenylate cyclase	0
	478	AhypoNutrisol_DN29865_c0_g1_i1	-4.93781	-1.57096	1.54093e-07	2.99467e-06	cdh1- partial	0
	479	AhypoNutrisol_DN23167_c0_g1_i1	-2.29126	-0.314461	1.64387e-07	3.18464e-06	---NA---	0
	480	AhypoNutrisol_DN8390_c0_g3_i1	-1.40797	2.07343	1.69498e-07	3.27332e-06	---NA---	0
	481	AhypoNutrisol_DN4778_c0_g1_i1	-1.5555	1.29312	1.7247e-07	3.32025e-06	ankyrin repeat family protein	P:phosphorylation; F:kinase activity
	482	AhypoNutrisol_DN4047_c0_g2_i1	-1.54691	1.29619	1.7247e-07	3.32025e-06	cycloartenol-c-24-methyltransferase	P:steroid metabolic process; F:transferase activity, transferring one-carbon groups
	483	AhypoNutrisol_DN9847_c0_g1_i1	-2.19277	-0.361106	1.7994e-07	3.45864e-06	probable serine incorporator	C:membrane
	484	AhypoNutrisol_DN2196_c0_g2_i1	-1.45532	1.79249	1.80229e-07	3.45876e-06	beta-glucosidase 23	F:transition metal ion binding; C:endoplasmic reticulum part; P:response to osmotic stress; F:protein dimerization activity; P:defense response; P:organelle organization; P:primary metabolic process; P:response to hormone; C:plastid; C:microbody; P:response to symbiont; P:response to cold; C:cell-cell junction; F:glucosidase activity; F:enzyme binding
	485	AhypoNutrisol_DN6604_c0_g2_i1	-1.62849	1.18642	1.82743e-07	3.50153e-06	orf108a (mitochondrion) [Panax ginseng]	0
	486	AhypoNutrisol_DN4971_c0_g1_i1	-1.37257	2.29602	1.84015e-07	3.52039e-06	probable protein phosphatase 2c 34	P:metabolic process; F:hydrolase activity
	487	AhypoNutrisol_DN8048_c0_g1_i1	-1.24326	3.61955	1.90225e-07	3.63353e-06	omega-3 fatty acid chloroplastic	C:plastid membrane; F:oxidoreductase activity, acting on paired donors, with incorporation or reduction of molecular oxygen; P:fatty acid biosynthetic process
	488	AhypoNutrisol_DN4528_c0_g1_i1	-1.29758	2.96742	1.95002e-07	3.71899e-06	aspartic proteinase pcs1	P:protein metabolic process; F:endopeptidase activity
	489	AhypoNutrisol_DN3842_c0_g1_i1	-1.34583	2.3949	1.97249e-07	3.75601e-06	mlp-like protein 43	P:response to stress
	490	AhypoNutrisol_DN4411_c0_g1_i1	-1.49957	1.77796	2.02268e-07	3.83965e-06	uncharacterized protein loc105766164	0
	491	AhypoNutrisol_DN17195_c0_g1_i1	-2.34024	-0.513138	2.0978e-07	3.96996e-06	disease resistance protein rga4	P:carbohydrate metabolic process; P:metabolic process; F:polygalacturonase activity; F:ADP binding; P:cell wall organization; C:extracellular region; F:hydrolase activity, acting on glycosyl bonds; F:hydrolase activity
	492	AhypoNutrisol_DN6749_c0_g2_i1	-1.17574	5.49977	2.18229e-07	4.12205e-06	phosphoglycerate chloroplastic	F:purine ribonucleoside binding; P:photosynthesis, dark reaction; P:pyruvate metabolic process; F:kinase activity; C:plastid; P:phosphate-containing compound metabolic process
	493	AhypoNutrisol_DN181_c0_g2_i1	-1.82486	0.469128	2.26843e-07	4.27308e-06	retrovirus-related pol polyprotein from transposon tnt 1-94	P:nucleic acid metabolic process; P:cellular macromolecule metabolic process; F:organic cyclic compound binding
	494	AhypoNutrisol_DN872_c0_g1_i1	-1.31957	2.74529	2.3166e-07	4.35714e-06	senescence-associated protein dh	C:membrane part
	495	AhypoNutrisol_DN15954_c0_g1_i1	-1.42534	1.91483	2.50168e-07	4.69085e-06	uncharacterized protein loc105040762	P:biological_process
	496	AhypoNutrisol_DN6509_c0_g2_i1	-1.30969	2.72274	2.52117e-07	4.72016e-06	aspartic proteinase-like protein 1	P:protein metabolic process; F:peptidase activity
	497	AhypoNutrisol_DN8383_c0_g1_i1	-1.14713	10.2349	2.6103e-07	4.86475e-06	phosphate chloroplastic	F:purine ribonucleoside binding; F:phosphotransferase activity, paired acceptors; F:cation binding; C:plastid stroma; P:phosphate-containing compound metabolic process; P:monocarboxylic acid metabolic process
	498	AhypoNutrisol_DN3534_c0_g1_i1	-1.3741	2.25125	2.65553e-07	4.94154e-06	expansin-like b1	P:plant-type cell wall modification; P:cell morphogenesis
	499	AhypoNutrisol_DN5793_c0_g2_i1	-1.32959	2.45312	2.69153e-07	5.00095e-06	asr2 protein	P:response to stimulus
	500	AhypoNutrisol_DN23807_c0_g1_i1	-6.44333	-1.65422	2.73614e-07	5.0532e-06	---NA---	0
	501	AhypoNutrisol_DN27263_c0_g1_i1	-6.44333	-1.65422	2.73614e-07	5.0532e-06	---NA---	0
	502	AhypoNutrisol_DN21621_c0_g1_i1	-2.36311	-0.473845	2.79447e-07	5.15316e-06	f-box protein at1g67340-like	0
	503	AhypoNutrisol_DN16774_c0_g1_i1	-1.8526	0.458894	2.86425e-07	5.26602e-06	---NA---	0
	504	AhypoNutrisol_DN1360_c0_g1_i1	-1.32561	2.55218	2.89254e-07	5.29448e-06	nadh dehydrogenase	F:nucleotide binding; F:oxidoreductase activity; F:cofactor binding; C:intracellular membrane-bounded organelle; P:single-organism metabolic process
	505	AhypoNutrisol_DN24848_c0_g1_i1	-1.71329	0.715893	2.89269e-07	5.29448e-06	---NA---	0
	506	AhypoNutrisol_DN7241_c0_g1_i1	-1.21772	3.87271	2.90674e-07	5.31227e-06	cellulose synthase-like protein g3	F:transferase activity, transferring glycosyl groups; C:membrane
	507	AhypoNutrisol_DN5244_c0_g1_i1	-1.18137	4.66222	2.96123e-07	5.39577e-06	photosystem ii core complex proteins chloroplastic	P:generation of precursor metabolites and energy; P:cellular component biogenesis; P:cellular macromolecule metabolic process; P:nitrogen compound metabolic process; C:chloroplast thylakoid; P:cellular component organization; C:photosynthetic membrane; P:primary metabolic process; C:membrane part
	508	AhypoNutrisol_DN5306_c0_g3_i1	-1.77404	0.39948	2.98474e-07	5.43055e-06	nuclear transport factor 2 family protein	P:biological_process
	509	AhypoNutrisol_DN8935_c0_g1_i1	-1.60698	1.04022	3.0586e-07	5.54846e-06	protein suppressor of phya-105 1	P:developmental process involved in reproduction; P:response to red or far red light; P:post-embryonic development; P:cellular response to stimulus; P:single-organism cellular process; F:transferase activity; F:binding; C:intracellular part; P:regulation of biological process
	510	AhypoNutrisol_DN8894_c0_g1_i1	-1.5714	1.04465	3.0586e-07	5.54846e-06	abc transporter c family member 3-like	F:ATPase activity, coupled to transmembrane movement of substances; F:purine ribonucleoside binding; P:purine ribonucleotide catabolic process; C:membrane part; P:amide transport
	511	AhypoNutrisol_DN10270_c0_g1_i1	-1.89024	0.224203	3.18195e-07	5.7637e-06	---NA---	0
	512	AhypoNutrisol_DN8417_c0_g3_i1	-1.14365	7.51892	3.2306e-07	5.8432e-06	uncharacterized protein tcm_037644	C:plastid
	513	AhypoNutrisol_DN10661_c0_g1_i1	-1.75972	0.591467	3.24508e-07	5.85878e-06	uncharacterized protein loc105648015	C:nucleus
	514	AhypoNutrisol_DN21975_c0_g1_i1	-2.58921	-0.643999	3.25355e-07	5.85878e-06	cbl-interacting serine threonine-protein kinase 6-like	F:organic cyclic compound binding; F:heterocyclic compound binding; P:signal transduction; F:protein kinase activity; F:small molecule binding; P:phosphate-containing compound metabolic process
	515	AhypoNutrisol_DN8269_c0_g2_i1	-1.14641	6.54427	3.33661e-07	5.99075e-06	triose phosphate phosphate chloroplastic	F:substrate-specific transmembrane transporter activity; P:generation of precursor metabolites and energy; C:plastid thylakoid; C:plastid membrane; P:sulfur amino acid biosynthetic process; P:triose phosphate transport; P:regulation of protein modification process; C:membrane part
	516	AhypoNutrisol_DN6892_c0_g1_i1	-1.41651	1.79616	3.39155e-07	6.0805e-06	hypothetical protein TSTA_040370 [Talaromyces stipitatus ATCC 10500]	0
	517	AhypoNutrisol_DN267_c0_g1_i1	-1.7524	0.531969	3.42992e-07	6.14031e-06	gag-pol polyprotein	P:macromolecule metabolic process; F:organic cyclic compound binding; P:primary metabolic process
	518	AhypoNutrisol_DN200_c0_g1_i1	-1.82761	0.349753	3.439e-07	6.14758e-06	wall-associated receptor kinase 3-like	F:heterocyclic compound binding; F:organic cyclic compound binding; F:small molecule binding; F:protein kinase activity
	519	AhypoNutrisol_DN13940_c0_g2_i1	-1.66398	0.81623	3.79226e-07	6.73003e-06	omega-3 fatty acid chloroplastic	P:lipid metabolic process
	520	AhypoNutrisol_DN23107_c0_g1_i1	-1.52333	1.28513	3.85127e-07	6.82486e-06	phospholipase a1- chloroplastic	P:lipid metabolic process; C:plastid; F:phospholipase activity
	521	AhypoNutrisol_DN16133_c0_g1_i1	-1.44995	1.79677	3.89987e-07	6.89809e-06	cytochrome p450 cyp72a219-like	F:metal ion binding; F:oxidoreductase activity
	522	AhypoNutrisol_DN1007_c0_g2_i1	-1.62078	0.984416	3.90384e-07	6.89809e-06	peroxisomal membrane 22 kda family protein isoform 1	C:membrane part
	523	AhypoNutrisol_DN1056_c0_g1_i1	-1.38889	1.87975	4.05782e-07	7.14957e-06	serine carboxypeptidase ii-2	P:protein metabolic process; F:carboxypeptidase activity; C:intracellular membrane-bounded organelle; P:intracellular signal transduction
	524	AhypoNutrisol_DN20553_c0_g1_i1	-1.25704	2.87905	4.26693e-07	7.49647e-06	f-box family isoform 1	0
	525	AhypoNutrisol_DN5850_c0_g1_i1	-2.16986	-0.0669496	4.32353e-07	7.58505e-06	60s ribosomal protein l21-1	F:structural molecule activity; C:large ribosomal subunit; C:plastid; P:cellular macromolecule biosynthetic process
	526	AhypoNutrisol_DN6947_c0_g2_i1	-1.25459	2.9064	4.51025e-07	7.90132e-06	monothiol glutaredoxin-s2 protein	P:cellular homeostasis; F:disulfide oxidoreductase activity; P:single-organism metabolic process
	527	AhypoNutrisol_DN21431_c0_g1_i1	-1.59076	0.985715	4.65916e-07	8.15054e-06	protein cdi-like	P:cell morphogenesis involved in differentiation; P:single-multicellular organism process; F:catalytic activity; C:cytoplasmic part
	528	AhypoNutrisol_DN6408_c0_g2_i1	-1.34597	2.16634	4.71258e-07	8.23225e-06	small gtpase	F:purine ribonucleoside binding; P:purine ribonucleotide catabolic process; P:protein localization; C:cell part; P:intracellular signal transduction
	529	AhypoNutrisol_DN21296_c0_g1_i1	-2.37349	-0.63542	4.77213e-07	8.32442e-06	zinc finger protein constans-like 3-like	F:transition metal ion binding; P:proton transport; P:regulation of localization; P:photomorphogenesis; C:intracellular membrane-bounded organelle; P:response to disaccharide; P:regulation of gene expression; F:nucleic acid binding transcription factor activity; P:red or far-red light signaling pathway; P:response to light intensity
	530	AhypoNutrisol_DN3984_c0_g1_i1	-1.85987	0.170449	4.79186e-07	8.33511e-06	---NA---	0
	531	AhypoNutrisol_DN8170_c0_g1_i1	-1.22053	3.28465	5.02819e-07	8.73382e-06	rna-binding (rrm rbd rnp motif) family protein	P:nucleic acid metabolic process; F:nucleic acid binding; P:cellular macromolecule metabolic process; P:single-organism process; C:intracellular part; P:response to stimulus
	532	AhypoNutrisol_DN11339_c0_g1_i1	-1.34582	1.9926	5.06555e-07	8.78625e-06	defensin-like protein	P:multi-organism process; P:response to stress
	533	AhypoNutrisol_DN544_c0_g1_i1	-2.39887	-0.429104	5.10331e-07	8.83298e-06	traf-like family protein	C:cell-cell junction; P:metal ion transport; C:plastid
	534	AhypoNutrisol_DN1890_c0_g1_i1	-1.81088	0.295644	5.10689e-07	8.83298e-06	e3 ubiquitin-protein ligase cop1	P:developmental process involved in reproduction; F:transition metal ion binding; P:regulation of photomorphogenesis; P:response to external stimulus; C:cullin-RING ubiquitin ligase complex; C:nucleoplasm part; P:stomatal movement; P:photoperiodism; P:DNA metabolic process; F:transferase activity; P:flavonoid metabolic process; P:response to absence of light
	535	AhypoNutrisol_DN8198_c0_g1_i1	-1.12505	6.25913	5.57017e-07	9.6207e-06	carbonic anhydrase 2 isoform x1	F:transition metal ion binding; F:hydro-lyase activity; P:single-organism process
	536	AhypoNutrisol_DN6650_c0_g1_i1	-1.42133	1.60558	5.63687e-07	9.72222e-06	rrna promoter binding protein	0
	537	AhypoNutrisol_DN19864_c0_g1_i1	-1.9665	0.0236907	5.74047e-07	9.87313e-06	probable inactive patatin-like protein 9	F:catalytic activity; P:meristem maintenance; P:primary metabolic process
	538	AhypoNutrisol_DN7179_c0_g1_i1	-1.16686	4.11294	5.76062e-07	9.88941e-06	kinesin-like protein kca2	F:tubulin binding; F:purine ribonucleoside binding; C:microtubule associated complex; P:microtubule-based process; F:motor activity
	539	AhypoNutrisol_DN8194_c0_g1_i1	-1.16279	4.43104	5.95043e-07	1.01771e-05	cytochrome c biogenesis fn	F:tetrapyrrole binding; C:intracellular membrane-bounded organelle; F:cofactor transporter activity; P:cofactor transport; P:cellular protein complex assembly
	540	AhypoNutrisol_DN5450_c0_g2_i1	-1.56837	0.928831	6.0353e-07	1.03079e-05	rhomboid-related intramembrane serine protease family isoform 1	P:proteolysis; C:integral component of membrane; F:serine-type endopeptidase activity; F:peptidase activity
	541	AhypoNutrisol_DN13549_c0_g1_i1	-1.74473	0.362031	6.16147e-07	1.04942e-05	abc transporter b family member 13-like	F:ATPase activity, coupled to transmembrane movement of substances; F:purine ribonucleoside binding; P:purine ribonucleotide catabolic process; C:membrane part; P:amide transport; P:response to stimulus
	542	AhypoNutrisol_DN20304_c0_g1_i1	-2.29865	-0.373343	6.34225e-07	1.07871e-05	carrier protein mitochondrial-like	F:transition metal ion binding; C:intracellular non-membrane-bounded organelle; P:single-organism cellular process; P:organelle organization; C:membrane part; P:glucose metabolic process; P:proteasome assembly; C:plastid envelope; P:nucleotide transport; F:ATP transmembrane transporter activity; P:cellular metabolic compound salvage; P:response to topologically incorrect protein; C:external encap…
	543	AhypoNutrisol_DN1455_c0_g1_i1	-1.44369	1.53585	6.52548e-07	1.10528e-05	atpx_spiol ame: full=atp synthase subunit b chloroplastic ame: full=atp synthase f sector subunit b ame: full=atpase subunit ii flags: precursor	C:proton-transporting two-sector ATPase complex, proton-transporting domain; F:purine ribonucleoside binding; P:hydrogen transport; F:monovalent inorganic cation transmembrane transporter activity; C:chloroplast part; P:ATP biosynthetic process
	544	AhypoNutrisol_DN3167_c0_g1_i1	-1.45603	1.34164	6.92417e-07	1.16894e-05	uncharacterized protein loc104891732 isoform x2	0
	545	AhypoNutrisol_DN6804_c0_g1_i1	-1.25388	2.74931	6.92993e-07	1.16894e-05	uncharacterized protein loc105639802 isoform x1	0
	546	AhypoNutrisol_DN8406_c1_g1_i1	-1.22218	3.08843	7.32879e-07	1.23452e-05	---NA---	0
	547	AhypoNutrisol_DN1597_c0_g1_i1	-1.65631	0.65416	7.6051e-07	1.2758e-05	nep1-interacting protein 1-like	F:transition metal ion binding
	548	AhypoNutrisol_DN27033_c0_g1_i1	-1.97344	-0.00462001	7.62194e-07	1.27688e-05	probable nucleoredoxin 1	F:protein-disulfide reductase activity; P:cell redox homeostasis; P:oxidation-reduction process
	549	AhypoNutrisol_DN14345_c0_g1_i1	-2.07912	-0.308371	7.70605e-07	1.28921e-05	disease resistance partial	F:purine ribonucleoside binding
	550	AhypoNutrisol_DN17159_c0_g1_i1	-1.97815	-0.0817781	7.8277e-07	1.30778e-05	serine carboxypeptidase-like 51	P:protein metabolic process; F:carboxypeptidase activity; P:defense response, incompatible interaction; P:cellular response to stress
	551	AhypoNutrisol_DN12002_c0_g1_i1	-2.26481	-0.223208	7.87905e-07	1.31457e-05	---NA---	0
	552	AhypoNutrisol_DN5332_c0_g2_i1	-1.23755	2.87926	7.95318e-07	1.32395e-05	f-box fbd lrr-repeat protein at5g56810	0
	553	AhypoNutrisol_DN6787_c0_g1_i1	-1.3923	1.58278	8.00516e-07	1.33018e-05	proline transporter 2-like	C:membrane part
	554	AhypoNutrisol_DN6406_c0_g1_i1	-1.37057	1.81947	8.13964e-07	1.3507e-05	dnaj homolog subfamily b member 3	0
	555	AhypoNutrisol_DN17721_c0_g1_i1	-2.28512	-0.5209	8.19701e-07	1.35472e-05	aquaporin nip2-1-like	P:establishment of localization; C:membrane part
	556	AhypoNutrisol_DN11324_c0_g1_i1	-6.29973	-1.75189	8.73006e-07	1.43894e-05	---NA---	0
	557	AhypoNutrisol_DN20282_c0_g1_i1	-2.07447	-0.254316	9.18352e-07	1.5076e-05	zinc finger mym-type protein 1-like	F:binding
	558	AhypoNutrisol_DN8384_c3_g2_i1	-1.12996	4.75612	9.60155e-07	1.57169e-05	nadh dehydrogenase subunit 2	F:NADH dehydrogenase (quinone) activity; P:establishment of localization; F:cofactor binding; C:intracellular membrane-bounded organelle; P:respiratory electron transport chain; C:membrane part; C:organelle inner membrane
	559	AhypoNutrisol_DN7705_c0_g1_i1	-1.09074	9.53336	9.61238e-07	1.57169e-05	hypothetical protein (mitochondrion) [Vicia faba]	C:intracellular membrane-bounded organelle; F:transferase activity, transferring phosphorus-containing groups; P:phosphorylation
	560	AhypoNutrisol_DN8874_c0_g1_i1	-1.4895	1.17137	9.77624e-07	1.59635e-05	smr (small related) domain-containing isoform 1	C:cytoplasm; P:N-terminal protein myristoylation
	561	AhypoNutrisol_DN680_c0_g1_i1	-1.66862	0.573604	1.028e-06	1.67436e-05	hypothetical protein BVRB_4g092370 [Beta vulgaris subsp. vulgaris]	0
	562	AhypoNutrisol_DN1240_c0_g1_i1	-1.1874	3.12319	1.10755e-06	1.79417e-05	probable sulfate transporter	P:sulfate transport; F:inorganic anion transmembrane transporter activity; C:cell-cell junction; P:single-organism cellular process; F:secondary active transmembrane transporter activity; C:membrane part
	563	AhypoNutrisol_DN20247_c0_g1_i1	-1.46857	1.16427	1.14397e-06	1.85073e-05	phospholipase a1- chloroplastic	P:primary metabolic process; F:hydrolase activity
	564	AhypoNutrisol_DN784_c0_g2_i1	-1.40248	1.48681	1.19192e-06	1.92323e-05	g-type lectin s-receptor-like serine threonine-protein kinase at4g03230 isoform x2	F:ATP binding; P:recognition of pollen; F:protein kinase activity; F:transferase activity, transferring phosphorus-containing groups; F:protein serine/threonine kinase activity; P:protein phosphorylation
	565	AhypoNutrisol_DN13620_c0_g1_i1	-1.86832	0.0912822	1.25926e-06	2.02307e-05	gdsl esterase lipase exl3-like	F:hydrolase activity
	566	AhypoNutrisol_DN26354_c0_g1_i1	-2.92474	-0.985626	1.26205e-06	2.02307e-05	cytochrome p450 cyp72a219-like	F:tetrapyrrole binding; F:transition metal ion binding; F:oxidoreductase activity; P:single-organism metabolic process
	567	AhypoNutrisol_DN5759_c0_g1_i1	-1.40198	1.54547	1.29788e-06	2.07239e-05	---NA---	0
	568	AhypoNutrisol_DN8136_c0_g3_i1	-1.28298	2.09301	1.3305e-06	2.11895e-05	hexose carrier protein hex6-like	F:transmembrane transporter activity; F:oxidoreductase activity; C:membrane; P:single-organism transport
	569	AhypoNutrisol_DN9695_c0_g2_i1	-1.93144	-0.0260731	1.34368e-06	2.13717e-05	f-box family protein	0
	570	AhypoNutrisol_DN5236_c0_g3_i1	-1.25406	2.21345	1.39893e-06	2.21642e-05	rhodanese-like domain-containing protein chloroplastic	C:plastid thylakoid; P:positive regulation of metabolic process; C:chloroplast part; P:glucose catabolic process; P:starch metabolic process; C:plastid envelope; P:disaccharide metabolic process
	571	AhypoNutrisol_DN8035_c0_g1_i1	-1.57095	0.735093	1.40776e-06	2.22752e-05	leucine-rich repeat-containing protein ddb_g0290503	C:intracellular non-membrane-bounded organelle; F:binding; C:organelle membrane; C:plastid
	572	AhypoNutrisol_DN6083_c0_g1_i1	-2.05857	-0.113586	1.41738e-06	2.23986e-05	elongation factor 1-alpha	C:cell-cell junction; F:protein binding; F:purine ribonucleoside binding; P:purine ribonucleotide catabolic process; C:intracellular membrane-bounded organelle; F:nucleoside-triphosphatase activity; F:translation factor activity, RNA binding; C:cytoplasmic part; P:cellular macromolecule biosynthetic process
	573	AhypoNutrisol_DN2324_c0_g1_i1	-1.37487	1.61782	1.42858e-06	2.25465e-05	galactosyltransferase family protein	P:response to hormone
	574	AhypoNutrisol_DN7760_c0_g2_i1	-1.12125	4.37773	1.43696e-06	2.26497e-05	---NA---	0
	575	AhypoNutrisol_DN7250_c0_g1_i1	-1.335	1.82206	1.45319e-06	2.2876e-05	metal-nicotianamine transporter ysl3-like	F:cation binding; P:single-organism cellular process
	576	AhypoNutrisol_DN13395_c0_g1_i1	-1.77745	0.383954	1.46485e-06	2.30301e-05	cytochrome p450 90b1	F:tetrapyrrole binding; F:transition metal ion binding; F:oxidoreductase activity; P:single-organism metabolic process
	577	AhypoNutrisol_DN5255_c0_g1_i1	-1.16224	3.37734	1.48807e-06	2.33652e-05	nad kinase chloroplastic-like isoform x1	P:nicotinamide nucleotide metabolic process; F:kinase activity
	578	AhypoNutrisol_DN3229_c0_g2_i1	-1.30569	2.02154	1.49198e-06	2.33965e-05	---NA---	0
	579	AhypoNutrisol_DN991_c0_g1_i1	-1.36084	1.67044	1.53134e-06	2.39832e-05	uncharacterized protein loc104901003	0
	580	AhypoNutrisol_DN952_c0_g2_i1	-3.17908	-1.36085	1.59061e-06	2.48797e-05	heat shock protein 83	F:protein binding; F:purine ribonucleoside binding; P:cellular protein metabolic process; C:intracellular part; P:response to stimulus
	581	AhypoNutrisol_DN7098_c0_g2_i1	-1.37219	1.44742	1.70083e-06	2.64686e-05	thioredoxin f- chloroplastic-like	P:cellular homeostasis; F:disulfide oxidoreductase activity; P:ether metabolic process; F:binding; C:plastid
	582	AhypoNutrisol_DN7758_c0_g2_i1	-1.2775	2.15305	1.72508e-06	2.68115e-05	nac transcription factor 29	F:nucleic acid binding; P:reproductive shoot system development; P:response to other organism; C:intracellular membrane-bounded organelle; P:animal organ senescence; P:regulation of gene expression; F:nucleic acid binding transcription factor activity; P:defense response; P:cell growth; P:cellular macromolecule biosynthetic process
	583	AhypoNutrisol_DN4327_c0_g1_i1	-1.24651	2.24143	1.72724e-06	2.68115e-05	ribosomal protein l12 atp-dependent clp protease adaptor protein family protein isoform 1	P:protein metabolic process; P:macromolecule catabolic process; C:intracellular ribonucleoprotein complex; F:hydrolase activity
	584	AhypoNutrisol_DN4564_c0_g3_i1	-1.97711	-0.27524	1.74206e-06	2.70075e-05	trab domain-containing protein isoform x1	P:biological_process
	585	AhypoNutrisol_DN7252_c0_g1_i1	-1.29041	2.08557	1.77497e-06	2.74483e-05	cbl-interacting serine threonine-protein kinase 11	P:response to acid chemical; P:response to abiotic stimulus; F:protein binding; F:purine ribonucleoside binding; P:jasmonic acid metabolic process; P:response to other organism; P:cellular protein modification process; F:protein serine/threonine kinase activity; P:phosphate-containing compound metabolic process; P:response to stress; P:second-messenger-mediated signaling; P:hormone-mediated signa…
	586	AhypoNutrisol_DN27612_c0_g1_i1	-1.62968	0.747406	1.78567e-06	2.75443e-05	fructose-bisphosphate cytoplasmic isozyme-like	F:aldehyde-lyase activity; F:transition metal ion binding; P:acetyl-CoA metabolic process; P:response to disaccharide; P:response to osmotic stress; P:fluid transport; C:intracellular non-membrane-bounded organelle; C:extracellular region; P:organelle organization; P:proteasome assembly; P:glucose catabolic process; P:response to hexose; C:organelle membrane; C:plastid; C:organelle envelope; C:ce…
	587	AhypoNutrisol_DN7348_c0_g1_i1	-1.09852	4.68063	1.79056e-06	2.7585e-05	glucose-1-phosphate adenylyltransferase small subunit chloroplastic	P:glycogen metabolic process; F:purine ribonucleoside binding; F:adenylyltransferase activity; P:starch metabolic process; C:plastid
	588	AhypoNutrisol_DN5807_c0_g1_i1	-1.28835	2.01586	1.80823e-06	2.78223e-05	uncharacterized permease	C:organelle envelope; F:nucleobase-containing compound transmembrane transporter activity; P:response to light stimulus; P:flavonoid metabolic process; P:single-organism transport; P:pyrimidine-containing compound salvage
	589	AhypoNutrisol_DN19649_c0_g1_i1	-1.22381	2.5985	1.81154e-06	2.78383e-05	mitochondrial uncoupling protein 5-like	P:single-organism intracellular transport; P:single-organism cellular process; C:membrane part; C:organelle membrane
	590	AhypoNutrisol_DN442_c0_g1_i1	-1.54798	1.0021	1.82455e-06	2.80031e-05	uncharacterized protein loc105767078	0
	591	AhypoNutrisol_DN29093_c0_g1_i1	-2.55903	-0.887346	1.83523e-06	2.80616e-05	---NA---	0
	592	AhypoNutrisol_DN24589_c0_g1_i1	-2.40888	-0.890907	1.83523e-06	2.80616e-05	---NA---	0
	593	AhypoNutrisol_DN1012_c0_g2_i1	-1.59017	0.76986	1.85819e-06	2.83773e-05	spx domain-containing protein 4	0
	594	AhypoNutrisol_DN28018_c0_g1_i1	-2.7597	-1.10616	1.97476e-06	3.00827e-05	60s ribosomal protein l3-1	P:glycosinolate biosynthetic process; P:RNA modification; F:structural molecule activity; P:post-embryonic animal morphogenesis; P:starch metabolic process; C:organelle membrane; C:plastid; P:disaccharide metabolic process; P:developmental process involved in reproduction; C:cell-cell junction; F:phosphatase activity; C:large ribosomal subunit; C:external encapsulating structure; F:kinase activit…
	595	AhypoNutrisol_DN2899_c0_g1_i1	-1.33371	1.80936	2.00952e-06	3.05741e-05	---NA---	0
	596	AhypoNutrisol_DN28483_c0_g1_i1	-1.29232	1.9406	2.05935e-06	3.12934e-05	phospholipase a1- chloroplastic	P:lipid metabolic process; C:plastid; F:phospholipase activity
	597	AhypoNutrisol_DN23219_c0_g1_i1	-1.19194	2.70103	2.11986e-06	3.21332e-05	uncharacterized protein loc104883422	F:nucleic acid binding; C:plastid
	598	AhypoNutrisol_DN19713_c0_g2_i1	-1.3255	1.86341	2.13315e-06	3.22949e-05	abc transporter c family member 14-like	P:establishment of localization; F:purine ribonucleoside binding; P:purine ribonucleotide catabolic process; F:nucleoside-triphosphatase activity; C:membrane part; F:P-P-bond-hydrolysis-driven transmembrane transporter activity
	599	AhypoNutrisol_DN7849_c0_g1_i1	-1.16085	3.25274	2.16039e-06	3.26668e-05	serine hydroxymethyltransferase 4	P:serine family amino acid metabolic process; F:anion binding; F:hydroxymethyl-, formyl- and related transferase activity; P:one-carbon metabolic process
[truncated: 367 more rows]

## Sheet: All genes expressed in drought
		A hypochondriacus	DROUGHT
[truncated: 12,264 more rows]

[truncated: 1 more sheets: A. hypo_DEG_DROU_only]
