# Supplementary material for: Transcriptome and metabolite profiles reveal differential molecular responses of wild and cultivated amaranth species to water deficit and salt stress
Source: Planta. 2026 Jan 29;263(3):59. doi: 10.1007/s00425-026-04927-x (PMC12855421; doi:10.1007/s00425-026-04927-x)
Supplement: Supplementary file 4 — Supplementary file4 (XLSX 59 KB) [file 425_2026_4927_MOESM4_ESM.xlsx]

## Sheet: Cluster_1
			Cluster 1
			##Databases: KEGG PATHWAY, Gene Ontology
			##Statistical test method: hypergeometric test / Fisher's exact test
			##FDR correction method: Benjamini and Hochberg
			#Term	Database	ID	Input number	Background number	P-Value	Corrected P-Value	Input	Hyperlink
			Biosynthesis of secondary metabolites	KEGG PATHWAY	ath01110	19	1664	0.00601297	0.0687799	Q9ZPS3|P46643|Q9M884|Q8L7W7|Q9FEA2|Q0WVX5|Q56YA5|P55229|Q570B4|P0DKC4|Q8W033|Q8GYN9|Q944G9|P25819|Q9M2E2|P37271|Q1H537|Q9SW18|O22287	http://www.genome.jp/kegg-bin/show_pathway?ath01110/ath:AT5G17230%09red/ath:AT2G26250%09red/ath:AT5G18660%09red/ath:AT4G34240%09red/ath:AT4G18240%09red/ath:AT2G02010%09red/ath:AT3G01820%09red/ath:AT5G36790%09red/ath:AT3G02570%09red/ath:AT2G30970%09red/ath:AT4G38970%09red/ath:AT3G61220%09red/ath:AT2G39770%09red/ath:AT4G25080%09red/ath:AT1G60550%09red/ath:AT2G13360%09red/ath:AT5G19220%09red/ath:AT4…
			Starch and sucrose metabolism	KEGG PATHWAY	ath00500	5	227	0.0129754	0.112799	Q94CD8|P55229|O23553|Q9LRA7|Q0WVX5	http://www.genome.jp/kegg-bin/show_pathway?ath00500/ath:AT4G17090%09red/ath:AT3G13560%09red/ath:AT5G19220%09red/ath:AT4G18240%09red/ath:AT1G23870%09red
			Porphyrin and chlorophyll metabolism	KEGG PATHWAY	ath00860	3	80	0.0135248	0.116029	Q1H537|Q9SW18|Q9FEA2	http://www.genome.jp/kegg-bin/show_pathway?ath00860/ath:AT5G18660%09red/ath:AT4G25080%09red/ath:AT5G64050%09red
			Alanine, aspartate and glutamate metabolism	KEGG PATHWAY	ath00250	3	82	0.0144139	0.118599	Q9ZPS3|Q56YA5|P46643	http://www.genome.jp/kegg-bin/show_pathway?ath00250/ath:AT2G13360%09red/ath:AT2G30970%09red/ath:AT2G02010%09red
			ABC transporters	KEGG PATHWAY	ath02010	2	31	0.0165314	0.128315	Q9C7F8|Q9C7F2	http://www.genome.jp/kegg-bin/show_pathway?ath02010/ath:AT1G27940%09red/ath:AT1G28010%09red
			Fructose and mannose metabolism	KEGG PATHWAY	ath00051	3	98	0.0227008	0.155799	Q9M884|Q944G9|O22287	http://www.genome.jp/kegg-bin/show_pathway?ath00051/ath:AT2G39770%09red/ath:AT3G02570%09red/ath:AT4G38970%09red
			Photosynthesis - antenna proteins	KEGG PATHWAY	ath00196	2	38	0.0237669	0.159753	Q8LCQ4|Q9C639	http://www.genome.jp/kegg-bin/show_pathway?ath00196/ath:AT1G45474%09red/ath:AT1G19150%09red
			Metabolic pathways	KEGG PATHWAY	ath01100	29	3392	0.034223	0.193005	P46643|Q9M884|Q9FEA2|P25819|P55229|O04846|P0DKC4|Q944G9|Q93ZE5|Q0WVX5|Q43870|Q8W033|Q8GYN9|Q7XZP5|F4JML5|Q9C639|Q9SW18|Q9ZPS3|Q8L7W7|Q8LCQ4|Q94CD8|Q56YA5|O23553|Q570B4|Q9LRA7|P37271|Q1H537|Q9SSJ8|O22287	http://www.genome.jp/kegg-bin/show_pathway?ath01100/ath:AT5G17230%09red/ath:AT5G18660%09red/ath:AT1G45474%09red/ath:AT4G16800%09red/ath:AT5G64050%09red/ath:AT3G52720%09red/ath:AT1G23870%09red/ath:AT4G35090%09red/ath:AT4G25080%09red/ath:AT1G19920%09red/ath:AT1G60550%09red/ath:AT4G18240%09red/ath:AT2G02010%09red/ath:AT1G71010%09red/ath:AT4G17090%09red/ath:AT2G39770%09red/ath:AT2G30970%09red/ath:AT3…
			Peroxisome	KEGG PATHWAY	ath04146	3	119	0.0367594	0.193905	P25819|Q56YA5|Q9SRQ3	http://www.genome.jp/kegg-bin/show_pathway?ath04146/ath:AT2G13360%09red/ath:AT3G03490%09red/ath:AT4G35090%09red
			Glyoxylate and dicarboxylate metabolism	KEGG PATHWAY	ath00630	3	134	0.0489678	0.196107	P0DKC4|Q56YA5|P25819	http://www.genome.jp/kegg-bin/show_pathway?ath00630/ath:AT2G13360%09red/ath:AT5G36790%09red/ath:AT4G35090%09red
	Nombre de los genes dentro de las rutas metabolicas
	Num	UniprotID	Pathway	Idgene	Protein Names
	1	Q9ZPS3	Biosynthesis of secondary metabolites	AhypoNutrisol_DN5089_c0_g1_i1	Glutamate decarboxylase 4 (GAD 4) (EC 4.1.1.15)
	2	P46643	Biosynthesis of secondary metabolites	AhypoNutrisol_DN1435_c0_g1_i1	Aspartate aminotransferase, mitochondrial (EC 2.6.1.1) (Transaminase A)
	3	Q9M884	Biosynthesis of secondary metabolites	AhypoNutrisol_DN25781_c0_g1_i1	Mannose-6-phosphate isomerase 1 (EC 5.3.1.8) (Phosphohexomutase 1) (Phosphomannose isomerase 1) (PMI1) (Protein MATERNAL EFFECT EMBRYO ARREST 31)
	4	Q8L7W7	Biosynthesis of secondary metabolites	AhypoNutrisol_DN2003_c0_g2_i1	Probable adenylate kinase 7, mitochondrial (EC 2.7.4.3) (ATP-AMP transphosphorylase 7) (ATP:AMP phosphotransferase) (Adenylate monophosphate kinase 7) (AMK7)
	5	Q9FEA2	Biosynthesis of secondary metabolites	AhypoNutrisol_DN3729_c0_g1_i1	Glutamate--tRNA ligase, chloroplastic/mitochondrial (EC 6.1.1.17) (AtERS) (Glutamyl-tRNA synthetase) (GluRS) (Protein OVULE ABORTION 3)
	6	Q0WVX5	Biosynthesis of secondary metabolites	AhypoNutrisol_DN15833_c0_g1_i1	Probable starch synthase 4, chloroplastic/amyloplastic (AtSS4) (EC 2.4.1.21) (Soluble starch synthase IV) (SSIV)
	7	Q56YA5	Biosynthesis of secondary metabolites	AhypoNutrisol_DN4434_c0_g1_i1	Serine--glyoxylate aminotransferase (EC 2.6.1.45) (Alanine--glyoxylate aminotransferase) (AGT) (EC 2.6.1.44) (Asparagine aminotransferase) (EC 2.6.1.-) (Serine--pyruvate aminotransferase) (EC 2.6.1.51)
	8	P55229	Biosynthesis of secondary metabolites	AhypoNutrisol_DN1380_c0_g1_i1	Glucose-1-phosphate adenylyltransferase large subunit 1, chloroplastic (EC 2.7.7.27) (ADP-glucose pyrophosphorylase) (ADP-glucose synthase) (AGPase S) (Alpha-D-glucose-1-phosphate adenyl transferase)
	9	Q570B4	Biosynthesis of secondary metabolites	AhypoNutrisol_DN1303_c0_g1_i1	3-ketoacyl-CoA synthase 10 (KCS-10) (EC 2.3.1.199) (Protein FIDDLEHEAD) (Very long-chain fatty acid condensing enzyme 10) (VLCFA condensing enzyme 10)
	10	P0DKC4	Biosynthesis of secondary metabolites	AhypoNutrisol_DN5124_c0_g1_i1	Phosphoglycolate phosphatase 1B, chloroplastic (EC 3.1.3.18)
	11	Q8W033	Biosynthesis of secondary metabolites	AhypoNutrisol_DN6276_c0_g2_i1	Aldehyde dehydrogenase family 3 member I1, chloroplastic (AtALDH3) (Ath-ALDH3) (EC 1.2.1.3)
	12	Q8GYN9	Biosynthesis of secondary metabolites	AhypoNutrisol_DN17660_c0_g1_i1	1,4-dihydroxy-2-naphthoyl-CoA synthase, peroxisomal (DHNS) (EC 4.1.3.36) (Enoyl-CoA hydratase/isomerase D) (ECHID) (Naphthoate synthase)
	13	Q944G9	Biosynthesis of secondary metabolites	AhypoNutrisol_DN8111_c0_g2_i1	Fructose-bisphosphate aldolase 2, chloroplastic (AtFBA2) (EC 4.1.2.13)
	14	P25819	Biosynthesis of secondary metabolites	AhypoNutrisol_DN7634_c0_g1_i1	Catalase-2 (EC 1.11.1.6)
	15	Q9M2E2	Biosynthesis of secondary metabolites	AhypoNutrisol_DN28252_c0_g1_i1	(+)-neomenthol dehydrogenase (EC 1.1.1.-) (EC 1.1.1.208) (Menthone:neomenthol reductase) (Short-chain dehydrogenase/reductase 1) (AtSDR1)
	16	P37271	Biosynthesis of secondary metabolites	AhypoNutrisol_DN2934_c0_g1_i1	Phytoene synthase, chloroplastic (EC 2.5.1.32)
	17	Q1H537	Biosynthesis of secondary metabolites	AhypoNutrisol_DN2542_c0_g1_i1	Divinyl chlorophyllide a 8-vinyl-reductase, chloroplastic (EC 1.3.1.75) (Protein PALE-GREEN AND CHLOROPHYLL B REDUCED 2)
	18	Q9SW18	Biosynthesis of secondary metabolites	AhypoNutrisol_DN6473_c0_g1_i1	Magnesium protoporphyrin IX methyltransferase, chloroplastic (EC 2.1.1.11)
	19	O22287	Biosynthesis of secondary metabolites	AhypoNutrisol_DN7743_c0_g1_i1	Mannose-1-phosphate guanylyltransferase 1 (EC 2.7.7.13) (GDP-mannose pyrophosphorylase 1) (Protein CYTOKINESIS DEFECTIVE 1) (Protein EMBRYO DEFECTIVE 101) (Protein HYPERSENSITIVE TO AMMONIUM ION 1) (Protein SENSITIVE TO OZONE 1) (Protein VITAMIN C DEFECTIVE 1)
	20	Q94CD8	Starch and sucrose metabolism	AhypoNutrisol_DN12821_c0_g1_i1	Glucan endo-1,3-beta-glucosidase 4 (EC 3.2.1.39) ((1->3)-beta-glucan endohydrolase 4) ((1->3)-beta-glucanase 4) (Beta-1,3-endoglucanase 4) (Beta-1,3-glucanase 4)
	21	P55229	Starch and sucrose metabolism	AhypoNutrisol_DN1380_c0_g1_i1	Glucose-1-phosphate adenylyltransferase large subunit 1, chloroplastic (EC 2.7.7.27) (ADP-glucose pyrophosphorylase) (ADP-glucose synthase) (AGPase S) (Alpha-D-glucose-1-phosphate adenyl transferase)
	22	O23553	Starch and sucrose metabolism	AhypoNutrisol_DN4400_c0_g1_i1	Beta-amylase 3, chloroplastic (EC 3.2.1.2) (1,4-alpha-D-glucan maltohydrolase) (Beta-amylase 8) (Chloroplast beta-amylase) (CT-BMY)
	23	Q9LRA7	Starch and sucrose metabolism	AhypoNutrisol_DN8911_c0_g1_i1	Probable alpha,alpha-trehalose-phosphate synthase [UDP-forming] 9 (EC 2.4.1.15) (Trehalose-6-phosphate synthase 9) (AtTPS9)
	24	Q0WVX5	Starch and sucrose metabolism	AhypoNutrisol_DN15833_c0_g1_i1	Probable starch synthase 4, chloroplastic/amyloplastic (AtSS4) (EC 2.4.1.21) (Soluble starch synthase IV) (SSIV)
	25	Q1H537	Porphyrin and chlorophyll metabolism	AhypoNutrisol_DN2542_c0_g1_i1	Divinyl chlorophyllide a 8-vinyl-reductase, chloroplastic (EC 1.3.1.75) (Protein PALE-GREEN AND CHLOROPHYLL B REDUCED 2)
	26	Q9SW18	Porphyrin and chlorophyll metabolism	AhypoNutrisol_DN6473_c0_g1_i1	Magnesium protoporphyrin IX methyltransferase, chloroplastic (EC 2.1.1.11)
	27	Q9FEA2	Porphyrin and chlorophyll metabolism	AhypoNutrisol_DN3729_c0_g1_i1	Glutamate--tRNA ligase, chloroplastic/mitochondrial (EC 6.1.1.17) (AtERS) (Glutamyl-tRNA synthetase) (GluRS) (Protein OVULE ABORTION 3)
	28	Q9ZPS3	Alanine, aspartate and glutamate metabolism	AhypoNutrisol_DN5089_c0_g1_i1	Glutamate decarboxylase 4 (GAD 4) (EC 4.1.1.15)
	29	Q56YA5	Alanine, aspartate and glutamate metabolism	AhypoNutrisol_DN4434_c0_g1_i1	Serine--glyoxylate aminotransferase (EC 2.6.1.45) (Alanine--glyoxylate aminotransferase) (AGT) (EC 2.6.1.44) (Asparagine aminotransferase) (EC 2.6.1.-) (Serine--pyruvate aminotransferase) (EC 2.6.1.51)
	30	P46643	Alanine, aspartate and glutamate metabolism	AhypoNutrisol_DN1435_c0_g1_i1	Aspartate aminotransferase, mitochondrial (EC 2.6.1.1) (Transaminase A)
	31	Q9C7F8	ABC transporters	AhypoNutrisol_DN1230_c0_g1_i1	ABC transporter B family member 13 (ABC transporter ABCB.13) (AtABCB13) (P-glycoprotein 13) (Putative multidrug resistance protein 15)
	32	Q9C7F2	ABC transporters	AhypoNutrisol_DN9061_c0_g1_i1	ABC transporter B family member 14 (ABC transporter ABCB.14) (AtABCB14) (Multidrug resistance protein 12) (P-glycoprotein 14)
	33	Q9M884	Fructose and mannose metabolism	AhypoNutrisol_DN25781_c0_g1_i1	Mannose-6-phosphate isomerase 1 (EC 5.3.1.8) (Phosphohexomutase 1) (Phosphomannose isomerase 1) (PMI1) (Protein MATERNAL EFFECT EMBRYO ARREST 31)
	34	Q944G9	Fructose and mannose metabolism	AhypoNutrisol_DN8111_c0_g2_i1	Fructose-bisphosphate aldolase 2, chloroplastic (AtFBA2) (EC 4.1.2.13)
	35	O22287	Fructose and mannose metabolism	AhypoNutrisol_DN7743_c0_g1_i1	Mannose-1-phosphate guanylyltransferase 1 (EC 2.7.7.13) (GDP-mannose pyrophosphorylase 1) (Protein CYTOKINESIS DEFECTIVE 1) (Protein EMBRYO DEFECTIVE 101) (Protein HYPERSENSITIVE TO AMMONIUM ION 1) (Protein SENSITIVE TO OZONE 1) (Protein VITAMIN C DEFECTIVE 1)
	36	Q8LCQ4	Photosynthesis - antenna proteins	AhypoNutrisol_DN1137_c0_g1_i1	Photosystem I chlorophyll a/b-binding protein 6, chloroplastic (LHCI type III LHCA6)
	37	Q9C639	Photosynthesis - antenna proteins	AhypoNutrisol_DN5709_c0_g1_i1	Photosystem I chlorophyll a/b-binding protein 5, chloroplastic (Lhca5) (LHCI type III LHCA5)
	38	P46643	Metabolic pathways	AhypoNutrisol_DN1435_c0_g1_i1	Aspartate aminotransferase, mitochondrial (EC 2.6.1.1) (Transaminase A)
	39	Q9M884	Metabolic pathways	AhypoNutrisol_DN25781_c0_g1_i1	Mannose-6-phosphate isomerase 1 (EC 5.3.1.8) (Phosphohexomutase 1) (Phosphomannose isomerase 1) (PMI1) (Protein MATERNAL EFFECT EMBRYO ARREST 31)
	40	Q9FEA2	Metabolic pathways	AhypoNutrisol_DN3729_c0_g1_i1	Glutamate--tRNA ligase, chloroplastic/mitochondrial (EC 6.1.1.17) (AtERS) (Glutamyl-tRNA synthetase) (GluRS) (Protein OVULE ABORTION 3)
	41	P25819	Metabolic pathways	AhypoNutrisol_DN7634_c0_g1_i1	Catalase-2 (EC 1.11.1.6)
	42	P55229	Metabolic pathways	AhypoNutrisol_DN1380_c0_g1_i1	Glucose-1-phosphate adenylyltransferase large subunit 1, chloroplastic (EC 2.7.7.27) (ADP-glucose pyrophosphorylase) (ADP-glucose synthase) (AGPase S) (Alpha-D-glucose-1-phosphate adenyl transferase)
	43	O04846	Metabolic pathways	AhypoNutrisol_DN4784_c0_g2_i1	Alpha carbonic anhydrase 1, chloroplastic (AtaCA1) (AtalphaCA1) (EC 4.2.1.1) (Alpha carbonate dehydratase 1)
	44	P0DKC4	Metabolic pathways	AhypoNutrisol_DN5124_c0_g1_i1	Phosphoglycolate phosphatase 1B, chloroplastic (EC 3.1.3.18)
	45	Q944G9	Metabolic pathways	AhypoNutrisol_DN8111_c0_g2_i1	Fructose-bisphosphate aldolase 2, chloroplastic (AtFBA2) (EC 4.1.2.13)
	46	Q93ZE5	Metabolic pathways	AhypoNutrisol_DN6516_c0_g1_i1	Probable acylpyruvase FAHD1, mitochondrial (EC 3.7.1.5) (Fumarylacetoacetate hydrolase domain-containing protein 1) (FAH domain-containing protein 1)
	47	Q0WVX5	Metabolic pathways	AhypoNutrisol_DN15833_c0_g1_i1	Probable starch synthase 4, chloroplastic/amyloplastic (AtSS4) (EC 2.4.1.21) (Soluble starch synthase IV) (SSIV)
	48	Q43870	Metabolic pathways	AhypoNutrisol_DN26893_c0_g1_i1	ATP sulfurylase 2 (EC 2.7.7.4)
	49	Q8W033	Metabolic pathways	AhypoNutrisol_DN6276_c0_g2_i1	Aldehyde dehydrogenase family 3 member I1, chloroplastic (AtALDH3) (Ath-ALDH3) (EC 1.2.1.3)
	50	Q8GYN9	Metabolic pathways	AhypoNutrisol_DN17660_c0_g1_i1	1,4-dihydroxy-2-naphthoyl-CoA synthase, peroxisomal (DHNS) (EC 4.1.3.36) (Enoyl-CoA hydratase/isomerase D) (ECHID) (Naphthoate synthase)
	51	Q7XZP5	Metabolic pathways	AhypoNutrisol_DN10760_c0_g1_i1	L-ascorbate peroxidase 5, peroxisomal (AtAPx04) (EC 1.11.1.11)
	52	F4JML5	Metabolic pathways	AhypoNutrisol_DN4002_c0_g1_i1	Probable enoyl-CoA hydratase 2, mitochondrial (EC 4.2.1.17)
	53	Q9C639	Metabolic pathways	AhypoNutrisol_DN5709_c0_g1_i1	Photosystem I chlorophyll a/b-binding protein 5, chloroplastic (Lhca5) (LHCI type III LHCA5)
	54	Q9SW18	Metabolic pathways	AhypoNutrisol_DN6473_c0_g1_i1	Magnesium protoporphyrin IX methyltransferase, chloroplastic (EC 2.1.1.11)
	55	Q9ZPS3	Metabolic pathways	AhypoNutrisol_DN5089_c0_g1_i1	Glutamate decarboxylase 4 (GAD 4) (EC 4.1.1.15)
	56	Q8L7W7	Metabolic pathways	AhypoNutrisol_DN2003_c0_g2_i1	Probable adenylate kinase 7, mitochondrial (EC 2.7.4.3) (ATP-AMP transphosphorylase 7) (ATP:AMP phosphotransferase) (Adenylate monophosphate kinase 7) (AMK7)
	57	Q8LCQ4	Metabolic pathways	AhypoNutrisol_DN1137_c0_g1_i1	Photosystem I chlorophyll a/b-binding protein 6, chloroplastic (LHCI type III LHCA6)
	58	Q94CD8	Metabolic pathways	AhypoNutrisol_DN12821_c0_g1_i1	Glucan endo-1,3-beta-glucosidase 4 (EC 3.2.1.39) ((1->3)-beta-glucan endohydrolase 4) ((1->3)-beta-glucanase 4) (Beta-1,3-endoglucanase 4) (Beta-1,3-glucanase 4)
	59	Q56YA5	Metabolic pathways	AhypoNutrisol_DN4434_c0_g1_i1	Serine--glyoxylate aminotransferase (EC 2.6.1.45) (Alanine--glyoxylate aminotransferase) (AGT) (EC 2.6.1.44) (Asparagine aminotransferase) (EC 2.6.1.-) (Serine--pyruvate aminotransferase) (EC 2.6.1.51)
	60	O23553	Metabolic pathways	AhypoNutrisol_DN4400_c0_g1_i1	Beta-amylase 3, chloroplastic (EC 3.2.1.2) (1,4-alpha-D-glucan maltohydrolase) (Beta-amylase 8) (Chloroplast beta-amylase) (CT-BMY)
	61	Q570B4	Metabolic pathways	AhypoNutrisol_DN1303_c0_g1_i1	3-ketoacyl-CoA synthase 10 (KCS-10) (EC 2.3.1.199) (Protein FIDDLEHEAD) (Very long-chain fatty acid condensing enzyme 10) (VLCFA condensing enzyme 10)
	62	Q9LRA7	Metabolic pathways	AhypoNutrisol_DN8911_c0_g1_i1	Probable alpha,alpha-trehalose-phosphate synthase [UDP-forming] 9 (EC 2.4.1.15) (Trehalose-6-phosphate synthase 9) (AtTPS9)
	63	P37271	Metabolic pathways	AhypoNutrisol_DN2934_c0_g1_i1	Phytoene synthase, chloroplastic (EC 2.5.1.32)
	64	Q1H537	Metabolic pathways	AhypoNutrisol_DN2542_c0_g1_i1	Divinyl chlorophyllide a 8-vinyl-reductase, chloroplastic (EC 1.3.1.75) (Protein PALE-GREEN AND CHLOROPHYLL B REDUCED 2)
	65	Q9SSJ8	Metabolic pathways	AhypoNutrisol_DN1803_c0_g1_i1	Putative 1-phosphatidylinositol-3-phosphate 5-kinase FAB1C (Phosphatidylinositol 3-phosphate 5-kinase) (EC 2.7.1.150) (Phosphatidylinositol 3-phosphate 5-kinase type III) (PIPkin-III) (Type III PIP kinase) (Protein FORMS APLOID AND BINUCLEATE CELLS 1C)
	66	O22287	Metabolic pathways	AhypoNutrisol_DN7743_c0_g1_i1	Mannose-1-phosphate guanylyltransferase 1 (EC 2.7.7.13) (GDP-mannose pyrophosphorylase 1) (Protein CYTOKINESIS DEFECTIVE 1) (Protein EMBRYO DEFECTIVE 101) (Protein HYPERSENSITIVE TO AMMONIUM ION 1) (Protein SENSITIVE TO OZONE 1) (Protein VITAMIN C DEFECTIVE 1)
	67	P25819	Peroxisome	AhypoNutrisol_DN7634_c0_g1_i1	Catalase-2 (EC 1.11.1.6)
	68	Q56YA5	Peroxisome	AhypoNutrisol_DN4434_c0_g1_i1	Serine--glyoxylate aminotransferase (EC 2.6.1.45) (Alanine--glyoxylate aminotransferase) (AGT) (EC 2.6.1.44) (Asparagine aminotransferase) (EC 2.6.1.-) (Serine--pyruvate aminotransferase) (EC 2.6.1.51)
	69	Q9SRQ3	Peroxisome	AhypoNutrisol_DN10010_c0_g1_i1	Peroxisome biogenesis protein 19-1 (Peroxin-19-1) (AtPEX19-1) (Peroxisomal membrane protein import receptor PEX19-1)
	70	P0DKC4	Glyoxylate and dicarboxylate metabolism	AhypoNutrisol_DN5124_c0_g1_i1	Phosphoglycolate phosphatase 1B, chloroplastic (EC 3.1.3.18)
	71	Q56YA5	Glyoxylate and dicarboxylate metabolism	AhypoNutrisol_DN4434_c0_g1_i1	Serine--glyoxylate aminotransferase (EC 2.6.1.45) (Alanine--glyoxylate aminotransferase) (AGT) (EC 2.6.1.44) (Asparagine aminotransferase) (EC 2.6.1.-) (Serine--pyruvate aminotransferase) (EC 2.6.1.51)
	72	P25819	Glyoxylate and dicarboxylate metabolism	AhypoNutrisol_DN7634_c0_g1_i1	Catalase-2 (EC 1.11.1.6)

## Sheet: C1_subcluster1_2_3
			Cluster C1																				Cluster C1																				Cluster C1
			up in A hypochondriacus control and salinity (blue color )																				up in A hypochondriacus control & salinity; no change in A hybridus salinity (most dark color in the heatmap)																				up in A hypochondriacus salinity (blue color)
			##Databases: KEGG PATHWAY, Gene Ontology																				##Databases: KEGG PATHWAY, Gene Ontology																				##Databases: KEGG PATHWAY, Gene Ontology
			##Statistical test method: hypergeometric test / Fisher's exact test																				##Statistical test method: hypergeometric test / Fisher's exact test																				##Statistical test method: hypergeometric test / Fisher's exact test
			##FDR correction method: Benjamini and Hochberg																				##FDR correction method: Benjamini and Hochberg																				##FDR correction method: Benjamini and Hochberg
			#Term	Database	ID	Input number	Background number	P-Value	Corrected P-Value	Input	Hyperlink												#Term	Database	ID	Input number	Background number	P-Value	Corrected P-Value	Input	Hyperlink	Idgene	Protein Names										#Term	Database	ID	Input number	Background number	P-Value	Corrected P-Value
			ABC transporters	KEGG PATHWAY	ath02010	2	31	0.000529077	0.017384	Q9C7F8|Q9C7F2	http://www.genome.jp/kegg-bin/show_pathway?ath02010/ath:AT1G27940%09red/ath:AT1G28010%09red												Monobactam biosynthesis	KEGG PATHWAY	ath00261	1	24	0.0304112	0.115906	Q43870	http://www.genome.jp/kegg-bin/show_pathway?ath00261/ath:AT1G19920%09red	AhypoNutrisol_DN26893_c0_g1_i1	ATP sulfurylase 2 (EC 2.7.7.4)										Starch and sucrose metabolism	KEGG PATHWAY	ath00500	4	227	0.0116077	0.0989711
			Phagosome	KEGG PATHWAY	ath04145	2	169	0.013326	0.0516077	Q0WV25|Q9SSJ8	http://www.genome.jp/kegg-bin/show_pathway?ath04145/ath:AT1G71010%09red/ath:AT1G04820%09red												Selenocompound metabolism	KEGG PATHWAY	ath00450	1	26	0.0328047	0.115906	Q43870	http://www.genome.jp/kegg-bin/show_pathway?ath00450/ath:AT1G19920%09red	AhypoNutrisol_DN26893_c0_g1_i1	ATP sulfurylase 2 (EC 2.7.7.4)										Biosynthesis of secondary metabolites	KEGG PATHWAY	ath01110	12	1664	0.025133	0.148813
			Metabolic pathways	KEGG PATHWAY	ath01100	8	3392	0.0200716	0.0598392	Q9ZPS3|Q9M884|Q8L7W7|Q93ZE5|P55229|Q7XZP5|Q9SSJ8|Q9SW18	http://www.genome.jp/kegg-bin/show_pathway?ath01100/ath:AT2G02010%09red/ath:AT4G15940%09red/ath:AT1G71010%09red/ath:AT3G02570%09red/ath:AT3G01820%09red/ath:AT4G25080%09red/ath:AT4G35970%09red/ath:AT5G19220%09red												Carotenoid biosynthesis	KEGG PATHWAY	ath00906	1	36	0.0446853	0.117602	P37271	http://www.genome.jp/kegg-bin/show_pathway?ath00906/ath:AT5G17230%09red	AhypoNutrisol_DN2934_c0_g1_i1	Phytoene synthase, chloroplastic (EC 2.5.1.32)										Valine, leucine and isoleucine degradation	KEGG PATHWAY	ath00280	2	77	0.0360297	0.148813
			Taurine and hypotaurine metabolism	KEGG PATHWAY	ath00430	1	20	0.0212974	0.0603423	Q9ZPS3	http://www.genome.jp/kegg-bin/show_pathway?ath00430/ath:AT2G02010%09red												Photosynthesis - antenna proteins	KEGG PATHWAY	ath00196	1	38	0.0470442	0.117602	Q8LCQ4	http://www.genome.jp/kegg-bin/show_pathway?ath00196/ath:AT1G19150%09red	AhypoNutrisol_DN1137_c0_g1_i1	Photosystem I chlorophyll a/b-binding protein 6, chloroplastic (LHCI type III LHCA6)										Porphyrin and chlorophyll metabolism	KEGG PATHWAY	ath00860	2	80	0.0385548	0.148813
			Amino sugar and nucleotide sugar metabolism	KEGG PATHWAY	ath00520	2	219	0.0215857	0.0603423	Q9M884|P55229	http://www.genome.jp/kegg-bin/show_pathway?ath00520/ath:AT3G02570%09red/ath:AT5G19220%09red																																Arginine and proline metabolism	KEGG PATHWAY	ath00330	2	80	0.0385548	0.148813
			Biosynthesis of secondary metabolites	KEGG PATHWAY	ath01110	5	1664	0.026889	0.0644216	Q9ZPS3|Q9M884|Q8L7W7|P55229|Q9SW18	http://www.genome.jp/kegg-bin/show_pathway?ath01110/ath:AT3G01820%09red/ath:AT2G02010%09red/ath:AT4G25080%09red/ath:AT5G19220%09red/ath:AT3G02570%09red																																Alanine, aspartate and glutamate metabolism	KEGG PATHWAY	ath00250	2	82	0.0402747	0.148813
			Butanoate metabolism	KEGG PATHWAY	ath00650	1	28	0.0292938	0.0667087	Q9ZPS3	http://www.genome.jp/kegg-bin/show_pathway?ath00650/ath:AT2G02010%09red																																Limonene and pinene degradation	KEGG PATHWAY	ath00903	1	10	0.0407204	0.148813
			Thiamine metabolism	KEGG PATHWAY	ath00730	1	32	0.0332682	0.0695607	Q8L7W7	http://www.genome.jp/kegg-bin/show_pathway?ath00730/ath:AT3G01820%09red												No hay un enriquecimiento de alguna ruta metabolica																				Monoterpenoid biosynthesis	KEGG PATHWAY	ath00902	1	11	0.0443395	0.148813
	Num	UniprotID	Description	Idgene	Protein Names																																				Num	UniprotID	Description	Idgene	Protein Names
	1	Q9C7F8	ABC transporters	AhypoNutrisol_DN1230_c0_g1_i1	ABC transporter B family member 13 (ABC transporter ABCB.13) (AtABCB13) (P-glycoprotein 13) (Putative multidrug resistance protein 15)																																				1	Q94CD8	Starch and sucrose metabolism	AhypoNutrisol_DN12821_c0_g1_i1	Glucan endo-1,3-beta-glucosidase 4 (EC 3.2.1.39) ((1->3)-beta-glucan endohydrolase 4) ((1->3)-beta-glucanase 4) (Beta-1,3-endoglucanase 4) (Beta-1,3-glucanase 4)
	2	Q9C7F2	ABC transporters	AhypoNutrisol_DN9061_c0_g1_i1	ABC transporter B family member 14 (ABC transporter ABCB.14) (AtABCB14) (Multidrug resistance protein 12) (P-glycoprotein 14)																																				2	O23553	Starch and sucrose metabolism	AhypoNutrisol_DN4400_c0_g1_i1	Beta-amylase 3, chloroplastic (EC 3.2.1.2) (1,4-alpha-D-glucan maltohydrolase) (Beta-amylase 8) (Chloroplast beta-amylase) (CT-BMY)
	3	Q0WV25	Phagosome	AhypoNutrisol_DN6185_c0_g1_i1	Tubulin alpha-4 chain																																				3	Q9LRA7	Starch and sucrose metabolism	AhypoNutrisol_DN8911_c0_g1_i1	Probable alpha,alpha-trehalose-phosphate synthase [UDP-forming] 9 (EC 2.4.1.15) (Trehalose-6-phosphate synthase 9) (AtTPS9)
	4	Q9SSJ8	Phagosome	AhypoNutrisol_DN1803_c0_g1_i1	Putative 1-phosphatidylinositol-3-phosphate 5-kinase FAB1C (Phosphatidylinositol 3-phosphate 5-kinase) (EC 2.7.1.150) (Phosphatidylinositol 3-phosphate 5-kinase type III) (PIPkin-III) (Type III PIP kinase) (Protein FORMS APLOID AND BINUCLEATE CELLS 1C)																																				4	Q0WVX5	Starch and sucrose metabolism	AhypoNutrisol_DN15833_c0_g1_i1	Probable starch synthase 4, chloroplastic/amyloplastic (AtSS4) (EC 2.4.1.21) (Soluble starch synthase IV) (SSIV)
	5	Q9ZPS3	Metabolic pathways	AhypoNutrisol_DN5089_c0_g1_i1	Glutamate decarboxylase 4 (GAD 4) (EC 4.1.1.15)																																				5	P46643	Biosynthesis of secondary metabolites	AhypoNutrisol_DN1435_c0_g1_i1	Aspartate aminotransferase, mitochondrial (EC 2.6.1.1) (Transaminase A)
	6	Q9M884	Metabolic pathways	AhypoNutrisol_DN25781_c0_g1_i1	Mannose-6-phosphate isomerase 1 (EC 5.3.1.8) (Phosphohexomutase 1) (Phosphomannose isomerase 1) (PMI1) (Protein MATERNAL EFFECT EMBRYO ARREST 31)																																				6	Q9FEA2	Biosynthesis of secondary metabolites	AhypoNutrisol_DN3729_c0_g1_i1	Glutamate--tRNA ligase, chloroplastic/mitochondrial (EC 6.1.1.17) (AtERS) (Glutamyl-tRNA synthetase) (GluRS) (Protein OVULE ABORTION 3)
	7	Q8L7W7	Metabolic pathways	AhypoNutrisol_DN2003_c0_g2_i1	Probable adenylate kinase 7, mitochondrial (EC 2.7.4.3) (ATP-AMP transphosphorylase 7) (ATP:AMP phosphotransferase) (Adenylate monophosphate kinase 7) (AMK7)																																				7	Q0WVX5	Biosynthesis of secondary metabolites	AhypoNutrisol_DN15833_c0_g1_i1	Probable starch synthase 4, chloroplastic/amyloplastic (AtSS4) (EC 2.4.1.21) (Soluble starch synthase IV) (SSIV)
	8	Q93ZE5	Metabolic pathways	AhypoNutrisol_DN6516_c0_g1_i1	Probable acylpyruvase FAHD1, mitochondrial (EC 3.7.1.5) (Fumarylacetoacetate hydrolase domain-containing protein 1) (FAH domain-containing protein 1)																																				8	P25819	Biosynthesis of secondary metabolites	AhypoNutrisol_DN7634_c0_g1_i1	Catalase-2 (EC 1.11.1.6)
	9	P55229	Metabolic pathways	AhypoNutrisol_DN1380_c0_g1_i1	Glucose-1-phosphate adenylyltransferase large subunit 1, chloroplastic (EC 2.7.7.27) (ADP-glucose pyrophosphorylase) (ADP-glucose synthase) (AGPase S) (Alpha-D-glucose-1-phosphate adenyl transferase)																																				9	Q570B4	Biosynthesis of secondary metabolites	AhypoNutrisol_DN1303_c0_g1_i1	3-ketoacyl-CoA synthase 10 (KCS-10) (EC 2.3.1.199) (Protein FIDDLEHEAD) (Very long-chain fatty acid condensing enzyme 10) (VLCFA condensing enzyme 10)
	10	Q7XZP5	Metabolic pathways	AhypoNutrisol_DN10760_c0_g1_i1	L-ascorbate peroxidase 5, peroxisomal (AtAPx04) (EC 1.11.1.11)																																				10	Q8GYN9	Biosynthesis of secondary metabolites	AhypoNutrisol_DN17660_c0_g1_i1	1,4-dihydroxy-2-naphthoyl-CoA synthase, peroxisomal (DHNS) (EC 4.1.3.36) (Enoyl-CoA hydratase/isomerase D) (ECHID) (Naphthoate synthase)
	11	Q9SSJ8	Metabolic pathways	AhypoNutrisol_DN1803_c0_g1_i1	Putative 1-phosphatidylinositol-3-phosphate 5-kinase FAB1C (Phosphatidylinositol 3-phosphate 5-kinase) (EC 2.7.1.150) (Phosphatidylinositol 3-phosphate 5-kinase type III) (PIPkin-III) (Type III PIP kinase) (Protein FORMS APLOID AND BINUCLEATE CELLS 1C)																																				11	Q944G9	Biosynthesis of secondary metabolites	AhypoNutrisol_DN8111_c0_g2_i1	Fructose-bisphosphate aldolase 2, chloroplastic (AtFBA2) (EC 4.1.2.13)
	12	Q9SW18	Metabolic pathways	AhypoNutrisol_DN6473_c0_g1_i1	Magnesium protoporphyrin IX methyltransferase, chloroplastic (EC 2.1.1.11)																																				12	Q56YA5	Biosynthesis of secondary metabolites	AhypoNutrisol_DN4434_c0_g1_i1	Serine--glyoxylate aminotransferase (EC 2.6.1.45) (Alanine--glyoxylate aminotransferase) (AGT) (EC 2.6.1.44) (Asparagine aminotransferase) (EC 2.6.1.-) (Serine--pyruvate aminotransferase) (EC 2.6.1.51)
	13	Q9ZPS3	Taurine and hypotaurine metabolism	AhypoNutrisol_DN5089_c0_g1_i1	Glutamate decarboxylase 4 (GAD 4) (EC 4.1.1.15)																																				13	Q9M2E2	Biosynthesis of secondary metabolites	AhypoNutrisol_DN28252_c0_g1_i1	(+)-neomenthol dehydrogenase (EC 1.1.1.-) (EC 1.1.1.208) (Menthone:neomenthol reductase) (Short-chain dehydrogenase/reductase 1) (AtSDR1)
	14	Q9M884	Amino sugar and nucleotide sugar metabolism	AhypoNutrisol_DN25781_c0_g1_i1	Mannose-6-phosphate isomerase 1 (EC 5.3.1.8) (Phosphohexomutase 1) (Phosphomannose isomerase 1) (PMI1) (Protein MATERNAL EFFECT EMBRYO ARREST 31)																																				14	Q8W033	Biosynthesis of secondary metabolites	AhypoNutrisol_DN6276_c0_g2_i1	Aldehyde dehydrogenase family 3 member I1, chloroplastic (AtALDH3) (Ath-ALDH3) (EC 1.2.1.3)
	15	P55229	Amino sugar and nucleotide sugar metabolism	AhypoNutrisol_DN1380_c0_g1_i1	Glucose-1-phosphate adenylyltransferase large subunit 1, chloroplastic (EC 2.7.7.27) (ADP-glucose pyrophosphorylase) (ADP-glucose synthase) (AGPase S) (Alpha-D-glucose-1-phosphate adenyl transferase)																																				15	Q1H537	Biosynthesis of secondary metabolites	AhypoNutrisol_DN2542_c0_g1_i1	Divinyl chlorophyllide a 8-vinyl-reductase, chloroplastic (EC 1.3.1.75) (Protein PALE-GREEN AND CHLOROPHYLL B REDUCED 2)
	16	Q9ZPS3	Biosynthesis of secondary metabolites	AhypoNutrisol_DN5089_c0_g1_i1	Glutamate decarboxylase 4 (GAD 4) (EC 4.1.1.15)																																				16	O22287	Biosynthesis of secondary metabolites	AhypoNutrisol_DN7743_c0_g1_i1	Mannose-1-phosphate guanylyltransferase 1 (EC 2.7.7.13) (GDP-mannose pyrophosphorylase 1) (Protein CYTOKINESIS DEFECTIVE 1) (Protein EMBRYO DEFECTIVE 101) (Protein HYPERSENSITIVE TO AMMONIUM ION 1) (Protein SENSITIVE TO OZONE 1) (Protein VITAMIN C DEFECTIVE 1)
	17	Q9M884	Biosynthesis of secondary metabolites	AhypoNutrisol_DN25781_c0_g1_i1	Mannose-6-phosphate isomerase 1 (EC 5.3.1.8) (Phosphohexomutase 1) (Phosphomannose isomerase 1) (PMI1) (Protein MATERNAL EFFECT EMBRYO ARREST 31)																																				17	F4JML5	Valine, leucine and isoleucine degradation	AhypoNutrisol_DN4002_c0_g1_i1	Probable enoyl-CoA hydratase 2, mitochondrial (EC 4.2.1.17)
	18	Q8L7W7	Biosynthesis of secondary metabolites	AhypoNutrisol_DN2003_c0_g2_i1	Probable adenylate kinase 7, mitochondrial (EC 2.7.4.3) (ATP-AMP transphosphorylase 7) (ATP:AMP phosphotransferase) (Adenylate monophosphate kinase 7) (AMK7)																																				18	Q8W033	Valine, leucine and isoleucine degradation	AhypoNutrisol_DN6276_c0_g2_i1	Aldehyde dehydrogenase family 3 member I1, chloroplastic (AtALDH3) (Ath-ALDH3) (EC 1.2.1.3)
	19	P55229	Biosynthesis of secondary metabolites	AhypoNutrisol_DN1380_c0_g1_i1	Glucose-1-phosphate adenylyltransferase large subunit 1, chloroplastic (EC 2.7.7.27) (ADP-glucose pyrophosphorylase) (ADP-glucose synthase) (AGPase S) (Alpha-D-glucose-1-phosphate adenyl transferase)																																				19	Q1H537	Porphyrin and chlorophyll metabolism	AhypoNutrisol_DN2542_c0_g1_i1	Divinyl chlorophyllide a 8-vinyl-reductase, chloroplastic (EC 1.3.1.75) (Protein PALE-GREEN AND CHLOROPHYLL B REDUCED 2)
	20	Q9SW18	Biosynthesis of secondary metabolites	AhypoNutrisol_DN6473_c0_g1_i1	Magnesium protoporphyrin IX methyltransferase, chloroplastic (EC 2.1.1.11)																																				20	Q9FEA2	Porphyrin and chlorophyll metabolism	AhypoNutrisol_DN3729_c0_g1_i1	Glutamate--tRNA ligase, chloroplastic/mitochondrial (EC 6.1.1.17) (AtERS) (Glutamyl-tRNA synthetase) (GluRS) (Protein OVULE ABORTION 3)
	21	Q9ZPS3	Butanoate metabolism	AhypoNutrisol_DN5089_c0_g1_i1	Glutamate decarboxylase 4 (GAD 4) (EC 4.1.1.15)																																				21	P46643	Arginine and proline metabolism	AhypoNutrisol_DN1435_c0_g1_i1	Aspartate aminotransferase, mitochondrial (EC 2.6.1.1) (Transaminase A)
	22	Q8L7W7	Thiamine metabolism	AhypoNutrisol_DN2003_c0_g2_i1	Probable adenylate kinase 7, mitochondrial (EC 2.7.4.3) (ATP-AMP transphosphorylase 7) (ATP:AMP phosphotransferase) (Adenylate monophosphate kinase 7) (AMK7)																																				22	Q8W033	Arginine and proline metabolism	AhypoNutrisol_DN6276_c0_g2_i1	Aldehyde dehydrogenase family 3 member I1, chloroplastic (AtALDH3) (Ath-ALDH3) (EC 1.2.1.3)
																																									23	P46643	Alanine, aspartate and glutamate metabolism	AhypoNutrisol_DN1435_c0_g1_i1	Aspartate aminotransferase, mitochondrial (EC 2.6.1.1) (Transaminase A)
																																									24	Q56YA5	Alanine, aspartate and glutamate metabolism	AhypoNutrisol_DN4434_c0_g1_i1	Serine--glyoxylate aminotransferase (EC 2.6.1.45) (Alanine--glyoxylate aminotransferase) (AGT) (EC 2.6.1.44) (Asparagine aminotransferase) (EC 2.6.1.-) (Serine--pyruvate aminotransferase) (EC 2.6.1.51)
																																									25	Q8W033	Limonene and pinene degradation	AhypoNutrisol_DN6276_c0_g2_i1	Aldehyde dehydrogenase family 3 member I1, chloroplastic (AtALDH3) (Ath-ALDH3) (EC 1.2.1.3)
																																									26	Q9M2E2	Monoterpenoid biosynthesis	AhypoNutrisol_DN28252_c0_g1_i1	(+)-neomenthol dehydrogenase (EC 1.1.1.-) (EC 1.1.1.208) (Menthone:neomenthol reductase) (Short-chain dehydrogenase/reductase 1) (AtSDR1)
[truncated: 2 more columns]

## Sheet: Cluster_2
			Cluster 2
			##Databases: KEGG PATHWAY, Gene Ontology
			##Statistical test method: hypergeometric test / Fisher's exact test
			##FDR correction method: Benjamini and Hochberg
			#Term	Database	ID	Input number	Background number	P-Value	Corrected P-Value	Input	Hyperlink
			Metabolic pathways	KEGG PATHWAY	ath01100	17	3392	2.12402e-05	0.0057561	Q9S7E9|O49543|P93306|Q42588|Q9C5W3|Q9FZH5|Q9S850|Q9AST3|Q42059|Q9C942|Q8LKS5|Q9SYM4|Q9SAJ4|Q9LF33|Q9LIR6|P55217|Q9LZG0	http://www.genome.jp/kegg-bin/show_pathway?ath01100/ath:AT5G15490%09red/ath:AT1G21640%09red/ath:AT1G70580%09red/ath:AT1G14290%09red/ath:AT1G52760%09red/ath:AT5G27600%09red/ath:AT5G03300%09red/ath:AT3G23920%09red/ath:AT5G65720%09red/ath:AT3G01910%09red/ath:AT3G01120%09red/ath:ArthMp043%09red/ath:AT1G64390%09red/ath:AT1G67070%09red/ath:AT1G78580%09red/ath:AT1G55920%09red/ath:AT1G79550%09red
			Sulfur metabolism	KEGG PATHWAY	ath00920	3	63	0.000174573	0.0236546	Q42588|Q9S850|P55217	http://www.genome.jp/kegg-bin/show_pathway?ath00920/ath:AT3G01910%09red/ath:AT3G01120%09red/ath:AT1G55920%09red
			Biosynthesis of amino acids	KEGG PATHWAY	ath01230	4	395	0.00409798	0.0870236	Q9S7E9|Q9SAJ4|Q42588|P55217	http://www.genome.jp/kegg-bin/show_pathway?ath01230/ath:AT1G70580%09red/ath:AT3G01120%09red/ath:AT1G55920%09red/ath:AT1G79550%09red
			Circadian rhythm - plant	KEGG PATHWAY	ath04712	2	60	0.00462763	0.0870236	O80536|P40228	http://www.genome.jp/kegg-bin/show_pathway?ath04712/ath:AT1G09530%09red/ath:AT5G47080%09red
			Starch and sucrose metabolism	KEGG PATHWAY	ath00500	3	227	0.0063206	0.0870236	Q42059|Q9LIR6|Q9SYM4	http://www.genome.jp/kegg-bin/show_pathway?ath00500/ath:AT3G23920%09red/ath:AT1G78580%09red/ath:AT1G64390%09red
			Carbon fixation in photosynthetic organisms	KEGG PATHWAY	ath00710	2	113	0.0151808	0.0875036	Q9S7E9|Q9SAJ4	http://www.genome.jp/kegg-bin/show_pathway?ath00710/ath:AT1G79550%09red/ath:AT1G70580%09red
			Sulfur relay system	KEGG PATHWAY	ath04122	1	19	0.032058	0.102209	O49543	http://www.genome.jp/kegg-bin/show_pathway?ath04122/ath:AT5G65720%09red
			Carbon metabolism	KEGG PATHWAY	ath01200	3	441	0.0358639	0.102892	Q9S7E9|Q9SAJ4|Q42588	http://www.genome.jp/kegg-bin/show_pathway?ath01200/ath:AT1G79550%09red/ath:AT1G55920%09red/ath:AT1G70580%09red
			Cysteine and methionine metabolism	KEGG PATHWAY	ath00270	2	184	0.0370282	0.102892	Q42588|P55217	http://www.genome.jp/kegg-bin/show_pathway?ath00270/ath:AT3G01120%09red/ath:AT1G55920%09red
			Nicotinate and nicotinamide metabolism	KEGG PATHWAY	ath00760	1	23	0.0383472	0.102892	Q9C5W3	http://www.genome.jp/kegg-bin/show_pathway?ath00760/ath:AT1G21640%09red
			Selenocompound metabolism	KEGG PATHWAY	ath00450	1	26	0.0430377	0.107002	P55217	http://www.genome.jp/kegg-bin/show_pathway?ath00450/ath:AT3G01120%09red
	Nombre de los genes dentro de las rutas metabolicas
	Num	UniprotID	Pathway	Idgene	Protein Names
	1	Q9S7E9	Metabolic pathways	AhypoNutrisol_DN6608_c0_g1_i1	Glutamate--glyoxylate aminotransferase 2 (AtGGT2) (EC 2.6.1.4) (Alanine aminotransferase GGT2) (EC 2.6.1.2) (Alanine--glyoxylate aminotransferase GGT2) (EC 2.6.1.44) (Alanine-2-oxoglutarate aminotransferase 2) (EC 2.6.1.-)
	2	O49543	Metabolic pathways	AhypoNutrisol_DN2746_c0_g1_i1	Cysteine desulfurase, mitochondrial (EC 2.8.1.7) (NIFS homolog 1) (AtNIFS1) (Protein AtMtNifS)
	3	P93306	Metabolic pathways	AhypoNutrisol_DN8346_c1_g2_i1	NADH dehydrogenase [ubiquinone] iron-sulfur protein 2 (EC 7.1.1.2) (NADH dehydrogenase subunit 7)
	4	Q42588	Metabolic pathways	AhypoNutrisol_DN6681_c0_g2_i1	Serine acetyltransferase 1, chloroplastic (AtSAT-1) (EC 2.3.1.30) (AtSERAT2;1) (SAT-p)
	5	Q9C5W3	Metabolic pathways	AhypoNutrisol_DN5255_c0_g1_i1	NAD kinase 2, chloroplastic (AtNADK-2) (EC 2.7.1.23)
	6	Q9FZH5	Metabolic pathways	AhypoNutrisol_DN25220_c0_g1_i1	Mannose-6-phosphate isomerase 2 (EC 5.3.1.8) (Phosphohexomutase 2) (Phosphomannose isomerase 2) (PMI2) (Protein DARK INDUCIBLE 9)
	7	Q9S850	Metabolic pathways	AhypoNutrisol_DN6886_c0_g1_i1	Sulfite oxidase (EC 1.8.3.1) (Moco-containing protein AtMCP) (At-SO) (AtSOX)
	8	Q9AST3	Metabolic pathways	AhypoNutrisol_DN6998_c0_g2_i1	Sphinganine C4-monooxygenase 2 (EC 1.14.18.5) (Sphingoid C4-hydroxylase 2) (Sphingoid base hydroxylase 2)
	9	Q42059	Metabolic pathways	AhypoNutrisol_DN5963_c0_g1_i1	Endoglucanase 6 (EC 3.2.1.4) (Endo-1,4-beta glucanase 6)
	10	Q9C942	Metabolic pathways	AhypoNutrisol_DN13745_c0_g1_i1	Caffeoylshikimate esterase (EC 3.1.1.-) (Lysophospholipase 2) (LysoPL2)
	11	Q8LKS5	Metabolic pathways	AhypoNutrisol_DN6911_c0_g1_i1	Long chain acyl-CoA synthetase 7, peroxisomal (AtLACS7) (EC 6.2.1.3)
	12	Q9SYM4	Metabolic pathways	AhypoNutrisol_DN3965_c0_g1_i1	Alpha,alpha-trehalose-phosphate synthase [UDP-forming] 1 (EC 2.4.1.15) (Trehalose-6-phosphate synthase 1) (AtTPS1)
	13	Q9SAJ4	Metabolic pathways	AhypoNutrisol_DN4525_c0_g2_i1	Phosphoglycerate kinase 3, cytosolic (EC 2.7.2.3)
	14	Q9LF33	Metabolic pathways	AhypoNutrisol_DN5232_c0_g1_i1	UDP-glucose 6-dehydrogenase 3 (UDP-Glc dehydrogenase 3) (UDP-GlcDH 3) (UDPGDH 3) (EC 1.1.1.22) (At-UGD3)
	15	Q9LIR6	Metabolic pathways	AhypoNutrisol_DN3518_c0_g1_i1	Beta-amylase 1, chloroplastic (EC 3.2.1.2) (1,4-alpha-D-glucan maltohydrolase) (Beta-amylase 7) (Thioredoxin-regulated beta-amylase) (TR-BAMY)
	16	P55217	Metabolic pathways	AhypoNutrisol_DN15893_c0_g1_i1	Cystathionine gamma-synthase 1, chloroplastic (AtCGS1) (EC 2.5.1.48) (METHIONINE OVERACCUMULATION 1) (O-succinylhomoserine (thiol)-lyase)
	17	Q9LZG0	Metabolic pathways	AhypoNutrisol_DN12217_c0_g1_i1	Adenosine kinase 2 (AK 2) (EC 2.7.1.20) (Adenosine 5'-phosphotransferase 2)
	18	Q42588	Sulfur metabolism	AhypoNutrisol_DN6681_c0_g2_i1	Serine acetyltransferase 1, chloroplastic (AtSAT-1) (EC 2.3.1.30) (AtSERAT2;1) (SAT-p)
	19	Q9S850	Sulfur metabolism	AhypoNutrisol_DN6886_c0_g1_i1	Sulfite oxidase (EC 1.8.3.1) (Moco-containing protein AtMCP) (At-SO) (AtSOX)
	20	P55217	Sulfur metabolism	AhypoNutrisol_DN15893_c0_g1_i1	Cystathionine gamma-synthase 1, chloroplastic (AtCGS1) (EC 2.5.1.48) (METHIONINE OVERACCUMULATION 1) (O-succinylhomoserine (thiol)-lyase)
	21	Q9S7E9	Biosynthesis of amino acids	AhypoNutrisol_DN6608_c0_g1_i1	Glutamate--glyoxylate aminotransferase 2 (AtGGT2) (EC 2.6.1.4) (Alanine aminotransferase GGT2) (EC 2.6.1.2) (Alanine--glyoxylate aminotransferase GGT2) (EC 2.6.1.44) (Alanine-2-oxoglutarate aminotransferase 2) (EC 2.6.1.-)
	22	Q9SAJ4	Biosynthesis of amino acids	AhypoNutrisol_DN4525_c0_g2_i1	Phosphoglycerate kinase 3, cytosolic (EC 2.7.2.3)
	23	Q42588	Biosynthesis of amino acids	AhypoNutrisol_DN6681_c0_g2_i1	Serine acetyltransferase 1, chloroplastic (AtSAT-1) (EC 2.3.1.30) (AtSERAT2;1) (SAT-p)
	24	P55217	Biosynthesis of amino acids	AhypoNutrisol_DN15893_c0_g1_i1	Cystathionine gamma-synthase 1, chloroplastic (AtCGS1) (EC 2.5.1.48) (METHIONINE OVERACCUMULATION 1) (O-succinylhomoserine (thiol)-lyase)
	25	O80536	Circadian rhythm - plant	AhypoNutrisol_DN6059_c0_g2_i1	Transcription factor PIF3 (Basic helix-loop-helix protein 8) (AtbHLH8) (bHLH 8) (Phytochrome-associated protein 3) (Phytochrome-interacting factor 3) (Transcription factor EN 100) (bHLH transcription factor bHLH008)
	26	P40228	Circadian rhythm - plant	AhypoNutrisol_DN7479_c0_g3_i1	Casein kinase II subunit beta-1 (CK II beta-1)
	27	Q42059	Starch and sucrose metabolism	AhypoNutrisol_DN5963_c0_g1_i1	Endoglucanase 6 (EC 3.2.1.4) (Endo-1,4-beta glucanase 6)
	28	Q9LIR6	Starch and sucrose metabolism	AhypoNutrisol_DN3518_c0_g1_i1	Beta-amylase 1, chloroplastic (EC 3.2.1.2) (1,4-alpha-D-glucan maltohydrolase) (Beta-amylase 7) (Thioredoxin-regulated beta-amylase) (TR-BAMY)
	29	Q9SYM4	Starch and sucrose metabolism	AhypoNutrisol_DN3965_c0_g1_i1	Alpha,alpha-trehalose-phosphate synthase [UDP-forming] 1 (EC 2.4.1.15) (Trehalose-6-phosphate synthase 1) (AtTPS1)
	30	Q9S7E9	Carbon fixation in photosynthetic organisms	AhypoNutrisol_DN6608_c0_g1_i1	Glutamate--glyoxylate aminotransferase 2 (AtGGT2) (EC 2.6.1.4) (Alanine aminotransferase GGT2) (EC 2.6.1.2) (Alanine--glyoxylate aminotransferase GGT2) (EC 2.6.1.44) (Alanine-2-oxoglutarate aminotransferase 2) (EC 2.6.1.-)
	31	Q9SAJ4	Carbon fixation in photosynthetic organisms	AhypoNutrisol_DN4525_c0_g2_i1	Phosphoglycerate kinase 3, cytosolic (EC 2.7.2.3)
	32	O49543	Sulfur relay system	AhypoNutrisol_DN2746_c0_g1_i1	Cysteine desulfurase, mitochondrial (EC 2.8.1.7) (NIFS homolog 1) (AtNIFS1) (Protein AtMtNifS)
	33	Q9S7E9	Carbon metabolism	AhypoNutrisol_DN6608_c0_g1_i1	Glutamate--glyoxylate aminotransferase 2 (AtGGT2) (EC 2.6.1.4) (Alanine aminotransferase GGT2) (EC 2.6.1.2) (Alanine--glyoxylate aminotransferase GGT2) (EC 2.6.1.44) (Alanine-2-oxoglutarate aminotransferase 2) (EC 2.6.1.-)
	34	Q9SAJ4	Carbon metabolism	AhypoNutrisol_DN4525_c0_g2_i1	Phosphoglycerate kinase 3, cytosolic (EC 2.7.2.3)
	35	Q42588	Carbon metabolism	AhypoNutrisol_DN6681_c0_g2_i1	Serine acetyltransferase 1, chloroplastic (AtSAT-1) (EC 2.3.1.30) (AtSERAT2;1) (SAT-p)
	36	Q42588	Cysteine and methionine metabolism	AhypoNutrisol_DN6681_c0_g2_i1	Serine acetyltransferase 1, chloroplastic (AtSAT-1) (EC 2.3.1.30) (AtSERAT2;1) (SAT-p)
	37	P55217	Cysteine and methionine metabolism	AhypoNutrisol_DN15893_c0_g1_i1	Cystathionine gamma-synthase 1, chloroplastic (AtCGS1) (EC 2.5.1.48) (METHIONINE OVERACCUMULATION 1) (O-succinylhomoserine (thiol)-lyase)
	38	Q9C5W3	Nicotinate and nicotinamide metabolism	AhypoNutrisol_DN5255_c0_g1_i1	NAD kinase 2, chloroplastic (AtNADK-2) (EC 2.7.1.23)
	39	P55217	Selenocompound metabolism	AhypoNutrisol_DN15893_c0_g1_i1	Cystathionine gamma-synthase 1, chloroplastic (AtCGS1) (EC 2.5.1.48) (METHIONINE OVERACCUMULATION 1) (O-succinylhomoserine (thiol)-lyase)

## Sheet: Cluster_3
			Cluster 3
			##Databases: KEGG PATHWAY, Gene Ontology
			##Statistical test method: hypergeometric test / Fisher's exact test
			##FDR correction method: Benjamini and Hochberg
			#Term	Database	ID	Input number	Background number	P-Value	Corrected P-Value	Input	Hyperlink
			Metabolic pathways	KEGG PATHWAY	ath01100	33	3392	4.80944e-06	0.000401822	Q9S7M0|Q9FNB0|P92980|Q9LXG3|Q84R11|Q9LUM0|Q9C9W5|O23254|Q9FIJ7|Q9M2U5|Q9XF88|Q9XF89|Q9LM02|Q9LDU6|Q9FX54|Q9LIS3|Q8L799|Q9LDD5|O22893|Q9C826|Q8H103|Q42521|Q9M0G0|Q9MBA1|Q9ZVI9|Q9SKX5|F4IDU4|Q9LDV4|O49675|P27521|Q9CAG3|O82392|Q9SG80	http://www.genome.jp/kegg-bin/show_pathway?ath01100/ath:AT2G38670%09red/ath:AT1G44446%09red/ath:AT5G54270%09red/ath:AT1G52340%09red/ath:AT5G17330%09red/ath:AT1G67560%09red/ath:AT2G47180%09red/ath:AT5G47840%09red/ath:AT4G21990%09red/ath:AT4G11570%09red/ath:AT3G14270%09red/ath:AT2G29630%09red/ath:AT4G10340%09red/ath:AT3G23820%09red/ath:AT1G13440%09red/ath:AT3G54420%09red/ath:AT1G12640%09red/ath:AT4…
			Photosynthesis - antenna proteins	KEGG PATHWAY	ath00196	4	38	2.93198e-05	0.00190579	Q9S7M0|Q9XF88|Q9XF89|P27521	http://www.genome.jp/kegg-bin/show_pathway?ath00196/ath:AT3G47470%09red/ath:AT3G08940%09red/ath:AT4G10340%09red/ath:AT5G54270%09red
			Circadian rhythm - plant	KEGG PATHWAY	ath04712	4	60	0.000154936	0.00732423	Q6LA42|Q8W1E3|P43254|Q8L500	http://www.genome.jp/kegg-bin/show_pathway?ath04712/ath:AT5G62430%09red/ath:AT5G24470%09red/ath:AT2G46790%09red/ath:AT2G32950%09red
			Biosynthesis of secondary metabolites	KEGG PATHWAY	ath01110	17	1664	0.000723154	0.0170927	Q42521|Q9C9W5|Q9LDD5|Q9FNB0|Q9MBA1|Q9FIJ7|F4IDU4|Q9C826|Q8H103|Q9LXG3|O49675|Q9LM02|Q9LDU6|Q9CAG3|Q94AQ9|Q9FX54|O23254	http://www.genome.jp/kegg-bin/show_pathway?ath01110/ath:AT4G19170%09red/ath:AT1G44446%09red/ath:AT4G13930%09red/ath:AT1G13440%09red/ath:AT4G24620%09red/ath:AT1G52340%09red/ath:AT5G17330%09red/ath:AT1G68010%09red/ath:AT1G67560%09red/ath:AT5G15180%09red/ath:AT1G44000%09red/ath:AT5G13630%09red/ath:AT5G47840%09red/ath:AT1G50430%09red/ath:AT1G12640%09red/ath:AT5G13710%09red/ath:AT4G11570%09red
			Taurine and hypotaurine metabolism	KEGG PATHWAY	ath00430	2	20	0.00381254	0.0483541	Q42521|Q9M0G0	http://www.genome.jp/kegg-bin/show_pathway?ath00430/ath:AT5G17330%09red/ath:AT4G29210%09red
			Porphyrin and chlorophyll metabolism	KEGG PATHWAY	ath00860	3	80	0.00518723	0.0561949	Q94AQ9|Q9FNB0|Q9MBA1	http://www.genome.jp/kegg-bin/show_pathway?ath00860/ath:AT5G13630%09red/ath:AT1G44446%09red/ath:AT1G44000%09red
			Thiamine metabolism	KEGG PATHWAY	ath00730	2	32	0.00895969	0.0748193	Q9FIJ7|O82392	http://www.genome.jp/kegg-bin/show_pathway?ath00730/ath:AT2G29630%09red/ath:AT5G47840%09red
			Carotenoid biosynthesis	KEGG PATHWAY	ath00906	2	36	0.0111056	0.0858495	Q9C826|O49675	http://www.genome.jp/kegg-bin/show_pathway?ath00906/ath:AT4G19170%09red/ath:AT1G52340%09red
			Amino sugar and nucleotide sugar metabolism	KEGG PATHWAY	ath00520	4	219	0.0146639	0.108932	Q8H103|Q9LIS3|Q9SG80|Q9M2U5	http://www.genome.jp/kegg-bin/show_pathway?ath00520/ath:AT4G24620%09red/ath:AT3G10740%09red/ath:AT3G23820%09red/ath:AT3G54420%09red
			Steroid biosynthesis	KEGG PATHWAY	ath00100	2	57	0.0255289	0.127258	Q9LDU6|Q9LM02	http://www.genome.jp/kegg-bin/show_pathway?ath00100/ath:AT1G50430%09red/ath:AT5G13710%09red
			beta-Alanine metabolism	KEGG PATHWAY	ath00410	2	69	0.0358935	0.127258	Q42521|Q9SKX5	http://www.genome.jp/kegg-bin/show_pathway?ath00410/ath:AT5G17330%09red/ath:AT2G43020%09red
			Carbon metabolism	KEGG PATHWAY	ath01200	5	441	0.0402254	0.127258	Q9LDV4|Q8H103|Q9C9W5|O23254|Q9FX54	http://www.genome.jp/kegg-bin/show_pathway?ath01200/ath:AT1G72330%09red/ath:AT4G24620%09red/ath:AT4G13930%09red/ath:AT1G13440%09red/ath:AT1G68010%09red
			Alanine, aspartate and glutamate metabolism	KEGG PATHWAY	ath00250	2	82	0.0486201	0.134083	Q42521|Q9LDV4	http://www.genome.jp/kegg-bin/show_pathway?ath00250/ath:AT1G72330%09red/ath:AT5G17330%09red
			Phosphonate and phosphinate metabolism	KEGG PATHWAY	ath00440	1	11	0.0491331	0.134083	Q9ZVI9	http://www.genome.jp/kegg-bin/show_pathway?ath00440/ath:AT2G38670%09red
	Nombre de los genes dentro de las rutas metabolicas
	Num	UniprotID	Pathway	Idgene	Protein Names
	1	Q9S7M0	Metabolic pathways	AhypoNutrisol_DN6422_c0_g2_i1	Chlorophyll a-b binding protein 3, chloroplastic (Light-harvesting chlorophyll B-binding protein 3) (LHCB3*1) (Lhcb3)
	2	Q9FNB0	Metabolic pathways	AhypoNutrisol_DN6585_c0_g2_i1	Magnesium-chelatase subunit ChlH, chloroplastic (Mg-chelatase subunit H) (EC 6.6.1.1) (ABA-binding protein) (Mg-protoporphyrin IX chelatase subunit ChlH) (Protein CONDITIONAL CHLORINA) (Protein GENOMES UNCOUPLED 5) (Protein RAPID TRANSPIRATION IN DETACHED LEAVES 1)
	3	P92980	Metabolic pathways	AhypoNutrisol_DN21241_c0_g1_i1	5'-adenylylsulfate reductase 3, chloroplastic (EC 1.8.4.9) (3'-phosphoadenosine-5'-phosphosulfate reductase homolog 26) (PAPS reductase homolog 26) (Prh-26) (Adenosine 5'-phosphosulfate 5'-adenylylsulfate sulfotransferase 3) (APS sulfotransferase 3) (Thioredoxin-independent APS reductase 3)
	4	Q9LXG3	Metabolic pathways	AhypoNutrisol_DN21971_c0_g1_i1	Peroxidase 56 (Atperox P56) (EC 1.11.1.7) (ATP33)
	5	Q84R11	Metabolic pathways	AhypoNutrisol_DN23307_c0_g1_i1	Probable GTP diphosphokinase CRSH, chloroplastic (EC 2.7.6.5) (Calcium-activated RelA/Spot homolog) (AtCRSH) (ppGpp synthetase CRSH)
	6	Q9LUM0	Metabolic pathways	AhypoNutrisol_DN4597_c0_g1_i1	1-phosphatidylinositol-3-phosphate 5-kinase FAB1B (Phosphatidylinositol 3-phosphate 5-kinase) (EC 2.7.1.150) (FYVE finger-containing phosphoinositide kinase) (PIKfyve) (Phosphatidylinositol 3-phosphate 5-kinase type III) (PIPkin-III) (Type III PIP kinase) (Protein FORMS APLOID AND BINUCLEATE CELLS 1B)
	7	Q9C9W5	Metabolic pathways	AhypoNutrisol_DN8125_c0_g2_i1	Glycerate dehydrogenase HPR, peroxisomal (GDH) (EC 1.1.1.29) (NADH-dependent hydroxypyruvate reductase 1) (AtHPR1) (HPR 1)
	8	O23254	Metabolic pathways	AhypoNutrisol_DN7849_c0_g1_i1	Serine hydroxymethyltransferase 4 (AtSHMT4) (EC 2.1.2.1) (Glycine hydroxymethyltransferase 4) (Serine methylase 4)
	9	Q9FIJ7	Metabolic pathways	AhypoNutrisol_DN24203_c0_g1_i1	Adenylate kinase 2, chloroplastic (AK 2) (EC 2.7.4.3) (ATP-AMP transphosphorylase 2) (ATP:AMP phosphotransferase) (Adenylate monophosphate kinase 2) (AMK2)
	10	Q9M2U5	Metabolic pathways	AhypoNutrisol_DN6479_c0_g1_i1	Endochitinase EP3 (EC 3.2.1.14) (Chitinase class IV) (AtchitIV) (Protein HOMOLOG OF CARROT EP3-3 CHITINASE) (AtEP3)
	11	Q9XF88	Metabolic pathways	AhypoNutrisol_DN8086_c0_g1_i1	Chlorophyll a-b binding protein CP29.2, chloroplastic (LHCB4.2) (LHCII protein 4.2)
	12	Q9XF89	Metabolic pathways	AhypoNutrisol_DN7628_c0_g1_i1	Chlorophyll a-b binding protein CP26, chloroplastic (LHCB5) (LHCIIc) (Light-harvesting complex II protein 5)
	13	Q9LM02	Metabolic pathways	AhypoNutrisol_DN4047_c0_g2_i1	Cycloartenol-C-24-methyltransferase (EC 2.1.1.41) (24-sterol C-methyltransferase 1) (Sterol C-methyltransferase 1) (Protein CEPHALOPOD) (Protein STEROL METHYLTRANSFERASE 1)
	14	Q9LDU6	Metabolic pathways	AhypoNutrisol_DN11053_c0_g1_i1	7-dehydrocholesterol reductase (7-DHC reductase) (EC 1.3.1.21) (Protein DWARF 5) (Sterol Delta(7)-reductase)
	15	Q9FX54	Metabolic pathways	AhypoNutrisol_DN1660_c0_g1_i1	Glyceraldehyde-3-phosphate dehydrogenase GAPC2, cytosolic (EC 1.2.1.12) (NAD-dependent glyceraldehydephosphate dehydrogenase C subunit 2)
	16	Q9LIS3	Metabolic pathways	AhypoNutrisol_DN4475_c0_g1_i1	UDP-glucuronate 4-epimerase 6 (EC 5.1.3.6) (UDP-glucuronic acid epimerase 6) (AtUGlcAE2)
	17	Q8L799	Metabolic pathways	AhypoNutrisol_DN7924_c0_g2_i1	Inositol oxygenase 1 (EC 1.13.99.1) (Myo-inositol oxygenase 1) (AtMIOX1) (MI oxygenase 1)
	18	Q9LDD5	Metabolic pathways	AhypoNutrisol_DN6952_c0_g1_i1	5-amino-6-(5-phospho-D-ribitylamino)uracil phosphatase, chloroplastic (AtPyrP2) (EC 3.1.3.104) (5-amino-6-ribitylamino-2,4(1H,3H)-pyrimidinedione 5'-phosphate phosphatase) (ARPP phosphatase) (Haloacid dehalogenase-like hydrolase domain-containing protein)
	19	O22893	Metabolic pathways	AhypoNutrisol_DN9331_c0_g1_i1	Galactinol synthase 1 (AtGolS1) (GolS-1) (EC 2.4.1.123)
	20	Q9C826	Metabolic pathways	AhypoNutrisol_DN685_c0_g2_i1	Xanthoxin dehydrogenase (EC 1.1.1.288) (Protein ABSCISIC ACID DEFICIENT 2) (Protein GLUCOSE INSENSITIVE 1) (Protein IMPAIRED SUCROSE INDUCTION 4) (Protein SALOBRENO 3) (Protein SALT RESISTANT 1) (Protein SUGAR INSENSITIVE 4) (Short-chain alcohol dehydrogenase ABA2) (Short-chain dehydrogenase reductase 1) (AtSDR1) (Xanthoxin oxidase)
	21	Q8H103	Metabolic pathways	AhypoNutrisol_DN4274_c0_g2_i1	Glucose-6-phosphate isomerase 1, chloroplastic (GPI 1) (EC 5.3.1.9) (Phosphoglucose isomerase 1) (PGI 1) (Phosphohexose isomerase) (PHI)
	22	Q42521	Metabolic pathways	AhypoNutrisol_DN4191_c0_g1_i1	Glutamate decarboxylase 1 (GAD 1) (EC 4.1.1.15)
	23	Q9M0G0	Metabolic pathways	AhypoNutrisol_DN6191_c0_g1_i1	Glutathione hydrolase 3 (EC 3.4.19.13) (Gamma-glutamyltransferase 3) (Gamma-glutamyltranspeptidase 3) (EC 2.3.2.2) (Gamma-glutamyltranspeptidase 4)
	24	Q9MBA1	Metabolic pathways	AhypoNutrisol_DN435_c0_g1_i1	Chlorophyllide a oxygenase, chloroplastic (Chlorophyll a oxygenase) (EC 1.14.13.122) (Chlorophyll b synthase) (AtCAO)
	25	Q9ZVI9	Metabolic pathways	AhypoNutrisol_DN6374_c0_g2_i1	Ethanolamine-phosphate cytidylyltransferase (EC 2.7.7.14) (CTP:phosphoethanolamine cytidylyltransferase) (Phosphorylethanolamine cytidylyltransferase 1)
	26	Q9SKX5	Metabolic pathways	AhypoNutrisol_DN7794_c0_g1_i1	Polyamine oxidase 2 (AtPAO2) (EC 1.5.3.-) (Amine oxidase 1)
	27	F4IDU4	Metabolic pathways	AhypoNutrisol_DN5916_c0_g2_i1	Lysophospholipid acyltransferase 1 (AtLPLAT1) (EC 2.3.1.-) (1-acylglycerophosphocholine O-acyltransferase) (EC 2.3.1.23) (1-acylglycerophosphoethanolamine O-acyltransferase) (EC 2.3.1.n7) (1-acylglycerophosphoserine O-acyltransferase) (EC 2.3.1.n6) (Lysophosphatidylcholine acyltransferase 1) (LPCAT1) (Lysophosphatidylethanolamine acyltransferase) (LPEAT) (Lysophosphatidylglycerol acyltransferase)…
	28	Q9LDV4	Metabolic pathways	AhypoNutrisol_DN7703_c0_g2_i1	Alanine aminotransferase 2, mitochondrial (AtAlaAT2) (AtAlaATm) (EC 2.6.1.2) (Alanine-2-oxoglutarate aminotransferase 3) (EC 2.6.1.-)
	29	O49675	Metabolic pathways	AhypoNutrisol_DN4405_c0_g1_i1	Probable carotenoid cleavage dioxygenase 4, chloroplastic (AtCCD4) (EC 1.14.99.-) (AtNCED4)
	30	P27521	Metabolic pathways	AhypoNutrisol_DN8438_c0_g1_i1	Chlorophyll a-b binding protein 4, chloroplastic (LHCI type III CAB-4)
	31	Q9CAG3	Metabolic pathways	AhypoNutrisol_DN7722_c0_g1_i1	Lipoxygenase 6, chloroplastic (AtLOX6) (EC 1.13.11.12)
	32	O82392	Metabolic pathways	AhypoNutrisol_DN7402_c0_g1_i1	Phosphomethylpyrimidine synthase, chloroplastic (EC 4.1.99.17) (Hydroxymethylpyrimidine phosphate synthase) (HMP-P synthase) (HMP-phosphate synthase) (HMPP synthase) (Protein PYRIMIDINE REQUIRING) (Thiamine biosynthesis protein ThiC) (Protein THIAMINE C)
	33	Q9SG80	Metabolic pathways	AhypoNutrisol_DN1325_c0_g1_i1	Alpha-L-arabinofuranosidase 1 (AtASD1) (EC 3.2.1.55) (Beta-D-xylosidase) (EC 3.2.1.-)
	34	Q9S7M0	Photosynthesis - antenna proteins	AhypoNutrisol_DN6422_c0_g2_i1	Chlorophyll a-b binding protein 3, chloroplastic (Light-harvesting chlorophyll B-binding protein 3) (LHCB3*1) (Lhcb3)
	35	Q9XF88	Photosynthesis - antenna proteins	AhypoNutrisol_DN8086_c0_g1_i1	Chlorophyll a-b binding protein CP29.2, chloroplastic (LHCB4.2) (LHCII protein 4.2)
	36	Q9XF89	Photosynthesis - antenna proteins	AhypoNutrisol_DN7628_c0_g1_i1	Chlorophyll a-b binding protein CP26, chloroplastic (LHCB5) (LHCIIc) (Light-harvesting complex II protein 5)
	37	P27521	Photosynthesis - antenna proteins	AhypoNutrisol_DN8438_c0_g1_i1	Chlorophyll a-b binding protein 4, chloroplastic (LHCI type III CAB-4)
	38	Q6LA42	Circadian rhythm - plant	AhypoNutrisol_DN7733_c0_g1_i1	Two-component response regulator-like APRR5 (Pseudo-response regulator 5)
	39	Q8W1E3	Circadian rhythm - plant	AhypoNutrisol_DN6801_c0_g1_i1	Cyclic dof factor 1 (Dof zinc finger protein DOF5.5) (AtDOF5.5)
	40	P43254	Circadian rhythm - plant	AhypoNutrisol_DN1890_c0_g1_i1	E3 ubiquitin-protein ligase COP1 (EC 2.3.2.27) (Constitutive photomorphogenesis protein 1) (RING-type E3 ubiquitin transferase COP1)
	41	Q8L500	Circadian rhythm - plant	AhypoNutrisol_DN7733_c0_g2_i1	Two-component response regulator-like APRR9 (Pseudo-response regulator 9)
	42	Q42521	Biosynthesis of secondary metabolites	AhypoNutrisol_DN4191_c0_g1_i1	Glutamate decarboxylase 1 (GAD 1) (EC 4.1.1.15)
	43	Q9C9W5	Biosynthesis of secondary metabolites	AhypoNutrisol_DN8125_c0_g2_i1	Glycerate dehydrogenase HPR, peroxisomal (GDH) (EC 1.1.1.29) (NADH-dependent hydroxypyruvate reductase 1) (AtHPR1) (HPR 1)
	44	Q9LDD5	Biosynthesis of secondary metabolites	AhypoNutrisol_DN6952_c0_g1_i1	5-amino-6-(5-phospho-D-ribitylamino)uracil phosphatase, chloroplastic (AtPyrP2) (EC 3.1.3.104) (5-amino-6-ribitylamino-2,4(1H,3H)-pyrimidinedione 5'-phosphate phosphatase) (ARPP phosphatase) (Haloacid dehalogenase-like hydrolase domain-containing protein)
	45	Q9FNB0	Biosynthesis of secondary metabolites	AhypoNutrisol_DN6585_c0_g2_i1	Magnesium-chelatase subunit ChlH, chloroplastic (Mg-chelatase subunit H) (EC 6.6.1.1) (ABA-binding protein) (Mg-protoporphyrin IX chelatase subunit ChlH) (Protein CONDITIONAL CHLORINA) (Protein GENOMES UNCOUPLED 5) (Protein RAPID TRANSPIRATION IN DETACHED LEAVES 1)
	46	Q9MBA1	Biosynthesis of secondary metabolites	AhypoNutrisol_DN435_c0_g1_i1	Chlorophyllide a oxygenase, chloroplastic (Chlorophyll a oxygenase) (EC 1.14.13.122) (Chlorophyll b synthase) (AtCAO)
	47	Q9FIJ7	Biosynthesis of secondary metabolites	AhypoNutrisol_DN24203_c0_g1_i1	Adenylate kinase 2, chloroplastic (AK 2) (EC 2.7.4.3) (ATP-AMP transphosphorylase 2) (ATP:AMP phosphotransferase) (Adenylate monophosphate kinase 2) (AMK2)
	48	F4IDU4	Biosynthesis of secondary metabolites	AhypoNutrisol_DN5916_c0_g2_i1	Lysophospholipid acyltransferase 1 (AtLPLAT1) (EC 2.3.1.-) (1-acylglycerophosphocholine O-acyltransferase) (EC 2.3.1.23) (1-acylglycerophosphoethanolamine O-acyltransferase) (EC 2.3.1.n7) (1-acylglycerophosphoserine O-acyltransferase) (EC 2.3.1.n6) (Lysophosphatidylcholine acyltransferase 1) (LPCAT1) (Lysophosphatidylethanolamine acyltransferase) (LPEAT) (Lysophosphatidylglycerol acyltransferase)…
	49	Q9C826	Biosynthesis of secondary metabolites	AhypoNutrisol_DN685_c0_g2_i1	Xanthoxin dehydrogenase (EC 1.1.1.288) (Protein ABSCISIC ACID DEFICIENT 2) (Protein GLUCOSE INSENSITIVE 1) (Protein IMPAIRED SUCROSE INDUCTION 4) (Protein SALOBRENO 3) (Protein SALT RESISTANT 1) (Protein SUGAR INSENSITIVE 4) (Short-chain alcohol dehydrogenase ABA2) (Short-chain dehydrogenase reductase 1) (AtSDR1) (Xanthoxin oxidase)
	50	Q8H103	Biosynthesis of secondary metabolites	AhypoNutrisol_DN4274_c0_g2_i1	Glucose-6-phosphate isomerase 1, chloroplastic (GPI 1) (EC 5.3.1.9) (Phosphoglucose isomerase 1) (PGI 1) (Phosphohexose isomerase) (PHI)
	51	Q9LXG3	Biosynthesis of secondary metabolites	AhypoNutrisol_DN21971_c0_g1_i1	Peroxidase 56 (Atperox P56) (EC 1.11.1.7) (ATP33)
	52	O49675	Biosynthesis of secondary metabolites	AhypoNutrisol_DN4405_c0_g1_i1	Probable carotenoid cleavage dioxygenase 4, chloroplastic (AtCCD4) (EC 1.14.99.-) (AtNCED4)
	53	Q9LM02	Biosynthesis of secondary metabolites	AhypoNutrisol_DN4047_c0_g2_i1	Cycloartenol-C-24-methyltransferase (EC 2.1.1.41) (24-sterol C-methyltransferase 1) (Sterol C-methyltransferase 1) (Protein CEPHALOPOD) (Protein STEROL METHYLTRANSFERASE 1)
	54	Q9LDU6	Biosynthesis of secondary metabolites	AhypoNutrisol_DN11053_c0_g1_i1	7-dehydrocholesterol reductase (7-DHC reductase) (EC 1.3.1.21) (Protein DWARF 5) (Sterol Delta(7)-reductase)
	55	Q9CAG3	Biosynthesis of secondary metabolites	AhypoNutrisol_DN7722_c0_g1_i1	Lipoxygenase 6, chloroplastic (AtLOX6) (EC 1.13.11.12)
	56	Q94AQ9	Biosynthesis of secondary metabolites	AhypoNutrisol_DN27303_c0_g1_i1	Magnesium dechelatase SGRL, chloroplastic (EC 4.99.1.10) (Protein STAY-GREEN LIKE)
	57	Q9FX54	Biosynthesis of secondary metabolites	AhypoNutrisol_DN1660_c0_g1_i1	Glyceraldehyde-3-phosphate dehydrogenase GAPC2, cytosolic (EC 1.2.1.12) (NAD-dependent glyceraldehydephosphate dehydrogenase C subunit 2)
	58	O23254	Biosynthesis of secondary metabolites	AhypoNutrisol_DN7849_c0_g1_i1	Serine hydroxymethyltransferase 4 (AtSHMT4) (EC 2.1.2.1) (Glycine hydroxymethyltransferase 4) (Serine methylase 4)
	59	Q42521	Taurine and hypotaurine metabolism	AhypoNutrisol_DN4191_c0_g1_i1	Glutamate decarboxylase 1 (GAD 1) (EC 4.1.1.15)
	60	Q9M0G0	Taurine and hypotaurine metabolism	AhypoNutrisol_DN6191_c0_g1_i1	Glutathione hydrolase 3 (EC 3.4.19.13) (Gamma-glutamyltransferase 3) (Gamma-glutamyltranspeptidase 3) (EC 2.3.2.2) (Gamma-glutamyltranspeptidase 4)
	61	Q94AQ9	Porphyrin and chlorophyll metabolism	AhypoNutrisol_DN27303_c0_g1_i1	Magnesium dechelatase SGRL, chloroplastic (EC 4.99.1.10) (Protein STAY-GREEN LIKE)
	62	Q9FNB0	Porphyrin and chlorophyll metabolism	AhypoNutrisol_DN6585_c0_g2_i1	Magnesium-chelatase subunit ChlH, chloroplastic (Mg-chelatase subunit H) (EC 6.6.1.1) (ABA-binding protein) (Mg-protoporphyrin IX chelatase subunit ChlH) (Protein CONDITIONAL CHLORINA) (Protein GENOMES UNCOUPLED 5) (Protein RAPID TRANSPIRATION IN DETACHED LEAVES 1)
	63	Q9MBA1	Porphyrin and chlorophyll metabolism	AhypoNutrisol_DN435_c0_g1_i1	Chlorophyllide a oxygenase, chloroplastic (Chlorophyll a oxygenase) (EC 1.14.13.122) (Chlorophyll b synthase) (AtCAO)
	64	Q9FIJ7	Thiamine metabolism	AhypoNutrisol_DN24203_c0_g1_i1	Adenylate kinase 2, chloroplastic (AK 2) (EC 2.7.4.3) (ATP-AMP transphosphorylase 2) (ATP:AMP phosphotransferase) (Adenylate monophosphate kinase 2) (AMK2)
	65	O82392	Thiamine metabolism	AhypoNutrisol_DN7402_c0_g1_i1	Phosphomethylpyrimidine synthase, chloroplastic (EC 4.1.99.17) (Hydroxymethylpyrimidine phosphate synthase) (HMP-P synthase) (HMP-phosphate synthase) (HMPP synthase) (Protein PYRIMIDINE REQUIRING) (Thiamine biosynthesis protein ThiC) (Protein THIAMINE C)
	66	Q9C826	Carotenoid biosynthesis	AhypoNutrisol_DN685_c0_g2_i1	Xanthoxin dehydrogenase (EC 1.1.1.288) (Protein ABSCISIC ACID DEFICIENT 2) (Protein GLUCOSE INSENSITIVE 1) (Protein IMPAIRED SUCROSE INDUCTION 4) (Protein SALOBRENO 3) (Protein SALT RESISTANT 1) (Protein SUGAR INSENSITIVE 4) (Short-chain alcohol dehydrogenase ABA2) (Short-chain dehydrogenase reductase 1) (AtSDR1) (Xanthoxin oxidase)
	67	O49675	Carotenoid biosynthesis	AhypoNutrisol_DN4405_c0_g1_i1	Probable carotenoid cleavage dioxygenase 4, chloroplastic (AtCCD4) (EC 1.14.99.-) (AtNCED4)
	68	Q8H103	Amino sugar and nucleotide sugar metabolism	AhypoNutrisol_DN4274_c0_g2_i1	Glucose-6-phosphate isomerase 1, chloroplastic (GPI 1) (EC 5.3.1.9) (Phosphoglucose isomerase 1) (PGI 1) (Phosphohexose isomerase) (PHI)
	69	Q9LIS3	Amino sugar and nucleotide sugar metabolism	AhypoNutrisol_DN4475_c0_g1_i1	UDP-glucuronate 4-epimerase 6 (EC 5.1.3.6) (UDP-glucuronic acid epimerase 6) (AtUGlcAE2)
	70	Q9SG80	Amino sugar and nucleotide sugar metabolism	AhypoNutrisol_DN1325_c0_g1_i1	Alpha-L-arabinofuranosidase 1 (AtASD1) (EC 3.2.1.55) (Beta-D-xylosidase) (EC 3.2.1.-)
	71	Q9M2U5	Amino sugar and nucleotide sugar metabolism	AhypoNutrisol_DN6479_c0_g1_i1	Endochitinase EP3 (EC 3.2.1.14) (Chitinase class IV) (AtchitIV) (Protein HOMOLOG OF CARROT EP3-3 CHITINASE) (AtEP3)
	72	Q9LDU6	Steroid biosynthesis	AhypoNutrisol_DN11053_c0_g1_i1	7-dehydrocholesterol reductase (7-DHC reductase) (EC 1.3.1.21) (Protein DWARF 5) (Sterol Delta(7)-reductase)
	73	Q9LM02	Steroid biosynthesis	AhypoNutrisol_DN4047_c0_g2_i1	Cycloartenol-C-24-methyltransferase (EC 2.1.1.41) (24-sterol C-methyltransferase 1) (Sterol C-methyltransferase 1) (Protein CEPHALOPOD) (Protein STEROL METHYLTRANSFERASE 1)
	74	Q42521	beta-Alanine metabolism	AhypoNutrisol_DN4191_c0_g1_i1	Glutamate decarboxylase 1 (GAD 1) (EC 4.1.1.15)
	75	Q9SKX5	beta-Alanine metabolism	AhypoNutrisol_DN7794_c0_g1_i1	Polyamine oxidase 2 (AtPAO2) (EC 1.5.3.-) (Amine oxidase 1)
	76	Q9LDV4	Carbon metabolism	AhypoNutrisol_DN7703_c0_g2_i1	Alanine aminotransferase 2, mitochondrial (AtAlaAT2) (AtAlaATm) (EC 2.6.1.2) (Alanine-2-oxoglutarate aminotransferase 3) (EC 2.6.1.-)
	77	Q8H103	Carbon metabolism	AhypoNutrisol_DN4274_c0_g2_i1	Glucose-6-phosphate isomerase 1, chloroplastic (GPI 1) (EC 5.3.1.9) (Phosphoglucose isomerase 1) (PGI 1) (Phosphohexose isomerase) (PHI)
	78	Q9C9W5	Carbon metabolism	AhypoNutrisol_DN8125_c0_g2_i1	Glycerate dehydrogenase HPR, peroxisomal (GDH) (EC 1.1.1.29) (NADH-dependent hydroxypyruvate reductase 1) (AtHPR1) (HPR 1)
	79	O23254	Carbon metabolism	AhypoNutrisol_DN7849_c0_g1_i1	Serine hydroxymethyltransferase 4 (AtSHMT4) (EC 2.1.2.1) (Glycine hydroxymethyltransferase 4) (Serine methylase 4)
	80	Q9FX54	Carbon metabolism	AhypoNutrisol_DN1660_c0_g1_i1	Glyceraldehyde-3-phosphate dehydrogenase GAPC2, cytosolic (EC 1.2.1.12) (NAD-dependent glyceraldehydephosphate dehydrogenase C subunit 2)
	81	Q42521	Alanine, aspartate and glutamate metabolism	AhypoNutrisol_DN4191_c0_g1_i1	Glutamate decarboxylase 1 (GAD 1) (EC 4.1.1.15)
	82	Q9LDV4	Alanine, aspartate and glutamate metabolism	AhypoNutrisol_DN7703_c0_g2_i1	Alanine aminotransferase 2, mitochondrial (AtAlaAT2) (AtAlaATm) (EC 2.6.1.2) (Alanine-2-oxoglutarate aminotransferase 3) (EC 2.6.1.-)
	83	Q9ZVI9	Phosphonate and phosphinate metabolism	AhypoNutrisol_DN6374_c0_g2_i1	Ethanolamine-phosphate cytidylyltransferase (EC 2.7.7.14) (CTP:phosphoethanolamine cytidylyltransferase) (Phosphorylethanolamine cytidylyltransferase 1)

## Sheet: Cluster_4
			Cluster 4
			##Databases: KEGG PATHWAY, Gene Ontology
			##Statistical test method: hypergeometric test / Fisher's exact test
			##FDR correction method: Benjamini and Hochberg
			#Term	Database	ID	Input number	Background number	P-Value	Corrected P-Value	Input	Hyperlink
			Glutathione metabolism	KEGG PATHWAY	ath00480	4	147	5.97583e-05	0.00118663	Q96266|Q9ZRW8|P42761|Q05431	http://www.genome.jp/kegg-bin/show_pathway?ath00480/ath:AT2G30870%09red/ath:AT1G78380%09red/ath:AT1G07890%09red/ath:AT2G47730%09red
			Metabolic pathways	KEGG PATHWAY	ath01100	11	3392	0.00641497	0.0436925	Q9LZC3|P42761|Q9LF98|O23255|Q96266|Q05431|Q8RWE8|Q9SR37|O50008|Q9ZRW8|Q8H129	http://www.genome.jp/kegg-bin/show_pathway?ath01100/ath:AT5G17920%09red/ath:AT3G52930%09red/ath:AT4G13940%09red/ath:AT1G14700%09red/ath:AT2G30870%09red/ath:AT1G78380%09red/ath:AT1G07890%09red/ath:AT4G26850%09red/ath:AT3G09260%09red/ath:AT5G03860%09red/ath:AT2G47730%09red
			Ascorbate and aldarate metabolism	KEGG PATHWAY	ath00053	2	84	0.00644385	0.0436925	Q8RWE8|Q05431	http://www.genome.jp/kegg-bin/show_pathway?ath00053/ath:AT4G26850%09red/ath:AT1G07890%09red
			Ribosome	KEGG PATHWAY	ath03010	4	688	0.0156686	0.0613504	Q9LR33|Q9SRX2|Q42340|Q43291	http://www.genome.jp/kegg-bin/show_pathway?ath03010/ath:AT5G18380%09red/ath:AT1G23290%09red/ath:AT1G02780%09red/ath:AT1G09590%09red
			Cysteine and methionine metabolism	KEGG PATHWAY	ath00270	2	184	0.0277724	0.0764427	O23255|O50008	http://www.genome.jp/kegg-bin/show_pathway?ath00270/ath:AT5G17920%09red/ath:AT4G13940%09red
			Selenocompound metabolism	KEGG PATHWAY	ath00450	1	26	0.0369114	0.0855115	O50008	http://www.genome.jp/kegg-bin/show_pathway?ath00450/ath:AT5G17920%09red
			Riboflavin metabolism	KEGG PATHWAY	ath00740	1	26	0.0369114	0.0855115	Q8H129	http://www.genome.jp/kegg-bin/show_pathway?ath00740/ath:AT1G14700%09red
	Nombre de los genes dentro de las rutas metabolicas
	Num	UniprotID	Pathway	Idgene	Protein Names
	1	Q96266	Glutathione metabolism	AhypoNutrisol_DN21065_c0_g1_i1	Glutathione S-transferase F8, chloroplastic (AtGSTF8) (EC 2.5.1.18) (AtGSTF5) (GST class-phi member 8) (Glutathione S-transferase 6)
	2	Q9ZRW8	Glutathione metabolism	AhypoNutrisol_DN19555_c0_g1_i1	Glutathione S-transferase U19 (AtGSTU19) (EC 2.5.1.18) (GST class-tau member 19) (Glutathione S-transferase 8)
	3	P42761	Glutathione metabolism	AhypoNutrisol_DN13761_c0_g1_i1	Glutathione S-transferase F10 (AtGSTF10) (EC 2.5.1.18) (AtGSTF4) (GST class-phi member 10) (Protein EARLY RESPONSE TO DEHYDRATION 13)
	4	Q05431	Glutathione metabolism	AhypoNutrisol_DN17896_c0_g1_i1	L-ascorbate peroxidase 1, cytosolic (AP) (AtAPx01) (EC 1.11.1.11)
	5	Q9LZC3	Metabolic pathways	AhypoNutrisol_DN20100_c0_g1_i1	Malate synthase (EC 2.3.3.9)
	6	P42761	Metabolic pathways	AhypoNutrisol_DN13761_c0_g1_i1	Glutathione S-transferase F10 (AtGSTF10) (EC 2.5.1.18) (AtGSTF4) (GST class-phi member 10) (Protein EARLY RESPONSE TO DEHYDRATION 13)
	7	Q9LF98	Metabolic pathways	AhypoNutrisol_DN27612_c0_g1_i1	Fructose-bisphosphate aldolase 8, cytosolic (AtFBA8) (EC 4.1.2.13) (Cytosolic aldolase 1) (cAld1)
	8	O23255	Metabolic pathways	AhypoNutrisol_DN11069_c0_g1_i1	Adenosylhomocysteinase 1 (AdoHcyase 1) (EC 3.3.1.1) (Protein EMBRYO DEFECTIVE 1395) (Protein HOMOLOGY-DEPENDENT GENE SILENCING 1) (S-adenosyl-L-homocysteine hydrolase 1) (SAH hydrolase 1)
	9	Q96266	Metabolic pathways	AhypoNutrisol_DN21065_c0_g1_i1	Glutathione S-transferase F8, chloroplastic (AtGSTF8) (EC 2.5.1.18) (AtGSTF5) (GST class-phi member 8) (Glutathione S-transferase 6)
	10	Q05431	Metabolic pathways	AhypoNutrisol_DN17896_c0_g1_i1	L-ascorbate peroxidase 1, cytosolic (AP) (AtAPx01) (EC 1.11.1.11)
	11	Q8RWE8	Metabolic pathways	AhypoNutrisol_DN6934_c0_g1_i1	GDP-L-galactose phosphorylase 1 (EC 2.7.7.69) (Protein VITAMIN C DEFECTIVE 2)
	12	Q9SR37	Metabolic pathways	AhypoNutrisol_DN2196_c0_g2_i1	Beta-glucosidase 23 (AtBGLU23) (EC 3.2.1.21) (Protein PHOSPHATE STARVATION-RESPONSE 3.1)
	13	O50008	Metabolic pathways	AhypoNutrisol_DN17849_c0_g1_i1	5-methyltetrahydropteroyltriglutamate--homocysteine methyltransferase 1 (EC 2.1.1.14) (Cobalamin-independent methionine synthase 1) (AtMS1) (Vitamin-B12-independent methionine synthase 1)
	14	Q9ZRW8	Metabolic pathways	AhypoNutrisol_DN19555_c0_g1_i1	Glutathione S-transferase U19 (AtGSTU19) (EC 2.5.1.18) (GST class-tau member 19) (Glutathione S-transferase 8)
	15	Q8H129	Metabolic pathways	AhypoNutrisol_DN8703_c0_g1_i1	Purple acid phosphatase 3 (EC 3.1.3.2)
	16	Q8RWE8	Ascorbate and aldarate metabolism	AhypoNutrisol_DN6934_c0_g1_i1	GDP-L-galactose phosphorylase 1 (EC 2.7.7.69) (Protein VITAMIN C DEFECTIVE 2)
	17	Q05431	Ascorbate and aldarate metabolism	AhypoNutrisol_DN17896_c0_g1_i1	L-ascorbate peroxidase 1, cytosolic (AP) (AtAPx01) (EC 1.11.1.11)
	18	Q9LR33	Ribosome	AhypoNutrisol_DN2785_c0_g1_i1	60S ribosomal protein L27a-2
	19	Q9SRX2	Ribosome	AhypoNutrisol_DN3329_c0_g1_i1	60S ribosomal protein L19-1 (Protein EMBRYO DEFECTIVE 2386)
	20	Q42340	Ribosome	AhypoNutrisol_DN387_c0_g1_i1	40S ribosomal protein S16-3
	21	Q43291	Ribosome	AhypoNutrisol_DN5850_c0_g1_i1	60S ribosomal protein L21-1
	22	O23255	Cysteine and methionine metabolism	AhypoNutrisol_DN11069_c0_g1_i1	Adenosylhomocysteinase 1 (AdoHcyase 1) (EC 3.3.1.1) (Protein EMBRYO DEFECTIVE 1395) (Protein HOMOLOGY-DEPENDENT GENE SILENCING 1) (S-adenosyl-L-homocysteine hydrolase 1) (SAH hydrolase 1)
	23	O50008	Cysteine and methionine metabolism	AhypoNutrisol_DN17849_c0_g1_i1	5-methyltetrahydropteroyltriglutamate--homocysteine methyltransferase 1 (EC 2.1.1.14) (Cobalamin-independent methionine synthase 1) (AtMS1) (Vitamin-B12-independent methionine synthase 1)
	24	O50008	Selenocompound metabolism	AhypoNutrisol_DN17849_c0_g1_i1	5-methyltetrahydropteroyltriglutamate--homocysteine methyltransferase 1 (EC 2.1.1.14) (Cobalamin-independent methionine synthase 1) (AtMS1) (Vitamin-B12-independent methionine synthase 1)
	25	Q8H129	Riboflavin metabolism	AhypoNutrisol_DN8703_c0_g1_i1	Purple acid phosphatase 3 (EC 3.1.3.2)

## Sheet: Cluster_5
			Cluster 5
			##Databases: KEGG PATHWAY, Gene Ontology
			##Statistical test method: hypergeometric test / Fisher's exact test
			##FDR correction method: Benjamini and Hochberg
			#Term	Database	ID	Input number	Background number	P-Value	Corrected P-Value	Input	Hyperlink
			Cysteine and methionine metabolism	KEGG PATHWAY	ath00270	4	184	0.00572727	0.124909	Q9SGU9|Q940M2|Q9M439|Q9M1W4	http://www.genome.jp/kegg-bin/show_pathway?ath00270/ath:AT1G64660%09red/ath:AT4G39660%09red/ath:AT3G63250%09red/ath:AT1G10070%09red
			ABC transporters	KEGG PATHWAY	ath02010	2	31	0.00690901	0.126573	Q9SKX0|Q9ZR72	http://www.genome.jp/kegg-bin/show_pathway?ath02010/ath:AT2G07680%09red/ath:AT2G36910%09red
			MAPK signaling pathway - plant	KEGG PATHWAY	ath04016	4	221	0.0106216	0.154132	Q9LNW3|Q9S7J8|P49598|P49597	http://www.genome.jp/kegg-bin/show_pathway?ath04016/ath:AT5G44790%09red/ath:AT3G11410%09red/ath:AT4G26080%09red/ath:AT1G07430%09red
			Metabolic pathways	KEGG PATHWAY	ath01100	20	3392	0.0319096	0.154132	Q9SGU9|Q940M2|Q9M439|Q8L7Y9|Q9LV03|O22893|Q84MC1|Q96520|Q84P21|Q93ZB6|Q8GV43|O04196|O81862|Q9FKK7|Q9FRL8|Q94A08|Q38970|Q9MA74|Q8L7F9|Q9M1W4	http://www.genome.jp/kegg-bin/show_pathway?ath01100/ath:AT2G40116%09red/ath:AT5G57655%09red/ath:AT3G14930%09red/ath:AT1G07230%09red/ath:AT1G10070%09red/ath:AT1G26810%09red/ath:AT1G36160%09red/ath:AT4G31290%09red/ath:AT1G75270%09red/ath:AT1G43710%09red/ath:AT2G47180%09red/ath:AT1G64660%09red/ath:AT4G39660%09red/ath:AT3G63250%09red/ath:AT3G57520%09red/ath:AT1G71695%09red/ath:AT4G19810%09red/ath:AT2…
			Galactose metabolism	KEGG PATHWAY	ath00052	2	76	0.0352029	0.154132	Q94A08|O22893	http://www.genome.jp/kegg-bin/show_pathway?ath00052/ath:AT2G47180%09red/ath:AT3G57520%09red
			Valine, leucine and isoleucine degradation	KEGG PATHWAY	ath00280	2	77	0.0360297	0.154132	Q940M2|Q9M439	http://www.genome.jp/kegg-bin/show_pathway?ath00280/ath:AT4G39660%09red/ath:AT1G10070%09red
			Protein processing in endoplasmic reticulum	KEGG PATHWAY	ath04141	4	326	0.0367635	0.154132	F4JMJ1|Q9SYG1|P27323|P19036	http://www.genome.jp/kegg-bin/show_pathway?ath04141/ath:AT1G54050%09red/ath:AT3G46230%09red/ath:AT4G16660%09red/ath:AT5G52640%09red
			Alanine, aspartate and glutamate metabolism	KEGG PATHWAY	ath00250	2	82	0.0402747	0.154132	Q940M2|Q9LV03	http://www.genome.jp/kegg-bin/show_pathway?ath00250/ath:AT4G39660%09red/ath:AT5G53460%09red
	Nombre de los genes dentro de las rutas metabolicas
	Num	UniprotID	Pathway	Idgene	Protein Names
	1	Q9SGU9	Cysteine and methionine metabolism	AhypoNutrisol_DN22132_c0_g1_i1	Methionine gamma-lyase (AtMGL) (EC 4.4.1.11) (L-methioninase)
	2	Q940M2	Cysteine and methionine metabolism	AhypoNutrisol_DN27375_c0_g1_i1	Alanine--glyoxylate aminotransferase 2 homolog 1, mitochondrial (EC 2.6.1.44) (Beta-alanine-pyruvate aminotransferase 1)
	3	Q9M439	Cysteine and methionine metabolism	AhypoNutrisol_DN23247_c0_g1_i1	Branched-chain-amino-acid aminotransferase 2, chloroplastic (Atbcat-2) (EC 2.6.1.42)
	4	Q9M1W4	Cysteine and methionine metabolism	AhypoNutrisol_DN23971_c0_g1_i1	Homocysteine S-methyltransferase 2 (EC 2.1.1.10) (S-methylmethionine:homocysteine methyltransferase 2) (AtHMT-2) (SMM:Hcy S-methyltransferase 2)
	5	Q9SKX0	ABC transporters	AhypoNutrisol_DN24245_c0_g1_i1	ABC transporter C family member 13 (ABC transporter ABCC.13) (AtABCC13) (EC 7.6.2.2) (ATP-energized glutathione S-conjugate pump 11) (Glutathione S-conjugate-transporting ATPase 11) (Multidrug resistance-associated protein 11)
	6	Q9ZR72	ABC transporters	AhypoNutrisol_DN8314_c1_g1_i1	ABC transporter B family member 1 (ABC transporter ABCB.1) (AtABCB1) (Multidrug resistance protein 1) (P-glycoprotein 1) (AtPgp1)
	7	Q9LNW3	MAPK signaling pathway - plant	AhypoNutrisol_DN19639_c0_g1_i1	Protein phosphatase 2C 3 (AtPP2C03) (EC 3.1.3.16) (Protein AKT1-INTERACTING 1) (Protein HIGHLY ABA-INDUCED PP2C 2) (Protein HONSU) (Protein phosphatase 2C AIP1) (PP2C AIP1)
	8	Q9S7J8	MAPK signaling pathway - plant	AhypoNutrisol_DN8024_c0_g2_i1	Copper-transporting ATPase RAN1 (EC 7.2.2.8) (Protein HEAVY METAL ATPASE 7) (Protein RESPONSIVE TO ANTAGONIST 1)
	9	P49598	MAPK signaling pathway - plant	AhypoNutrisol_DN7888_c0_g1_i1	Protein phosphatase 2C 37 (AtPP2C37) (EC 3.1.3.16) (Protein ABA-HYPERSENSITIVE GERMINATION 3) (Protein phosphatase 2C A) (PP2CA)
	10	P49597	MAPK signaling pathway - plant	AhypoNutrisol_DN5522_c0_g1_i1	Protein phosphatase 2C 56 (AtPP2C56) (EC 3.1.3.16) (Protein ABSCISIC ACID-INSENSITIVE 1) (Protein phosphatase 2C ABI1) (PP2C ABI1)
	11	Q9SGU9	Metabolic pathways	AhypoNutrisol_DN22132_c0_g1_i1	Methionine gamma-lyase (AtMGL) (EC 4.4.1.11) (L-methioninase)
	12	Q940M2	Metabolic pathways	AhypoNutrisol_DN27375_c0_g1_i1	Alanine--glyoxylate aminotransferase 2 homolog 1, mitochondrial (EC 2.6.1.44) (Beta-alanine-pyruvate aminotransferase 1)
	13	Q9M439	Metabolic pathways	AhypoNutrisol_DN23247_c0_g1_i1	Branched-chain-amino-acid aminotransferase 2, chloroplastic (Atbcat-2) (EC 2.6.1.42)
	14	Q8L7Y9	Metabolic pathways	AhypoNutrisol_DN1087_c0_g1_i1	Non-specific phospholipase C1 (EC 3.1.-.-)
	15	Q9LV03	Metabolic pathways	AhypoNutrisol_DN4539_c0_g1_i1	Glutamate synthase 1 [NADH], chloroplastic (EC 1.4.1.14) (NADH-dependent glutamate synthase 1) (NADH-GOGAT 1)
	16	O22893	Metabolic pathways	AhypoNutrisol_DN9331_c0_g1_i1	Galactinol synthase 1 (AtGolS1) (GolS-1) (EC 2.4.1.123)
	17	Q84MC1	Metabolic pathways	AhypoNutrisol_DN905_c0_g1_i1	Gamma-glutamylcyclotransferase 2-2 (AtGGCT2;2) (EC 4.3.2.9) (Gamma-glutamyl cyclotransferase 2;2)
	18	Q96520	Metabolic pathways	AhypoNutrisol_DN19767_c0_g1_i1	Peroxidase 12 (Atperox P12) (EC 1.11.1.7) (ATP4a) (PRXR6)
	19	Q84P21	Metabolic pathways	AhypoNutrisol_DN23237_c0_g1_i1	4-coumarate--CoA ligase-like 5 (EC 6.2.1.-) (4-coumarate--CoA ligase isoform 9) (At4CL9) (Peroxisomal OPC-8:0-CoA ligase 1)
	20	Q93ZB6	Metabolic pathways	AhypoNutrisol_DN7227_c0_g2_i1	Uroporphyrinogen decarboxylase 1, chloroplastic (UPD1) (URO-D1) (EC 4.1.1.37)
	21	Q8GV43	Metabolic pathways	AhypoNutrisol_DN4157_c0_g1_i1	Phosphoinositide phospholipase C 6 (EC 3.1.4.11) (Phosphoinositide phospholipase PLC6) (AtPLC6) (AtPLC8) (PI-PLC6)
	22	O04196	Metabolic pathways	AhypoNutrisol_DN9350_c0_g1_i1	Isoamylase 1, chloroplastic (AtISA1) (EC 3.2.1.68)
	23	O81862	Metabolic pathways	AhypoNutrisol_DN7757_c1_g1_i1	Class V chitinase (AtChiC) (EC 3.2.1.14) (EC 3.2.1.200)
	24	Q9FKK7	Metabolic pathways	AhypoNutrisol_DN5032_c0_g2_i1	Xylose isomerase (EC 5.3.1.5)
	25	Q9FRL8	Metabolic pathways	AhypoNutrisol_DN288_c0_g1_i1	Glutathione S-transferase DHAR2 (EC 2.5.1.18) (Chloride intracellular channel homolog 2) (CLIC homolog 2) (Glutathione-dependent dehydroascorbate reductase 2) (AtDHAR2) (CytDHAR) (GSH-dependent dehydroascorbate reductase 2) (EC 1.8.5.1)
	26	Q94A08	Metabolic pathways	AhypoNutrisol_DN6702_c0_g1_i1	Probable galactinol--sucrose galactosyltransferase 2 (EC 2.4.1.82) (Protein SEED IMBIBITION 2) (Raffinose synthase 2)
	27	Q38970	Metabolic pathways	AhypoNutrisol_DN7574_c0_g1_i1	Acetyl-CoA carboxylase 1 (AtACC1) (EC 6.4.1.2) (Protein EMBRYO DEFECTIVE 22) (Protein GURKE) (Protein PASTICCINO 3) [Includes: Biotin carboxylase (EC 6.3.4.14)]
	28	Q9MA74	Metabolic pathways	AhypoNutrisol_DN6444_c0_g2_i1	Serine decarboxylase (AtSDC) (EC 4.1.1.-) (Protein EMBRYO DEFECTIVE 1075) (Serine decarboxylase 1) (AtSDC1)
	29	Q8L7F9	Metabolic pathways	AhypoNutrisol_DN20128_c0_g1_i1	Beta-1,3-galactosyltransferase GALT1 (EC 2.4.1.-) (Beta-1,3-galactosyltransferase 15) (Galactosyltransferase 1)
	30	Q9M1W4	Metabolic pathways	AhypoNutrisol_DN23971_c0_g1_i1	Homocysteine S-methyltransferase 2 (EC 2.1.1.10) (S-methylmethionine:homocysteine methyltransferase 2) (AtHMT-2) (SMM:Hcy S-methyltransferase 2)
	31	Q94A08	Galactose metabolism	AhypoNutrisol_DN6702_c0_g1_i1	Probable galactinol--sucrose galactosyltransferase 2 (EC 2.4.1.82) (Protein SEED IMBIBITION 2) (Raffinose synthase 2)
	32	O22893	Galactose metabolism	AhypoNutrisol_DN9331_c0_g1_i1	Galactinol synthase 1 (AtGolS1) (GolS-1) (EC 2.4.1.123)
	33	Q940M2	Valine, leucine and isoleucine degradation	AhypoNutrisol_DN27375_c0_g1_i1	Alanine--glyoxylate aminotransferase 2 homolog 1, mitochondrial (EC 2.6.1.44) (Beta-alanine-pyruvate aminotransferase 1)
	34	Q9M439	Valine, leucine and isoleucine degradation	AhypoNutrisol_DN23247_c0_g1_i1	Branched-chain-amino-acid aminotransferase 2, chloroplastic (Atbcat-2) (EC 2.6.1.42)
	35	F4JMJ1	Protein processing in endoplasmic reticulum	AhypoNutrisol_DN23887_c0_g1_i1	Heat shock 70 kDa protein 17 (Heat shock protein 70-17) (AtHsp70-17)
	36	Q9SYG1	Protein processing in endoplasmic reticulum	AhypoNutrisol_DN25642_c0_g1_i1	17.4 kDa class III heat shock protein (17.4 kDa heat shock protein 2) (AtHsp17.4B)
	37	P27323	Protein processing in endoplasmic reticulum	AhypoNutrisol_DN9278_c0_g1_i1	Heat shock protein 90-1 (AtHSP90.1) (AtHsp90-1) (Heat shock protein 81-1) (Hsp81-1) (Heat shock protein 83)
	38	P19036	Protein processing in endoplasmic reticulum	AhypoNutrisol_DN23770_c0_g1_i1	17.4 kDa class I heat shock protein (17.4 kDa heat shock protein 1) (AtHsp17.4A)
	39	Q940M2	Alanine, aspartate and glutamate metabolism	AhypoNutrisol_DN27375_c0_g1_i1	Alanine--glyoxylate aminotransferase 2 homolog 1, mitochondrial (EC 2.6.1.44) (Beta-alanine-pyruvate aminotransferase 1)
	40	Q9LV03	Alanine, aspartate and glutamate metabolism	AhypoNutrisol_DN4539_c0_g1_i1	Glutamate synthase 1 [NADH], chloroplastic (EC 1.4.1.14) (NADH-dependent glutamate synthase 1) (NADH-GOGAT 1)

## Sheet: Cluster5_upWDAhyb_upSAhypo
			Cluster 5
			up WD in A hybridus
			##Databases: KEGG PATHWAY, Gene Ontology
			##Statistical test method: hypergeometric test / Fisher's exact test
			##FDR correction method: Benjamini and Hochberg
			#Term	Database	ID	Input number	Background number	P-Value	Corrected P-Value	Input	Hyperlink
			Cysteine and methionine metabolism	KEGG PATHWAY	ath00270	4	184	0.000777089	0.0404086	Q9SGU9|Q940M2|Q9M439|Q9M1W4	http://www.genome.jp/kegg-bin/show_pathway?ath00270/ath:AT1G64660%09red/ath:AT4G39660%09red/ath:AT3G63250%09red/ath:AT1G10070%09red
			Protein processing in endoplasmic reticulum	KEGG PATHWAY	ath04141	4	326	0.00592812	0.0952769	Q9SYG1|F4JMJ1|P27323|P19036	http://www.genome.jp/kegg-bin/show_pathway?ath04141/ath:AT1G54050%09red/ath:AT3G46230%09red/ath:AT4G16660%09red/ath:AT5G52640%09red
			Metabolic pathways	KEGG PATHWAY	ath01100	15	3392	0.00640014	0.0952769	Q9SGU9|Q940M2|Q9M439|Q8L7Y9|O22893|Q84MC1|Q84P21|Q8GV43|O81862|Q9FRL8|Q94A08|Q38970|Q9MA74|Q8L7F9|Q9M1W4	http://www.genome.jp/kegg-bin/show_pathway?ath01100/ath:AT1G36160%09red/ath:AT3G63250%09red/ath:AT1G07230%09red/ath:AT1G10070%09red/ath:AT1G26810%09red/ath:AT1G75270%09red/ath:AT1G43710%09red/ath:AT2G40116%09red/ath:AT1G64660%09red/ath:AT4G39660%09red/ath:AT4G31290%09red/ath:AT2G47180%09red/ath:AT4G19810%09red/ath:AT3G57520%09red/ath:AT1G20510%09red
			Galactose metabolism	KEGG PATHWAY	ath00052	2	76	0.0126382	0.0973828	Q94A08|O22893	http://www.genome.jp/kegg-bin/show_pathway?ath00052/ath:AT2G47180%09red/ath:AT3G57520%09red
			Valine, leucine and isoleucine degradation	KEGG PATHWAY	ath00280	2	77	0.0129483	0.0973828	Q940M2|Q9M439	http://www.genome.jp/kegg-bin/show_pathway?ath00280/ath:AT4G39660%09red/ath:AT1G10070%09red
			Inositol phosphate metabolism	KEGG PATHWAY	ath00562	2	117	0.0279044	0.100214	Q8L7Y9|Q8GV43	http://www.genome.jp/kegg-bin/show_pathway?ath00562/ath:AT2G40116%09red/ath:AT1G07230%09red
			Glycerophospholipid metabolism	KEGG PATHWAY	ath00564	2	141	0.0390301	0.109706	Q680A6|Q8L7Y9	http://www.genome.jp/kegg-bin/show_pathway?ath00564/ath:AT5G43300%09red/ath:AT1G07230%09red
			Glutathione metabolism	KEGG PATHWAY	ath00480	2	147	0.0420354	0.113061	Q9FRL8|Q84MC1	http://www.genome.jp/kegg-bin/show_pathway?ath00480/ath:AT1G75270%09red/ath:AT4G31290%09red
	Num	UniprotID	Term	Idgene	Protein Names
	1	Q9SGU9	Cysteine and methionine metabolism	AhypoNutrisol_DN22132_c0_g1_i1	Methionine gamma-lyase (AtMGL) (EC 4.4.1.11) (L-methioninase)
	2	Q940M2	Cysteine and methionine metabolism	AhypoNutrisol_DN27375_c0_g1_i1	Alanine--glyoxylate aminotransferase 2 homolog 1, mitochondrial (EC 2.6.1.44) (Beta-alanine-pyruvate aminotransferase 1)
	3	Q9M439	Cysteine and methionine metabolism	AhypoNutrisol_DN23247_c0_g1_i1	Branched-chain-amino-acid aminotransferase 2, chloroplastic (Atbcat-2) (EC 2.6.1.42)
	4	Q9M1W4	Cysteine and methionine metabolism	AhypoNutrisol_DN23971_c0_g1_i1	Homocysteine S-methyltransferase 2 (EC 2.1.1.10) (S-methylmethionine:homocysteine methyltransferase 2) (AtHMT-2) (SMM:Hcy S-methyltransferase 2)
	5	Q9SYG1	Protein processing in endoplasmic reticulum	AhypoNutrisol_DN25642_c0_g1_i1	17.4 kDa class III heat shock protein (17.4 kDa heat shock protein 2) (AtHsp17.4B)
	6	F4JMJ1	Protein processing in endoplasmic reticulum	AhypoNutrisol_DN23887_c0_g1_i1	Heat shock 70 kDa protein 17 (Heat shock protein 70-17) (AtHsp70-17)
	7	P27323	Protein processing in endoplasmic reticulum	AhypoNutrisol_DN9278_c0_g1_i1	Heat shock protein 90-1 (AtHSP90.1) (AtHsp90-1) (Heat shock protein 81-1) (Hsp81-1) (Heat shock protein 83)
	8	P19036	Protein processing in endoplasmic reticulum	AhypoNutrisol_DN23770_c0_g1_i1	17.4 kDa class I heat shock protein (17.4 kDa heat shock protein 1) (AtHsp17.4A)
	9	Q9SGU9	Metabolic pathways	AhypoNutrisol_DN22132_c0_g1_i1	Methionine gamma-lyase (AtMGL) (EC 4.4.1.11) (L-methioninase)
	10	Q940M2	Metabolic pathways	AhypoNutrisol_DN27375_c0_g1_i1	Alanine--glyoxylate aminotransferase 2 homolog 1, mitochondrial (EC 2.6.1.44) (Beta-alanine-pyruvate aminotransferase 1)
	11	Q9M439	Metabolic pathways	AhypoNutrisol_DN23247_c0_g1_i1	Branched-chain-amino-acid aminotransferase 2, chloroplastic (Atbcat-2) (EC 2.6.1.42)
	12	Q8L7Y9	Metabolic pathways	AhypoNutrisol_DN1087_c0_g1_i1	Non-specific phospholipase C1 (EC 3.1.-.-)
	13	O22893	Metabolic pathways	AhypoNutrisol_DN9331_c0_g1_i1	Galactinol synthase 1 (AtGolS1) (GolS-1) (EC 2.4.1.123)
	14	Q84MC1	Metabolic pathways	AhypoNutrisol_DN905_c0_g1_i1	Gamma-glutamylcyclotransferase 2-2 (AtGGCT2;2) (EC 4.3.2.9) (Gamma-glutamyl cyclotransferase 2;2)
	15	Q84P21	Metabolic pathways	AhypoNutrisol_DN23237_c0_g1_i1	4-coumarate--CoA ligase-like 5 (EC 6.2.1.-) (4-coumarate--CoA ligase isoform 9) (At4CL9) (Peroxisomal OPC-8:0-CoA ligase 1)
	16	Q8GV43	Metabolic pathways	AhypoNutrisol_DN4157_c0_g1_i1	Phosphoinositide phospholipase C 6 (EC 3.1.4.11) (Phosphoinositide phospholipase PLC6) (AtPLC6) (AtPLC8) (PI-PLC6)
	17	O81862	Metabolic pathways	AhypoNutrisol_DN7757_c1_g1_i1	Class V chitinase (AtChiC) (EC 3.2.1.14) (EC 3.2.1.200)
	18	Q9FRL8	Metabolic pathways	AhypoNutrisol_DN288_c0_g1_i1	Glutathione S-transferase DHAR2 (EC 2.5.1.18) (Chloride intracellular channel homolog 2) (CLIC homolog 2) (Glutathione-dependent dehydroascorbate reductase 2) (AtDHAR2) (CytDHAR) (GSH-dependent dehydroascorbate reductase 2) (EC 1.8.5.1)
	19	Q94A08	Metabolic pathways	AhypoNutrisol_DN6702_c0_g1_i1	Probable galactinol--sucrose galactosyltransferase 2 (EC 2.4.1.82) (Protein SEED IMBIBITION 2) (Raffinose synthase 2)
	20	Q38970	Metabolic pathways	AhypoNutrisol_DN7574_c0_g1_i1	Acetyl-CoA carboxylase 1 (AtACC1) (EC 6.4.1.2) (Protein EMBRYO DEFECTIVE 22) (Protein GURKE) (Protein PASTICCINO 3) [Includes: Biotin carboxylase (EC 6.3.4.14)]
	21	Q9MA74	Metabolic pathways	AhypoNutrisol_DN6444_c0_g2_i1	Serine decarboxylase (AtSDC) (EC 4.1.1.-) (Protein EMBRYO DEFECTIVE 1075) (Serine decarboxylase 1) (AtSDC1)
	22	Q8L7F9	Metabolic pathways	AhypoNutrisol_DN20128_c0_g1_i1	Beta-1,3-galactosyltransferase GALT1 (EC 2.4.1.-) (Beta-1,3-galactosyltransferase 15) (Galactosyltransferase 1)
	23	Q9M1W4	Metabolic pathways	AhypoNutrisol_DN23971_c0_g1_i1	Homocysteine S-methyltransferase 2 (EC 2.1.1.10) (S-methylmethionine:homocysteine methyltransferase 2) (AtHMT-2) (SMM:Hcy S-methyltransferase 2)
	24	Q94A08	Galactose metabolism	AhypoNutrisol_DN6702_c0_g1_i1	Probable galactinol--sucrose galactosyltransferase 2 (EC 2.4.1.82) (Protein SEED IMBIBITION 2) (Raffinose synthase 2)
	25	O22893	Galactose metabolism	AhypoNutrisol_DN9331_c0_g1_i1	Galactinol synthase 1 (AtGolS1) (GolS-1) (EC 2.4.1.123)
	26	Q940M2	Valine, leucine and isoleucine degradation	AhypoNutrisol_DN27375_c0_g1_i1	Alanine--glyoxylate aminotransferase 2 homolog 1, mitochondrial (EC 2.6.1.44) (Beta-alanine-pyruvate aminotransferase 1)
	27	Q9M439	Valine, leucine and isoleucine degradation	AhypoNutrisol_DN23247_c0_g1_i1	Branched-chain-amino-acid aminotransferase 2, chloroplastic (Atbcat-2) (EC 2.6.1.42)
	28	Q8L7Y9	Inositol phosphate metabolism	AhypoNutrisol_DN1087_c0_g1_i1	Non-specific phospholipase C1 (EC 3.1.-.-)
	29	Q8GV43	Inositol phosphate metabolism	AhypoNutrisol_DN4157_c0_g1_i1	Phosphoinositide phospholipase C 6 (EC 3.1.4.11) (Phosphoinositide phospholipase PLC6) (AtPLC6) (AtPLC8) (PI-PLC6)
	30	Q680A6	Glycerophospholipid metabolism	AhypoNutrisol_DN11951_c0_g1_i1	Glycerophosphodiester phosphodiesterase GDPD3 (EC 3.1.4.46) (Glycerophosphodiester phosphodiesterase 3) (ATGDPD3)
	31	Q8L7Y9	Glycerophospholipid metabolism	AhypoNutrisol_DN1087_c0_g1_i1	Non-specific phospholipase C1 (EC 3.1.-.-)
	32	Q9FRL8	Glutathione metabolism	AhypoNutrisol_DN288_c0_g1_i1	Glutathione S-transferase DHAR2 (EC 2.5.1.18) (Chloride intracellular channel homolog 2) (CLIC homolog 2) (Glutathione-dependent dehydroascorbate reductase 2) (AtDHAR2) (CytDHAR) (GSH-dependent dehydroascorbate reductase 2) (EC 1.8.5.1)
	33	Q84MC1	Glutathione metabolism	AhypoNutrisol_DN905_c0_g1_i1	Gamma-glutamylcyclotransferase 2-2 (AtGGCT2;2) (EC 4.3.2.9) (Gamma-glutamyl cyclotransferase 2;2)
		Num	From	Entry	Entry Name	Protein names	Gene Names	Organism	Length	Gene Ontology (biological process)	Function [CC]	Pathway	Gene Ontology (GO)
		1	AhypoNutrisol_DN22132_c0_g1_i1	Q9SGU9	MGL_ARATH	Methionine gamma-lyase (AtMGL) (EC 4.4.1.11) (L-methioninase)	MGL At1g64660 F1N19.23	Arabidopsis thaliana (Mouse-ear cress)	441	cellular response to sulfate starvation [GO:0009970]; cellular response to water deprivation [GO:0042631]; methionine catabolic process via 2-oxobutanoate [GO:0019458]; protein homotetramerization [GO:0051289]; transsulfuration [GO:0019346]	FUNCTION: Catalyzes the degradation of L-methionine to alpha-ketobutyrate, methanethiol and ammonia. Exhibits a high activity toward L-methionine, L-ethionine, L-homocysteine and seleno-L-methionine, but not L-cysteine. Involved in an alternative cysteine biosynthesis pathway to the reverse trans-sulfuration pathway (methionine->homocysteine->cystathionine->cysteine) in which methanethiol is an i…		cytosol [GO:0005829]; methionine gamma-lyase activity [GO:0018826]; pyridoxal phosphate binding [GO:0030170]; cellular response to sulfate starvation [GO:0009970]; cellular response to water deprivation [GO:0042631]; methionine catabolic process via 2-oxobutanoate [GO:0019458]; protein homotetramerization [GO:0051289]; transsulfuration [GO:0019346]
		2	AhypoNutrisol_DN27375_c0_g1_i1	Q940M2	AGT21_ARATH	Alanine--glyoxylate aminotransferase 2 homolog 1, mitochondrial (EC 2.6.1.44) (Beta-alanine-pyruvate aminotransferase 1)	AGT2 At4g39660 T19P19.50	Arabidopsis thaliana (Mouse-ear cress)	476	photorespiration [GO:0009853]			mitochondrion [GO:0005739]; plant-type vacuole [GO:0000325]; plasma membrane [GO:0005886]; alanine-glyoxylate transaminase activity [GO:0008453]; pyridoxal phosphate binding [GO:0030170]; zinc ion binding [GO:0008270]; photorespiration [GO:0009853]
		3	AhypoNutrisol_DN23247_c0_g1_i1	Q9M439	BCAT2_ARATH	Branched-chain-amino-acid aminotransferase 2, chloroplastic (Atbcat-2) (EC 2.6.1.42)	BCAT2 At1g10070 T27I1.9	Arabidopsis thaliana (Mouse-ear cress)	388	isoleucine biosynthetic process [GO:0009097]; L-leucine biosynthetic process [GO:0009098]; L-valine biosynthetic process [GO:0009099]; plant-type cell wall organization or biogenesis [GO:0071669]	FUNCTION: Converts 2-oxo acids to branched-chain amino acids. Shows activity with L-Leu, L-Ile and L-Val as amino donors and 2-oxoglutarate as an amino acceptor, but no activity for D-isomers of Leu, Ile, Val, Asp, Glu or Ala. {ECO:0000269|PubMed:18318836}.	PATHWAY: Amino-acid biosynthesis; L-isoleucine biosynthesis; L-isoleucine from 2-oxobutanoate: step 4/4.; PATHWAY: Amino-acid biosynthesis; L-leucine biosynthesis; L-leucine from 3-methyl-2-oxobutanoate: step 4/4.; PATHWAY: Amino-acid biosynthesis; L-valine biosynthesis; L-valine from pyruvate: step 4/4.	chloroplast [GO:0009507]; L-isoleucine-2-oxoglutarate transaminase activity [GO:0052656]; L-leucine-2-oxoglutarate transaminase activity [GO:0052654]; L-valine-2-oxoglutarate transaminase activity [GO:0052655]; isoleucine biosynthetic process [GO:0009097]; L-leucine biosynthetic process [GO:0009098]; L-valine biosynthetic process [GO:0009099]; plant-type cell wall organization or biogenesis [GO:0…
		4	AhypoNutrisol_DN23971_c0_g1_i1	Q9M1W4	HMT2_ARATH	Homocysteine S-methyltransferase 2 (EC 2.1.1.10) (S-methylmethionine:homocysteine methyltransferase 2) (AtHMT-2) (SMM:Hcy S-methyltransferase 2)	HMT-2 At3g63250 F16M2.100	Arabidopsis thaliana (Mouse-ear cress)	333	methionine biosynthetic process [GO:0009086]; methylation [GO:0032259]; S-methylmethionine cycle [GO:0033528]	FUNCTION: Catalyzes methyl transfer from S-methylmethionine (SMM) to adenosyl-L-homocysteine (AdoMet). SMM degradation (by HMT-1, HMT-2 and HMT-3) and biosynthesis (by MMT1) constitute the SMM cycle in plants, which is probably required to achieve short term control of AdoMet level.		cytosol [GO:0005829]; S-adenosylmethionine-homocysteine S-methyltransferase activity [GO:0008898]; S-methylmethionine-homocysteine S-methyltransferase activity [GO:0061627]; zinc ion binding [GO:0008270]; methionine biosynthetic process [GO:0009086]; methylation [GO:0032259]; S-methylmethionine cycle [GO:0033528]
		5	AhypoNutrisol_DN25642_c0_g1_i1	Q9SYG1	HS174_ARATH	17.4 kDa class III heat shock protein (17.4 kDa heat shock protein 2) (AtHsp17.4B)	HSP17.4B At1g54050 F15I1.13	Arabidopsis thaliana (Mouse-ear cress)	155	cellular response to hypoxia [GO:0071456]			cytoplasm [GO:0005737]; cellular response to hypoxia [GO:0071456]
		6	AhypoNutrisol_DN23887_c0_g1_i1	F4JMJ1	HSP7R_ARATH	Heat shock 70 kDa protein 17 (Heat shock protein 70-17) (AtHsp70-17)	HSP70-17 At4g16660 dl4355w FCAALL.64	Arabidopsis thaliana (Mouse-ear cress)	867				cytosol [GO:0005829]; endoplasmic reticulum [GO:0005783]; endoplasmic reticulum lumen [GO:0005788]; Golgi apparatus [GO:0005794]; plant-type vacuole [GO:0000325]; secretory vesicle [GO:0099503]; ATP binding [GO:0005524]; ATP-dependent protein folding chaperone [GO:0140662]
		7	AhypoNutrisol_DN9278_c0_g1_i1	P27323	HS901_ARATH	Heat shock protein 90-1 (AtHSP90.1) (AtHsp90-1) (Heat shock protein 81-1) (Hsp81-1) (Heat shock protein 83)	HSP90-1 HSP81-1 HSP83 At5g52640 F6N7.13	Arabidopsis thaliana (Mouse-ear cress)	700	chaperone-mediated protein folding [GO:0061077]; defense response to bacterium [GO:0042742]; innate immune response [GO:0045087]	FUNCTION: Functions as a holding molecular chaperone (holdase) which stabilizes unfolding protein intermediates and rapidly releases them in an active form once stress has abated. Functions as a folding molecular chaperone (foldase) that assists the non-covalent folding of proteins in an ATP-dependent manner (PubMed:23827697). Molecular chaperone involved in R gene-mediated disease resistance. Re…		cytoplasm [GO:0005737]; ATP binding [GO:0005524]; ATP hydrolysis activity [GO:0016887]; ATP-dependent protein folding chaperone [GO:0140662]; unfolded protein binding [GO:0051082]; chaperone-mediated protein folding [GO:0061077]; defense response to bacterium [GO:0042742]; innate immune response [GO:0045087]
		8	AhypoNutrisol_DN23770_c0_g1_i1	P19036	HSP17_ARATH	17.4 kDa class I heat shock protein (17.4 kDa heat shock protein 1) (AtHsp17.4A)	HSP17.4A At3g46230 F12M12_200	Arabidopsis thaliana (Mouse-ear cress)	156	cellular response to hypoxia [GO:0071456]; response to heat [GO:0009408]			cytoplasm [GO:0005737]; cellular response to hypoxia [GO:0071456]; response to heat [GO:0009408]
		9	AhypoNutrisol_DN1087_c0_g1_i1	Q8L7Y9	NPC1_ARATH	Non-specific phospholipase C1 (EC 3.1.-.-)	NPC1 At1g07230 F10K1.6	Arabidopsis thaliana (Mouse-ear cress)	533	phosphate-containing compound metabolic process [GO:0006796]			extracellular region [GO:0005576]; Golgi cis cisterna [GO:0000137]; phosphoric ester hydrolase activity [GO:0042578]; phosphate-containing compound metabolic process [GO:0006796]
		10	AhypoNutrisol_DN9331_c0_g1_i1	O22893	GOLS1_ARATH	Galactinol synthase 1 (AtGolS1) (GolS-1) (EC 2.4.1.123)	GOLS1 At2g47180 T3D7 T8I13	Arabidopsis thaliana (Mouse-ear cress)	344	galactose metabolic process [GO:0006012]; response to abscisic acid [GO:0009737]; response to cold [GO:0009409]; response to heat [GO:0009408]; response to oxidative stress [GO:0006979]; response to salt stress [GO:0009651]; response to water deprivation [GO:0009414]	FUNCTION: Galactinol synthase involved in the biosynthesis of raffinose family oligosaccharides (RFOs) that function as osmoprotectants. Promotes plant stress tolerance such as heat, chilling, salinity and methylviologen (MV), a superoxide radical generating drug, by mediating raffinose accumulation, an osmoprotective substance. {ECO:0000269|PubMed:15466240, ECO:0000269|PubMed:18502973}.		cytoplasm [GO:0005737]; inositol 3-alpha-galactosyltransferase activity [GO:0047216]; metal ion binding [GO:0046872]; galactose metabolic process [GO:0006012]; response to abscisic acid [GO:0009737]; response to cold [GO:0009409]; response to heat [GO:0009408]; response to oxidative stress [GO:0006979]; response to salt stress [GO:0009651]; response to water deprivation [GO:0009414]
		11	AhypoNutrisol_DN905_c0_g1_i1	Q84MC1	GCT22_ARATH	Gamma-glutamylcyclotransferase 2-2 (AtGGCT2;2) (EC 4.3.2.7) (EC 4.3.2.9) (Gamma-glutamyl cyclotransferase 2;2)	GGCT2;2 At4g31290	Arabidopsis thaliana (Mouse-ear cress)	227	glutathione catabolic process [GO:0006751]	FUNCTION: Converts GSH to 5-oxoproline and cysteine-glycine (Cys-Gly) dipeptide in vitro and plays a significant role in glutathione (GSH) homeostasis (PubMed:25716890). Has no activity towards gamma-glutamyl-L-cysteine but possesses low activity towards gamma-glutamyl-L-alanine (PubMed:25716890). {ECO:0000269|PubMed:25716890}.		cytoplasm [GO:0005737]; gamma-glutamylcyclotransferase activity [GO:0003839]; glutathione specific gamma-glutamylcyclotransferase activity [GO:0061928]; glutathione catabolic process [GO:0006751]
		12	AhypoNutrisol_DN23237_c0_g1_i1	Q84P21	4CLL5_ARATH	Peroxisomal OPC-8:0-CoA ligase 1 (EC 6.2.1.-) (4-coumarate--CoA ligase isoform 9) (At4CL9) (4-coumarate--CoA ligase-like 5)	4CLL5 OPCL1 At1g20510 F5M15.17	Arabidopsis thaliana (Mouse-ear cress)	546	jasmonic acid biosynthetic process [GO:0009695]; response to bacterium [GO:0009617]; response to jasmonic acid [GO:0009753]; response to wounding [GO:0009611]	FUNCTION: Contributes to jasmonic acid biosynthesis by initiating the beta-oxidative chain shortening of its precursors (PubMed:16963437, PubMed:18267944). Converts 12-oxo-phytodienoic acid (OPDA) and 3-oxo-2-(2'-pentenyl)-cyclopentane-1-octanoic acid (OPC-8:0) into OPDA-CoA and OPC-8:0-CoA, respectively (PubMed:16963437, PubMed:18267944). Follows a two-step reaction mechanism, wherein the carbox…		peroxisome [GO:0005777]; ATP binding [GO:0005524]; CoA-ligase activity [GO:0016405]; decanoate-CoA ligase activity [GO:0102391]; jasmonic acid biosynthetic process [GO:0009695]; response to bacterium [GO:0009617]; response to jasmonic acid [GO:0009753]; response to wounding [GO:0009611]
		13	AhypoNutrisol_DN4157_c0_g1_i1	Q8GV43	PLCD6_ARATH	Phosphoinositide phospholipase C 6 (EC 3.1.4.11) (Phosphoinositide phospholipase PLC6) (AtPLC6) (AtPLC8) (PI-PLC6)	PLC6 PLC8 At2g40116 F27I1	Arabidopsis thaliana (Mouse-ear cress)	613	intracellular signal transduction [GO:0035556]; lipid catabolic process [GO:0016042]	FUNCTION: The production of the second messenger molecules diacylglycerol (DAG) and inositol 1,4,5-trisphosphate (IP3) is mediated by activated phosphatidylinositol-specific phospholipase C enzymes. {ECO:0000250}.		plasma membrane [GO:0005886]; phosphatidylinositol-4,5-bisphosphate phospholipase C activity [GO:0004435]; intracellular signal transduction [GO:0035556]; lipid catabolic process [GO:0016042]
		14	AhypoNutrisol_DN7757_c1_g1_i1	O81862	CHIC_ARATH	Class V chitinase (AtChiC) (EC 3.2.1.14) (EC 3.2.1.200)	ChiC At4g19810 T16H5.170	Arabidopsis thaliana (Mouse-ear cress)	379	chitin catabolic process [GO:0006032]; polysaccharide catabolic process [GO:0000272]; response to abscisic acid [GO:0009737]; response to jasmonic acid [GO:0009753]; response to salt stress [GO:0009651]	FUNCTION: Can hydrolyze glycol chitin and chitin oligosaccharides (e.g. N-acetylglucosamine) (GlcNAc)4, (GlcNAc)5 and (GlcNAc)6 (PubMed:21390509, PubMed:22936594). Hydrolyzes N-acetylglucosamine oligomers producing dimers from the non-reducing end of the substrates (PubMed:21390509). {ECO:0000269|PubMed:21390509, ECO:0000269|PubMed:22936594}.	PATHWAY: Glycan degradation; chitin degradation. {ECO:0000269|PubMed:21390509, ECO:0000269|PubMed:22936594}.	secretory vesicle [GO:0099503]; chitin binding [GO:0008061]; chitinase activity [GO:0004568]; endochitinase activity [GO:0008843]; exochitinase activity [GO:0035885]; chitin catabolic process [GO:0006032]; polysaccharide catabolic process [GO:0000272]; response to abscisic acid [GO:0009737]; response to jasmonic acid [GO:0009753]; response to salt stress [GO:0009651]
		15	AhypoNutrisol_DN288_c0_g1_i1	Q9FRL8	DHAR2_ARATH	Glutathione S-transferase DHAR2 (EC 2.5.1.18) (Chloride intracellular channel homolog 2) (CLIC homolog 2) (Glutathione-dependent dehydroascorbate reductase 2) (AtDHAR2) (CytDHAR) (GSH-dependent dehydroascorbate reductase 2) (EC 1.8.5.1)	DHAR2 DHAR At1g75270 F22H5.1	Arabidopsis thaliana (Mouse-ear cress)	213	acquisition of seed longevity [GO:0140547]; ascorbate glutathione cycle [GO:0033355]; L-ascorbic acid metabolic process [GO:0019852]; positive regulation of salicylic acid mediated signaling pathway [GO:0080151]; protein glutathionylation [GO:0010731]	FUNCTION: Displays a dual function. As a soluble protein, exhibits glutathione-dependent thiol transferase and dehydroascorbate (DHA) reductase activities (PubMed:12077129). Exhibits glutathione-dependent thiol transferase and dehydroascorbate (DHA) reductase activities. Key component of the ascorbate recycling system. Involved in the redox homeostasis, especially in scavenging of ROS under oxida…		cytosol [GO:0005829]; mitochondrion [GO:0005739]; plasma membrane [GO:0005886]; glutathione binding [GO:0043295]; glutathione dehydrogenase (ascorbate) activity [GO:0045174]; glutathione transferase activity [GO:0004364]; acquisition of seed longevity [GO:0140547]; ascorbate glutathione cycle [GO:0033355]; L-ascorbic acid metabolic process [GO:0019852]; positive regulation of salicylic acid media…
		16	AhypoNutrisol_DN6702_c0_g1_i1	Q94A08	RFS2_ARATH	Probable galactinol--sucrose galactosyltransferase 2 (EC 2.4.1.82) (Protein SEED IMBIBITION 2) (Raffinose synthase 2)	RFS2 RS2 SIP2 At3g57520 T8H10.120	Arabidopsis thaliana (Mouse-ear cress)	773	raffinose catabolic process [GO:0034484]; response to oxidative stress [GO:0006979]	FUNCTION: Transglycosidase operating by a ping-pong reaction mechanism. Involved in the synthesis of raffinose, a major soluble carbohydrate in seeds, roots and tubers (By similarity). {ECO:0000250}.		plasmodesma [GO:0009506]; glycosyltransferase activity [GO:0016757]; raffinose alpha-galactosidase activity [GO:0052692]; raffinose catabolic process [GO:0034484]; response to oxidative stress [GO:0006979]
		17	AhypoNutrisol_DN7574_c0_g1_i1	Q38970	ACC1_ARATH	Acetyl-CoA carboxylase 1 (AtACC1) (EC 6.4.1.2) (Protein EMBRYO DEFECTIVE 22) (Protein GURKE) (Protein PASTICCINO 3) [Includes: Biotin carboxylase (EC 6.3.4.14)]	ACC1 EMB22 GK PAS3 At1g36160 F15C21.1	Arabidopsis thaliana (Mouse-ear cress)	2254	embryo development ending in seed dormancy [GO:0009793]; fatty acid elongation [GO:0030497]; malonyl-CoA biosynthetic process [GO:2001295]; meristem structural organization [GO:0009933]; primary shoot apical meristem specification [GO:0010072]; response to cytokinin [GO:0009735]; root development [GO:0048364]; shoot system development [GO:0048367]	FUNCTION: Multifunctional enzyme that catalyzes the carboxylation of acetyl-CoA, forming malonyl-CoA, which is used in the plastid for fatty acid synthesis and in the cytosol in various biosynthetic pathways including fatty acid elongation. Required for very long chain fatty acids elongation. Necessary for embryo and plant development. Plays a central function in embryo morphogenesis, especially …	PATHWAY: Lipid metabolism; malonyl-CoA biosynthesis; malonyl-CoA from acetyl-CoA: step 1/1.	cytosol [GO:0005829]; nucleus [GO:0005634]; acetyl-CoA carboxylase activity [GO:0003989]; ATP binding [GO:0005524]; biotin carboxylase activity [GO:0004075]; metal ion binding [GO:0046872]; embryo development ending in seed dormancy [GO:0009793]; fatty acid elongation [GO:0030497]; malonyl-CoA biosynthetic process [GO:2001295]; meristem structural organization [GO:0009933]; primary shoot apical m…
		18	AhypoNutrisol_DN6444_c0_g2_i1	Q9MA74	SDC1_ARATH	Serine decarboxylase (AtSDC) (EC 4.1.1.-) (Protein EMBRYO DEFECTIVE 1075) (Serine decarboxylase 1) (AtSDC1)	SDC EMB1075 SDC1 At1g43710 F2J6.7	Arabidopsis thaliana (Mouse-ear cress)	482	carboxylic acid metabolic process [GO:0019752]; ethanolamine metabolic process [GO:0006580]	FUNCTION: Catalyzes the biosynthesis of ethanolamine from serine. Highly specific for L-serine and does not attack D-serine, L-phosphoserine, phosphatidylserine, L-histidine L-glutamate L-tyrosine or L-tryptophan. Decarboxylation of free serine is the major source of ethanolamine production in plants and ethanolamine metabolism is crucial for the synthesis of choline, phosphatidylethanolamine (PE…		cytosol [GO:0005829]; plasma membrane [GO:0005886]; pyridoxal phosphate binding [GO:0030170]; serine decarboxylase activity [GO:0102705]; carboxylic acid metabolic process [GO:0019752]; ethanolamine metabolic process [GO:0006580]
		19	AhypoNutrisol_DN20128_c0_g1_i1	Q8L7F9	B3GTF_ARATH	Beta-1,3-galactosyltransferase GALT1 (EC 2.4.1.-) (Beta-1,3-galactosyltransferase 15) (Galactosyltransferase 1)	GALT1 B3GALT15 At1g26810 T24P13.20	Arabidopsis thaliana (Mouse-ear cress)	643	Lewis a epitope biosynthetic process [GO:0010493]; protein glycosylation [GO:0006486]	FUNCTION: Beta-1,3-galactosyltransferase that transfers galactose from UDP-galactose to substrates with a terminal beta-N-acetylglucosamine (beta-GlcNAc) residue. Involved in the biosynthesis of N-glycans containing Lewis a structures (with the combination of FUT13). {ECO:0000269|PubMed:17630273}.	PATHWAY: Protein modification; protein glycosylation. {ECO:0000305}.	Golgi apparatus [GO:0005794]; Golgi membrane [GO:0000139]; carbohydrate binding [GO:0030246]; UDP-galactose:N-glycan beta-1,3-galactosyltransferase activity [GO:0010488]; Lewis a epitope biosynthetic process [GO:0010493]; protein glycosylation [GO:0006486]
		20	AhypoNutrisol_DN11951_c0_g1_i1	Q680A6	GDPD3_ARATH	Glycerophosphodiester phosphodiesterase GDPD3 (EC 3.1.4.46) (Glycerophosphodiester phosphodiesterase 3) (ATGDPD3)	GDPD3 At5g43300 MNL12.12	Arabidopsis thaliana (Mouse-ear cress)	370	glycerol metabolic process [GO:0006071]; lipid metabolic process [GO:0006629]			glycerophosphodiester phosphodiesterase activity [GO:0008889]; glycerol metabolic process [GO:0006071]; lipid metabolic process [GO:0006629]
			Cluster 5
			up S in A hypochondriacus
			##Databases: KEGG PATHWAY, Gene Ontology
			##Statistical test method: hypergeometric test / Fisher's exact test
			##FDR correction method: Benjamini and Hochberg
			#Term	Database	ID	Input number	Background number	P-Value	Corrected P-Value	Input	Hyperlink
			ABC transporters	KEGG PATHWAY	ath02010	2	31	0.00137473	0.0602217	Q9SKX0|Q9ZR72	http://www.genome.jp/kegg-bin/show_pathway?ath02010/ath:AT2G07680%09red/ath:AT2G36910%09red
			MAPK signaling pathway - plant	KEGG PATHWAY	ath04016	2	221	0.0527685	0.137083	Q9S7J8|P49597	http://www.genome.jp/kegg-bin/show_pathway?ath04016/ath:AT5G44790%09red/ath:AT4G26080%09red
	Num	uniprotId	Term	Idgene	Protein Names
	1	Q9SKX0	ABC transporters	AhypoNutrisol_DN24245_c0_g1_i1	ABC transporter C family member 13 (ABC transporter ABCC.13) (AtABCC13) (EC 7.6.2.2) (ATP-energized glutathione S-conjugate pump 11) (Glutathione S-conjugate-transporting ATPase 11) (Multidrug resistance-associated protein 11)
	2	Q9ZR72	ABC transporters	AhypoNutrisol_DN8314_c1_g1_i1	ABC transporter B family member 1 (ABC transporter ABCB.1) (AtABCB1) (Multidrug resistance protein 1) (P-glycoprotein 1) (AtPgp1)
	3	Q9S7J8	MAPK signaling pathway - plant	AhypoNutrisol_DN8024_c0_g2_i1	Copper-transporting ATPase RAN1 (EC 7.2.2.8) (Protein HEAVY METAL ATPASE 7) (Protein RESPONSIVE TO ANTAGONIST 1)
	4	P49597	MAPK signaling pathway - plant	AhypoNutrisol_DN5522_c0_g1_i1	Protein phosphatase 2C 56 (AtPP2C56) (EC 3.1.3.16) (Protein ABSCISIC ACID-INSENSITIVE 1) (Protein phosphatase 2C ABI1) (PP2C ABI1)
		Num	From	Entry	Entry Name	Protein names	Gene Names	Organism	Length	Gene Ontology (biological process)	Function [CC]	Pathway	Gene Ontology (GO)
		1	AhypoNutrisol_DN24245_c0_g1_i1	Q9SKX0	AB13C_ARATH	ABC transporter C family member 13 (ABC transporter ABCC.13) (AtABCC13) (EC 7.6.2.2) (ATP-energized glutathione S-conjugate pump 11) (Glutathione S-conjugate-transporting ATPase 11) (Multidrug resistance-associated protein 11)	ABCC13 MRP11 MRP13 At2g07680 T5E7.1	Arabidopsis thaliana (Mouse-ear cress)	1410	transmembrane transport [GO:0055085]	FUNCTION: Pump for glutathione S-conjugates. {ECO:0000250}.		membrane [GO:0016020]; ABC-type xenobiotic transporter activity [GO:0008559]; ATP binding [GO:0005524]; ATP hydrolysis activity [GO:0016887]; ATPase-coupled transmembrane transporter activity [GO:0042626]; transmembrane transport [GO:0055085]
		2	AhypoNutrisol_DN8314_c1_g1_i1	Q9ZR72	AB1B_ARATH	ABC transporter B family member 1 (ABC transporter ABCB.1) (AtABCB1) (Auxin exporter ABCB1) (Brassinosteroid exporter ABCB1) (Multidrug resistance protein 1) (AtMDR1) (P-glycoprotein 1) (AtPgp1)	ABCB1 MDR1 PGP1 At2g36910 T1J8.9	Arabidopsis thaliana (Mouse-ear cress)	1286	anthocyanin accumulation in tissues in response to UV light [GO:0043481]; auxin export across the plasma membrane [GO:0010315]; auxin polar transport [GO:0009926]; auxin-activated signaling pathway [GO:0009734]; photomorphogenesis [GO:0009640]; positive gravitropism [GO:0009958]; positive regulation of brassinosteroid mediated signaling pathway [GO:1900459]; regulation of cell size [GO:0008361]; …	FUNCTION: Brassinosteroid exporter that, in conjunction with ABCB19, supports the accumulation of exogenous brassinosteroids (BR) in the apoplast, thus promoting BR signaling initiation involving the specific receptor BRI1 and required for plant growth and stress responses (PubMed:38513023, PubMed:39497419). Auxin efflux transporter that acts as a negative regulator of light signaling to promote …		endoplasmic reticulum [GO:0005783]; plasma membrane [GO:0005886]; plasmodesma [GO:0009506]; ABC-type transporter activity [GO:0140359]; ATP binding [GO:0005524]; ATP hydrolysis activity [GO:0016887]; ATPase-coupled transmembrane transporter activity [GO:0042626]; auxin efflux transmembrane transporter activity [GO:0010329]; auxin influx transmembrane transporter activity [GO:0010328]; anthocyanin…
		3	AhypoNutrisol_DN8024_c0_g2_i1	Q9S7J8	HMA7_ARATH	Copper-transporting ATPase RAN1 (EC 7.2.2.8) (Protein HEAVY METAL ATPASE 7) (Protein RESPONSIVE TO ANTAGONIST 1)	RAN1 HMA7 At5g44790 K23L20.14 T19K24.18	Arabidopsis thaliana (Mouse-ear cress)	1001	ethylene-activated signaling pathway [GO:0009873]; regulation of stomatal movement [GO:0010119]; response to ethylene [GO:0009723]	FUNCTION: Involved in copper import into the cell. Essential for ethylene signaling, which requires copper. Acts by delivering copper to create functional hormone receptors.		endosome [GO:0005768]; Golgi apparatus [GO:0005794]; membrane [GO:0016020]; trans-Golgi network [GO:0005802]; ATP binding [GO:0005524]; ATP hydrolysis activity [GO:0016887]; copper ion binding [GO:0005507]; P-type monovalent copper transporter activity [GO:0140581]; ethylene-activated signaling pathway [GO:0009873]; regulation of stomatal movement [GO:0010119]; response to ethylene [GO:0009723]
		4	AhypoNutrisol_DN5522_c0_g1_i1	P49597	P2C56_ARATH	Protein phosphatase 2C 56 (AtPP2C56) (EC 3.1.3.16) (Protein ABSCISIC ACID-INSENSITIVE 1) (Protein phosphatase 2C ABI1) (PP2C ABI1)	ABI1 At4g26080 F20B18.190	Arabidopsis thaliana (Mouse-ear cress)	434	abscisic acid-activated signaling pathway [GO:0009738]; negative regulation of abscisic acid-activated signaling pathway [GO:0009788]; protein dephosphorylation [GO:0006470]; regulation of abscisic acid-activated signaling pathway [GO:0009787]; regulation of stomatal movement [GO:0010119]; response to abscisic acid [GO:0009737]; response to cold [GO:0009409]; response to heat [GO:0009408]	FUNCTION: Key component and repressor of the abscisic acid (ABA) signaling pathway that regulates numerous ABA responses, such as stomatal closure, osmotic water permeability of the plasma membrane (Pos), drought-induced resistance and rhizogenesis, response to glucose, high light stress, seed germination and inhibition of vegetative growth. During the stomatal closure regulation, modulates the i…		cytoplasm [GO:0005737]; nucleus [GO:0005634]; plasma membrane [GO:0005886]; kinase binding [GO:0019900]; metal ion binding [GO:0046872]; phosphatase activity [GO:0016791]; phosphoprotein phosphatase activity [GO:0004721]; protein kinase binding [GO:0019901]; protein serine/threonine phosphatase activity [GO:0004722]; abscisic acid-activated signaling pathway [GO:0009738]; negative regulation of a…

## Sheet: Cluster_6
			Cluster 6
			##Databases: KEGG PATHWAY, Gene Ontology
			##Statistical test method: hypergeometric test / Fisher's exact test
			##FDR correction method: Benjamini and Hochberg
			#Term	Database	ID	Input number	Background number	P-Value	Corrected P-Value	Input	Hyperlink
			Arginine and proline metabolism	KEGG PATHWAY	ath00330	2	80	0.00204677	0.0687163	A0A1P8B760|Q8VYF5	http://www.genome.jp/kegg-bin/show_pathway?ath00330/ath:AT2G27450%09red/ath:AT4G34880%09red
			Phenylalanine metabolism	KEGG PATHWAY	ath00360	1	47	0.0383744	0.0792246	A0A1P8B760	http://www.genome.jp/kegg-bin/show_pathway?ath00360/ath:AT4G34880%09red
			Fatty acid elongation	KEGG PATHWAY	ath00062	1	53	0.0430698	0.0848144	Q9XF43	http://www.genome.jp/kegg-bin/show_pathway?ath00062/ath:AT1G68530%09red
	Nombre de los genes dentro de las rutas metabolicas
	Num	UniprotID	Pathway	Idgene	Protein Names
	1	A0A1P8B760	Arginine and proline metabolism	AhypoNutrisol_DN10557_c0_g1_i1	Probable amidase At4g34880 (EC 3.5.1.4)
	2	Q8VYF5	Arginine and proline metabolism	AhypoNutrisol_DN12893_c0_g1_i1	N-carbamoylputrescine amidase (EC 3.5.1.53) (Nitrilase-like protein 1)
	3	A0A1P8B760	Phenylalanine metabolism	AhypoNutrisol_DN10557_c0_g1_i1	Probable amidase At4g34880 (EC 3.5.1.4)
	4	Q9XF43	Fatty acid elongation	AhypoNutrisol_DN7918_c0_g1_i1	3-ketoacyl-CoA synthase 6 (KCS-6) (EC 2.3.1.199) (Cuticular protein 1) (Eceriferum 6) (Very long-chain fatty acid condensing enzyme 6) (VLCFA condensing enzyme 6)

## Sheet: Cluster_3_upAhybr_upAhypo
			Cluster 3
			up in A hybridus
			##Databases: KEGG PATHWAY, Gene Ontology
			##Statistical test method: hypergeometric test / Fisher's exact test
			##FDR correction method: Benjamini and Hochberg
			#Term	Database	ID	Input number	Background number	P-Value	Corrected P-Value	Input	Hyperlink
			Taurine and hypotaurine metabolism	KEGG PATHWAY	ath00430	2	20	0.00120752	0.0301058	Q42521|Q9M0G0	http://www.genome.jp/kegg-bin/show_pathway?ath00430/ath:AT5G17330%09red/ath:AT4G29210%09red
			Metabolic pathways	KEGG PATHWAY	ath01100	17	3392	0.00211828	0.0323149	Q42521|Q9M0G0|Q9C9W5|O23254|Q9SKX5|P92980|Q9ZVI9|P27521|F4IDU4|Q9LXG3|Q9LDV4|Q84R11|Q9LM02|Q9LDU6|Q9CAG3|Q9LUM0|Q9LDD5	http://www.genome.jp/kegg-bin/show_pathway?ath01100/ath:AT2G38670%09red/ath:AT4G13930%09red/ath:AT4G29210%09red/ath:AT5G17330%09red/ath:AT3G47470%09red/ath:AT1G68010%09red/ath:AT1G67560%09red/ath:AT3G17470%09red/ath:AT1G50430%09red/ath:AT5G15180%09red/ath:AT4G21990%09red/ath:AT1G12640%09red/ath:AT5G13710%09red/ath:AT1G72330%09red/ath:AT2G43020%09red/ath:AT4G11570%09red/ath:AT3G14270%09red
			Biosynthesis of secondary metabolites	KEGG PATHWAY	ath01110	10	1664	0.00565161	0.0704567	Q42521|Q9C9W5|O23254|F4IDU4|Q9LXG3|Q9LM02|Q9LDU6|Q9CAG3|Q94AQ9|Q9LDD5	http://www.genome.jp/kegg-bin/show_pathway?ath01110/ath:AT4G13930%09red/ath:AT5G17330%09red/ath:AT1G68010%09red/ath:AT1G67560%09red/ath:AT5G15180%09red/ath:AT1G44000%09red/ath:AT1G50430%09red/ath:AT1G12640%09red/ath:AT5G13710%09red/ath:AT4G11570%09red
			Steroid biosynthesis	KEGG PATHWAY	ath00100	2	57	0.00845722	0.0872812	Q9LDU6|Q9LM02	http://www.genome.jp/kegg-bin/show_pathway?ath00100/ath:AT1G50430%09red/ath:AT5G13710%09red
			beta-Alanine metabolism	KEGG PATHWAY	ath00410	2	69	0.012063	0.0872812	Q42521|Q9SKX5	http://www.genome.jp/kegg-bin/show_pathway?ath00410/ath:AT5G17330%09red/ath:AT2G43020%09red
			Alanine, aspartate and glutamate metabolism	KEGG PATHWAY	ath00250	2	82	0.0165948	0.0872812	Q42521|Q9LDV4	http://www.genome.jp/kegg-bin/show_pathway?ath00250/ath:AT1G72330%09red/ath:AT5G17330%09red
			Cyanoamino acid metabolism	KEGG PATHWAY	ath00460	2	90	0.0196894	0.0872812	Q9M0G0|O23254	http://www.genome.jp/kegg-bin/show_pathway?ath00460/ath:AT4G13930%09red/ath:AT4G29210%09red
			Phosphonate and phosphinate metabolism	KEGG PATHWAY	ath00440	1	11	0.0276609	0.0917573	Q9ZVI9	http://www.genome.jp/kegg-bin/show_pathway?ath00440/ath:AT2G38670%09red
			Glycine, serine and threonine metabolism	KEGG PATHWAY	ath00260	2	109	0.0279108	0.0917573	Q9C9W5|O23254	http://www.genome.jp/kegg-bin/show_pathway?ath00260/ath:AT4G13930%09red/ath:AT1G68010%09red
			Linoleic acid metabolism	KEGG PATHWAY	ath00591	1	12	0.0299315	0.0917573	Q9CAG3	http://www.genome.jp/kegg-bin/show_pathway?ath00591/ath:AT1G67560%09red
			Glyoxylate and dicarboxylate metabolism	KEGG PATHWAY	ath00630	2	134	0.0404342	0.105556	Q9C9W5|O23254	http://www.genome.jp/kegg-bin/show_pathway?ath00630/ath:AT4G13930%09red/ath:AT1G68010%09red
			Glycerophospholipid metabolism	KEGG PATHWAY	ath00564	2	141	0.0442571	0.108049	Q9ZVI9|F4IDU4	http://www.genome.jp/kegg-bin/show_pathway?ath00564/ath:AT2G38670%09red/ath:AT1G12640%09red
	Nombre de los genes dentro de las rutas metabolicas
	Num	UniprotID	Pathway	Idgene	Protein Names
	1	Q42521	Taurine and hypotaurine metabolism	AhypoNutrisol_DN4191_c0_g1_i1	Glutamate decarboxylase 1 (GAD 1) (EC 4.1.1.15)
	2	Q9M0G0	Taurine and hypotaurine metabolism	AhypoNutrisol_DN6191_c0_g1_i1	Glutathione hydrolase 3 (EC 3.4.19.13) (Gamma-glutamyltransferase 3) (Gamma-glutamyltranspeptidase 3) (EC 2.3.2.2) (Gamma-glutamyltranspeptidase 4)
	3	Q42521	Metabolic pathways	AhypoNutrisol_DN4191_c0_g1_i1	Glutamate decarboxylase 1 (GAD 1) (EC 4.1.1.15)
	4	Q9M0G0	Metabolic pathways	AhypoNutrisol_DN6191_c0_g1_i1	Glutathione hydrolase 3 (EC 3.4.19.13) (Gamma-glutamyltransferase 3) (Gamma-glutamyltranspeptidase 3) (EC 2.3.2.2) (Gamma-glutamyltranspeptidase 4)
	5	Q9C9W5	Metabolic pathways	AhypoNutrisol_DN8125_c0_g2_i1	Glycerate dehydrogenase HPR, peroxisomal (GDH) (EC 1.1.1.29) (NADH-dependent hydroxypyruvate reductase 1) (AtHPR1) (HPR 1)
	6	O23254	Metabolic pathways	AhypoNutrisol_DN7849_c0_g1_i1	Serine hydroxymethyltransferase 4 (AtSHMT4) (EC 2.1.2.1) (Glycine hydroxymethyltransferase 4) (Serine methylase 4)
	7	Q9SKX5	Metabolic pathways	AhypoNutrisol_DN7794_c0_g1_i1	Polyamine oxidase 2 (AtPAO2) (EC 1.5.3.-) (Amine oxidase 1)
	8	P92980	Metabolic pathways	AhypoNutrisol_DN21241_c0_g1_i1	5'-adenylylsulfate reductase 3, chloroplastic (EC 1.8.4.9) (3'-phosphoadenosine-5'-phosphosulfate reductase homolog 26) (PAPS reductase homolog 26) (Prh-26) (Adenosine 5'-phosphosulfate 5'-adenylylsulfate sulfotransferase 3) (APS sulfotransferase 3) (Thioredoxin-independent APS reductase 3)
	9	Q9ZVI9	Metabolic pathways	AhypoNutrisol_DN6374_c0_g2_i1	Ethanolamine-phosphate cytidylyltransferase (EC 2.7.7.14) (CTP:phosphoethanolamine cytidylyltransferase) (Phosphorylethanolamine cytidylyltransferase 1)
	10	P27521	Metabolic pathways	AhypoNutrisol_DN8438_c0_g1_i1	Chlorophyll a-b binding protein 4, chloroplastic (LHCI type III CAB-4)
	11	F4IDU4	Metabolic pathways	AhypoNutrisol_DN5916_c0_g2_i1	Lysophospholipid acyltransferase 1 (AtLPLAT1) (EC 2.3.1.-) (1-acylglycerophosphocholine O-acyltransferase) (EC 2.3.1.23) (1-acylglycerophosphoethanolamine O-acyltransferase) (EC 2.3.1.n7) (1-acylglycerophosphoserine O-acyltransferase) (EC 2.3.1.n6) (Lysophosphatidylcholine acyltransferase 1) (LPCAT1) (Lysophosphatidylethanolamine acyltransferase) (LPEAT) (Lysophosphatidylglycerol acyltransferase)…
	12	Q9LXG3	Metabolic pathways	AhypoNutrisol_DN21971_c0_g1_i1	Peroxidase 56 (Atperox P56) (EC 1.11.1.7) (ATP33)
	13	Q9LDV4	Metabolic pathways	AhypoNutrisol_DN7703_c0_g2_i1	Alanine aminotransferase 2, mitochondrial (AtAlaAT2) (AtAlaATm) (EC 2.6.1.2) (Alanine-2-oxoglutarate aminotransferase 3) (EC 2.6.1.-)
	14	Q84R11	Metabolic pathways	AhypoNutrisol_DN23307_c0_g1_i1	Probable GTP diphosphokinase CRSH, chloroplastic (EC 2.7.6.5) (Calcium-activated RelA/Spot homolog) (AtCRSH) (ppGpp synthetase CRSH)
	15	Q9LM02	Metabolic pathways	AhypoNutrisol_DN4047_c0_g2_i1	Cycloartenol-C-24-methyltransferase (EC 2.1.1.41) (24-sterol C-methyltransferase 1) (Sterol C-methyltransferase 1) (Protein CEPHALOPOD) (Protein STEROL METHYLTRANSFERASE 1)
	16	Q9LDU6	Metabolic pathways	AhypoNutrisol_DN11053_c0_g1_i1	7-dehydrocholesterol reductase (7-DHC reductase) (EC 1.3.1.21) (Protein DWARF 5) (Sterol Delta(7)-reductase)
	17	Q9CAG3	Metabolic pathways	AhypoNutrisol_DN7722_c0_g1_i1	Lipoxygenase 6, chloroplastic (AtLOX6) (EC 1.13.11.12)
	18	Q9LUM0	Metabolic pathways	AhypoNutrisol_DN4597_c0_g1_i1	1-phosphatidylinositol-3-phosphate 5-kinase FAB1B (Phosphatidylinositol 3-phosphate 5-kinase) (EC 2.7.1.150) (FYVE finger-containing phosphoinositide kinase) (PIKfyve) (Phosphatidylinositol 3-phosphate 5-kinase type III) (PIPkin-III) (Type III PIP kinase) (Protein FORMS APLOID AND BINUCLEATE CELLS 1B)
	19	Q9LDD5	Metabolic pathways	AhypoNutrisol_DN6952_c0_g1_i1	5-amino-6-(5-phospho-D-ribitylamino)uracil phosphatase, chloroplastic (AtPyrP2) (EC 3.1.3.104) (5-amino-6-ribitylamino-2,4(1H,3H)-pyrimidinedione 5'-phosphate phosphatase) (ARPP phosphatase) (Haloacid dehalogenase-like hydrolase domain-containing protein)
	20	Q42521	Biosynthesis of secondary metabolites	AhypoNutrisol_DN4191_c0_g1_i1	Glutamate decarboxylase 1 (GAD 1) (EC 4.1.1.15)
	21	Q9C9W5	Biosynthesis of secondary metabolites	AhypoNutrisol_DN8125_c0_g2_i1	Glycerate dehydrogenase HPR, peroxisomal (GDH) (EC 1.1.1.29) (NADH-dependent hydroxypyruvate reductase 1) (AtHPR1) (HPR 1)
	22	O23254	Biosynthesis of secondary metabolites	AhypoNutrisol_DN7849_c0_g1_i1	Serine hydroxymethyltransferase 4 (AtSHMT4) (EC 2.1.2.1) (Glycine hydroxymethyltransferase 4) (Serine methylase 4)
	23	F4IDU4	Biosynthesis of secondary metabolites	AhypoNutrisol_DN5916_c0_g2_i1	Lysophospholipid acyltransferase 1 (AtLPLAT1) (EC 2.3.1.-) (1-acylglycerophosphocholine O-acyltransferase) (EC 2.3.1.23) (1-acylglycerophosphoethanolamine O-acyltransferase) (EC 2.3.1.n7) (1-acylglycerophosphoserine O-acyltransferase) (EC 2.3.1.n6) (Lysophosphatidylcholine acyltransferase 1) (LPCAT1) (Lysophosphatidylethanolamine acyltransferase) (LPEAT) (Lysophosphatidylglycerol acyltransferase)…
	24	Q9LXG3	Biosynthesis of secondary metabolites	AhypoNutrisol_DN21971_c0_g1_i1	Peroxidase 56 (Atperox P56) (EC 1.11.1.7) (ATP33)
	25	Q9LM02	Biosynthesis of secondary metabolites	AhypoNutrisol_DN4047_c0_g2_i1	Cycloartenol-C-24-methyltransferase (EC 2.1.1.41) (24-sterol C-methyltransferase 1) (Sterol C-methyltransferase 1) (Protein CEPHALOPOD) (Protein STEROL METHYLTRANSFERASE 1)
	26	Q9LDU6	Biosynthesis of secondary metabolites	AhypoNutrisol_DN11053_c0_g1_i1	7-dehydrocholesterol reductase (7-DHC reductase) (EC 1.3.1.21) (Protein DWARF 5) (Sterol Delta(7)-reductase)
	27	Q9CAG3	Biosynthesis of secondary metabolites	AhypoNutrisol_DN7722_c0_g1_i1	Lipoxygenase 6, chloroplastic (AtLOX6) (EC 1.13.11.12)
	28	Q94AQ9	Biosynthesis of secondary metabolites	AhypoNutrisol_DN27303_c0_g1_i1	Magnesium dechelatase SGRL, chloroplastic (EC 4.99.1.10) (Protein STAY-GREEN LIKE)
	29	Q9LDD5	Biosynthesis of secondary metabolites	AhypoNutrisol_DN6952_c0_g1_i1	5-amino-6-(5-phospho-D-ribitylamino)uracil phosphatase, chloroplastic (AtPyrP2) (EC 3.1.3.104) (5-amino-6-ribitylamino-2,4(1H,3H)-pyrimidinedione 5'-phosphate phosphatase) (ARPP phosphatase) (Haloacid dehalogenase-like hydrolase domain-containing protein)
	30	Q9LDU6	Steroid biosynthesis	AhypoNutrisol_DN11053_c0_g1_i1	7-dehydrocholesterol reductase (7-DHC reductase) (EC 1.3.1.21) (Protein DWARF 5) (Sterol Delta(7)-reductase)
	31	Q9LM02	Steroid biosynthesis	AhypoNutrisol_DN4047_c0_g2_i1	Cycloartenol-C-24-methyltransferase (EC 2.1.1.41) (24-sterol C-methyltransferase 1) (Sterol C-methyltransferase 1) (Protein CEPHALOPOD) (Protein STEROL METHYLTRANSFERASE 1)
	32	Q42521	beta-Alanine metabolism	AhypoNutrisol_DN4191_c0_g1_i1	Glutamate decarboxylase 1 (GAD 1) (EC 4.1.1.15)
	33	Q9SKX5	beta-Alanine metabolism	AhypoNutrisol_DN7794_c0_g1_i1	Polyamine oxidase 2 (AtPAO2) (EC 1.5.3.-) (Amine oxidase 1)
	34	Q42521	Alanine, aspartate and glutamate metabolism	AhypoNutrisol_DN4191_c0_g1_i1	Glutamate decarboxylase 1 (GAD 1) (EC 4.1.1.15)
	35	Q9LDV4	Alanine, aspartate and glutamate metabolism	AhypoNutrisol_DN7703_c0_g2_i1	Alanine aminotransferase 2, mitochondrial (AtAlaAT2) (AtAlaATm) (EC 2.6.1.2) (Alanine-2-oxoglutarate aminotransferase 3) (EC 2.6.1.-)
	36	Q9M0G0	Cyanoamino acid metabolism	AhypoNutrisol_DN6191_c0_g1_i1	Glutathione hydrolase 3 (EC 3.4.19.13) (Gamma-glutamyltransferase 3) (Gamma-glutamyltranspeptidase 3) (EC 2.3.2.2) (Gamma-glutamyltranspeptidase 4)
	37	O23254	Cyanoamino acid metabolism	AhypoNutrisol_DN7849_c0_g1_i1	Serine hydroxymethyltransferase 4 (AtSHMT4) (EC 2.1.2.1) (Glycine hydroxymethyltransferase 4) (Serine methylase 4)
	38	Q9ZVI9	Phosphonate and phosphinate metabolism	AhypoNutrisol_DN6374_c0_g2_i1	Ethanolamine-phosphate cytidylyltransferase (EC 2.7.7.14) (CTP:phosphoethanolamine cytidylyltransferase) (Phosphorylethanolamine cytidylyltransferase 1)
	39	Q9C9W5	Glycine, serine and threonine metabolism	AhypoNutrisol_DN8125_c0_g2_i1	Glycerate dehydrogenase HPR, peroxisomal (GDH) (EC 1.1.1.29) (NADH-dependent hydroxypyruvate reductase 1) (AtHPR1) (HPR 1)
	40	O23254	Glycine, serine and threonine metabolism	AhypoNutrisol_DN7849_c0_g1_i1	Serine hydroxymethyltransferase 4 (AtSHMT4) (EC 2.1.2.1) (Glycine hydroxymethyltransferase 4) (Serine methylase 4)
	41	Q9CAG3	Linoleic acid metabolism	AhypoNutrisol_DN7722_c0_g1_i1	Lipoxygenase 6, chloroplastic (AtLOX6) (EC 1.13.11.12)
	42	Q9C9W5	Glyoxylate and dicarboxylate metabolism	AhypoNutrisol_DN8125_c0_g2_i1	Glycerate dehydrogenase HPR, peroxisomal (GDH) (EC 1.1.1.29) (NADH-dependent hydroxypyruvate reductase 1) (AtHPR1) (HPR 1)
	43	O23254	Glyoxylate and dicarboxylate metabolism	AhypoNutrisol_DN7849_c0_g1_i1	Serine hydroxymethyltransferase 4 (AtSHMT4) (EC 2.1.2.1) (Glycine hydroxymethyltransferase 4) (Serine methylase 4)
	44	Q9ZVI9	Glycerophospholipid metabolism	AhypoNutrisol_DN6374_c0_g2_i1	Ethanolamine-phosphate cytidylyltransferase (EC 2.7.7.14) (CTP:phosphoethanolamine cytidylyltransferase) (Phosphorylethanolamine cytidylyltransferase 1)
	45	F4IDU4	Glycerophospholipid metabolism	AhypoNutrisol_DN5916_c0_g2_i1	Lysophospholipid acyltransferase 1 (AtLPLAT1) (EC 2.3.1.-) (1-acylglycerophosphocholine O-acyltransferase) (EC 2.3.1.23) (1-acylglycerophosphoethanolamine O-acyltransferase) (EC 2.3.1.n7) (1-acylglycerophosphoserine O-acyltransferase) (EC 2.3.1.n6) (Lysophosphatidylcholine acyltransferase 1) (LPCAT1) (Lysophosphatidylethanolamine acyltransferase) (LPEAT) (Lysophosphatidylglycerol acyltransferase)…
			Cluster 3
			up in Ahypochondriacus
			##Databases: KEGG PATHWAY, Gene Ontology
			##Statistical test method: hypergeometric test / Fisher's exact test
			##FDR correction method: Benjamini and Hochberg
			#Term	Database	ID	Input number	Background number	P-Value	Corrected P-Value	Input	Hyperlink
			Circadian rhythm - plant	KEGG PATHWAY	ath04712	4	60	7.61827e-06	0.00225501	Q6LA42|Q8W1E3|P43254|Q8L500	http://www.genome.jp/kegg-bin/show_pathway?ath04712/ath:AT5G62430%09red/ath:AT5G24470%09red/ath:AT2G46790%09red/ath:AT2G32950%09red
			Photosynthesis - antenna proteins	KEGG PATHWAY	ath00196	3	38	7.10475e-05	0.00485571	Q9S7M0|Q9XF88|Q9XF89	http://www.genome.jp/kegg-bin/show_pathway?ath00196/ath:AT3G08940%09red/ath:AT4G10340%09red/ath:AT5G54270%09red
			Metabolic pathways	KEGG PATHWAY	ath01100	16	3392	0.00071786	0.0223553	Q9S7M0|O82392|Q8L799|Q9FNB0|Q9MBA1|Q9FIJ7|O22893|Q9C826|Q9M2U5|Q9XF88|Q9XF89|O49675|Q8H103|Q9FX54|Q9SG80|Q9LIS3	http://www.genome.jp/kegg-bin/show_pathway?ath01100/ath:AT4G19170%09red/ath:AT1G44446%09red/ath:AT2G29630%09red/ath:AT3G08940%09red/ath:AT5G54270%09red/ath:AT4G24620%09red/ath:AT1G52340%09red/ath:AT1G13440%09red/ath:AT5G13630%09red/ath:AT5G47840%09red/ath:AT3G54420%09red/ath:AT1G14520%09red/ath:AT4G10340%09red/ath:AT2G47180%09red/ath:AT3G10740%09red/ath:AT3G23820%09red
			Amino sugar and nucleotide sugar metabolism	KEGG PATHWAY	ath00520	4	219	0.000953051	0.0256457	Q8H103|Q9M2U5|Q9SG80|Q9LIS3	http://www.genome.jp/kegg-bin/show_pathway?ath00520/ath:AT4G24620%09red/ath:AT3G10740%09red/ath:AT3G23820%09red/ath:AT3G54420%09red
			Thiamine metabolism	KEGG PATHWAY	ath00730	2	32	0.00200445	0.0395545	Q9FIJ7|O82392	http://www.genome.jp/kegg-bin/show_pathway?ath00730/ath:AT2G29630%09red/ath:AT5G47840%09red
			Carotenoid biosynthesis	KEGG PATHWAY	ath00906	2	36	0.00249924	0.043092	Q9C826|O49675	http://www.genome.jp/kegg-bin/show_pathway?ath00906/ath:AT4G19170%09red/ath:AT1G52340%09red
			Porphyrin and chlorophyll metabolism	KEGG PATHWAY	ath00860	2	80	0.0111745	0.0810956	Q9FNB0|Q9MBA1	http://www.genome.jp/kegg-bin/show_pathway?ath00860/ath:AT5G13630%09red/ath:AT1G44446%09red
			Biosynthesis of secondary metabolites	KEGG PATHWAY	ath01110	7	1664	0.0433556	0.101132	Q9FNB0|Q9MBA1|Q9FIJ7|Q9C826|O49675|Q9FX54|Q8H103	http://www.genome.jp/kegg-bin/show_pathway?ath01110/ath:AT4G19170%09red/ath:AT1G44446%09red/ath:AT4G24620%09red/ath:AT1G52340%09red/ath:AT1G13440%09red/ath:AT5G13630%09red/ath:AT5G47840%09red
			Glycolysis / Gluconeogenesis	KEGG PATHWAY	ath00010	2	180	0.0489719	0.104226	Q9FX54|Q8H103	http://www.genome.jp/kegg-bin/show_pathway?ath00010/ath:AT4G24620%09red/ath:AT1G13440%09red
	Nombre de los genes dentro de las rutas metabolicas
	Num	UniprotID	Pathway	Idgene	Protein Names
	1	Q6LA42	Circadian rhythm - plant	AhypoNutrisol_DN7733_c0_g1_i1	Two-component response regulator-like APRR5 (Pseudo-response regulator 5)
	2	Q8W1E3	Circadian rhythm - plant	AhypoNutrisol_DN6801_c0_g1_i1	Cyclic dof factor 1 (Dof zinc finger protein DOF5.5) (AtDOF5.5)
	3	P43254	Circadian rhythm - plant	AhypoNutrisol_DN1890_c0_g1_i1	E3 ubiquitin-protein ligase COP1 (EC 2.3.2.27) (Constitutive photomorphogenesis protein 1) (RING-type E3 ubiquitin transferase COP1)
	4	Q8L500	Circadian rhythm - plant	AhypoNutrisol_DN7733_c0_g2_i1	Two-component response regulator-like APRR9 (Pseudo-response regulator 9)
	5	Q9S7M0	Photosynthesis - antenna proteins	AhypoNutrisol_DN6422_c0_g2_i1	Chlorophyll a-b binding protein 3, chloroplastic (Light-harvesting chlorophyll B-binding protein 3) (LHCB3*1) (Lhcb3)
	6	Q9XF88	Photosynthesis - antenna proteins	AhypoNutrisol_DN8086_c0_g1_i1	Chlorophyll a-b binding protein CP29.2, chloroplastic (LHCB4.2) (LHCII protein 4.2)
	7	Q9XF89	Photosynthesis - antenna proteins	AhypoNutrisol_DN7628_c0_g1_i1	Chlorophyll a-b binding protein CP26, chloroplastic (LHCB5) (LHCIIc) (Light-harvesting complex II protein 5)
	8	Q9S7M0	Metabolic pathways	AhypoNutrisol_DN6422_c0_g2_i1	Chlorophyll a-b binding protein 3, chloroplastic (Light-harvesting chlorophyll B-binding protein 3) (LHCB3*1) (Lhcb3)
	9	O82392	Metabolic pathways	AhypoNutrisol_DN7402_c0_g1_i1	Phosphomethylpyrimidine synthase, chloroplastic (EC 4.1.99.17) (Hydroxymethylpyrimidine phosphate synthase) (HMP-P synthase) (HMP-phosphate synthase) (HMPP synthase) (Protein PYRIMIDINE REQUIRING) (Thiamine biosynthesis protein ThiC) (Protein THIAMINE C)
	10	Q8L799	Metabolic pathways	AhypoNutrisol_DN7924_c0_g2_i1	Inositol oxygenase 1 (EC 1.13.99.1) (Myo-inositol oxygenase 1) (AtMIOX1) (MI oxygenase 1)
	11	Q9FNB0	Metabolic pathways	AhypoNutrisol_DN6585_c0_g2_i1	Magnesium-chelatase subunit ChlH, chloroplastic (Mg-chelatase subunit H) (EC 6.6.1.1) (ABA-binding protein) (Mg-protoporphyrin IX chelatase subunit ChlH) (Protein CONDITIONAL CHLORINA) (Protein GENOMES UNCOUPLED 5) (Protein RAPID TRANSPIRATION IN DETACHED LEAVES 1)
	12	Q9MBA1	Metabolic pathways	AhypoNutrisol_DN435_c0_g1_i1	Chlorophyllide a oxygenase, chloroplastic (Chlorophyll a oxygenase) (EC 1.14.13.122) (Chlorophyll b synthase) (AtCAO)
	13	Q9FIJ7	Metabolic pathways	AhypoNutrisol_DN24203_c0_g1_i1	Adenylate kinase 2, chloroplastic (AK 2) (EC 2.7.4.3) (ATP-AMP transphosphorylase 2) (ATP:AMP phosphotransferase) (Adenylate monophosphate kinase 2) (AMK2)
	14	O22893	Metabolic pathways	AhypoNutrisol_DN9331_c0_g1_i1	Galactinol synthase 1 (AtGolS1) (GolS-1) (EC 2.4.1.123)
	15	Q9C826	Metabolic pathways	AhypoNutrisol_DN685_c0_g2_i1	Xanthoxin dehydrogenase (EC 1.1.1.288) (Protein ABSCISIC ACID DEFICIENT 2) (Protein GLUCOSE INSENSITIVE 1) (Protein IMPAIRED SUCROSE INDUCTION 4) (Protein SALOBRENO 3) (Protein SALT RESISTANT 1) (Protein SUGAR INSENSITIVE 4) (Short-chain alcohol dehydrogenase ABA2) (Short-chain dehydrogenase reductase 1) (AtSDR1) (Xanthoxin oxidase)
	16	Q9M2U5	Metabolic pathways	AhypoNutrisol_DN6479_c0_g1_i1	Endochitinase EP3 (EC 3.2.1.14) (Chitinase class IV) (AtchitIV) (Protein HOMOLOG OF CARROT EP3-3 CHITINASE) (AtEP3)
	17	Q9XF88	Metabolic pathways	AhypoNutrisol_DN8086_c0_g1_i1	Chlorophyll a-b binding protein CP29.2, chloroplastic (LHCB4.2) (LHCII protein 4.2)
	18	Q9XF89	Metabolic pathways	AhypoNutrisol_DN7628_c0_g1_i1	Chlorophyll a-b binding protein CP26, chloroplastic (LHCB5) (LHCIIc) (Light-harvesting complex II protein 5)
	19	O49675	Metabolic pathways	AhypoNutrisol_DN4405_c0_g1_i1	Probable carotenoid cleavage dioxygenase 4, chloroplastic (AtCCD4) (EC 1.14.99.-) (AtNCED4)
	20	Q8H103	Metabolic pathways	AhypoNutrisol_DN4274_c0_g2_i1	Glucose-6-phosphate isomerase 1, chloroplastic (GPI 1) (EC 5.3.1.9) (Phosphoglucose isomerase 1) (PGI 1) (Phosphohexose isomerase) (PHI)
	21	Q9FX54	Metabolic pathways	AhypoNutrisol_DN1660_c0_g1_i1	Glyceraldehyde-3-phosphate dehydrogenase GAPC2, cytosolic (EC 1.2.1.12) (NAD-dependent glyceraldehydephosphate dehydrogenase C subunit 2)
	22	Q9SG80	Metabolic pathways	AhypoNutrisol_DN1325_c0_g1_i1	Alpha-L-arabinofuranosidase 1 (AtASD1) (EC 3.2.1.55) (Beta-D-xylosidase) (EC 3.2.1.-)
	23	Q9LIS3	Metabolic pathways	AhypoNutrisol_DN4475_c0_g1_i1	UDP-glucuronate 4-epimerase 6 (EC 5.1.3.6) (UDP-glucuronic acid epimerase 6) (AtUGlcAE2)
	24	Q8H103	Amino sugar and nucleotide sugar metabolism	AhypoNutrisol_DN4274_c0_g2_i1	Glucose-6-phosphate isomerase 1, chloroplastic (GPI 1) (EC 5.3.1.9) (Phosphoglucose isomerase 1) (PGI 1) (Phosphohexose isomerase) (PHI)
	25	Q9M2U5	Amino sugar and nucleotide sugar metabolism	AhypoNutrisol_DN6479_c0_g1_i1	Endochitinase EP3 (EC 3.2.1.14) (Chitinase class IV) (AtchitIV) (Protein HOMOLOG OF CARROT EP3-3 CHITINASE) (AtEP3)
	26	Q9SG80	Amino sugar and nucleotide sugar metabolism	AhypoNutrisol_DN1325_c0_g1_i1	Alpha-L-arabinofuranosidase 1 (AtASD1) (EC 3.2.1.55) (Beta-D-xylosidase) (EC 3.2.1.-)
	27	Q9LIS3	Amino sugar and nucleotide sugar metabolism	AhypoNutrisol_DN4475_c0_g1_i1	UDP-glucuronate 4-epimerase 6 (EC 5.1.3.6) (UDP-glucuronic acid epimerase 6) (AtUGlcAE2)
	28	Q9FIJ7	Thiamine metabolism	AhypoNutrisol_DN24203_c0_g1_i1	Adenylate kinase 2, chloroplastic (AK 2) (EC 2.7.4.3) (ATP-AMP transphosphorylase 2) (ATP:AMP phosphotransferase) (Adenylate monophosphate kinase 2) (AMK2)
	29	O82392	Thiamine metabolism	AhypoNutrisol_DN7402_c0_g1_i1	Phosphomethylpyrimidine synthase, chloroplastic (EC 4.1.99.17) (Hydroxymethylpyrimidine phosphate synthase) (HMP-P synthase) (HMP-phosphate synthase) (HMPP synthase) (Protein PYRIMIDINE REQUIRING) (Thiamine biosynthesis protein ThiC) (Protein THIAMINE C)
	30	Q9C826	Carotenoid biosynthesis	AhypoNutrisol_DN685_c0_g2_i1	Xanthoxin dehydrogenase (EC 1.1.1.288) (Protein ABSCISIC ACID DEFICIENT 2) (Protein GLUCOSE INSENSITIVE 1) (Protein IMPAIRED SUCROSE INDUCTION 4) (Protein SALOBRENO 3) (Protein SALT RESISTANT 1) (Protein SUGAR INSENSITIVE 4) (Short-chain alcohol dehydrogenase ABA2) (Short-chain dehydrogenase reductase 1) (AtSDR1) (Xanthoxin oxidase)
	31	O49675	Carotenoid biosynthesis	AhypoNutrisol_DN4405_c0_g1_i1	Probable carotenoid cleavage dioxygenase 4, chloroplastic (AtCCD4) (EC 1.14.99.-) (AtNCED4)
	32	Q9FNB0	Porphyrin and chlorophyll metabolism	AhypoNutrisol_DN6585_c0_g2_i1	Magnesium-chelatase subunit ChlH, chloroplastic (Mg-chelatase subunit H) (EC 6.6.1.1) (ABA-binding protein) (Mg-protoporphyrin IX chelatase subunit ChlH) (Protein CONDITIONAL CHLORINA) (Protein GENOMES UNCOUPLED 5) (Protein RAPID TRANSPIRATION IN DETACHED LEAVES 1)
	33	Q9MBA1	Porphyrin and chlorophyll metabolism	AhypoNutrisol_DN435_c0_g1_i1	Chlorophyllide a oxygenase, chloroplastic (Chlorophyll a oxygenase) (EC 1.14.13.122) (Chlorophyll b synthase) (AtCAO)
	34	Q9FNB0	Biosynthesis of secondary metabolites	AhypoNutrisol_DN6585_c0_g2_i1	Magnesium-chelatase subunit ChlH, chloroplastic (Mg-chelatase subunit H) (EC 6.6.1.1) (ABA-binding protein) (Mg-protoporphyrin IX chelatase subunit ChlH) (Protein CONDITIONAL CHLORINA) (Protein GENOMES UNCOUPLED 5) (Protein RAPID TRANSPIRATION IN DETACHED LEAVES 1)
	35	Q9MBA1	Biosynthesis of secondary metabolites	AhypoNutrisol_DN435_c0_g1_i1	Chlorophyllide a oxygenase, chloroplastic (Chlorophyll a oxygenase) (EC 1.14.13.122) (Chlorophyll b synthase) (AtCAO)
	36	Q9FIJ7	Biosynthesis of secondary metabolites	AhypoNutrisol_DN24203_c0_g1_i1	Adenylate kinase 2, chloroplastic (AK 2) (EC 2.7.4.3) (ATP-AMP transphosphorylase 2) (ATP:AMP phosphotransferase) (Adenylate monophosphate kinase 2) (AMK2)
	37	Q9C826	Biosynthesis of secondary metabolites	AhypoNutrisol_DN685_c0_g2_i1	Xanthoxin dehydrogenase (EC 1.1.1.288) (Protein ABSCISIC ACID DEFICIENT 2) (Protein GLUCOSE INSENSITIVE 1) (Protein IMPAIRED SUCROSE INDUCTION 4) (Protein SALOBRENO 3) (Protein SALT RESISTANT 1) (Protein SUGAR INSENSITIVE 4) (Short-chain alcohol dehydrogenase ABA2) (Short-chain dehydrogenase reductase 1) (AtSDR1) (Xanthoxin oxidase)
	38	O49675	Biosynthesis of secondary metabolites	AhypoNutrisol_DN4405_c0_g1_i1	Probable carotenoid cleavage dioxygenase 4, chloroplastic (AtCCD4) (EC 1.14.99.-) (AtNCED4)
	39	Q9FX54	Biosynthesis of secondary metabolites	AhypoNutrisol_DN1660_c0_g1_i1	Glyceraldehyde-3-phosphate dehydrogenase GAPC2, cytosolic (EC 1.2.1.12) (NAD-dependent glyceraldehydephosphate dehydrogenase C subunit 2)
	40	Q8H103	Biosynthesis of secondary metabolites	AhypoNutrisol_DN4274_c0_g2_i1	Glucose-6-phosphate isomerase 1, chloroplastic (GPI 1) (EC 5.3.1.9) (Phosphoglucose isomerase 1) (PGI 1) (Phosphohexose isomerase) (PHI)
	41	Q9FX54	Glycolysis / Gluconeogenesis	AhypoNutrisol_DN1660_c0_g1_i1	Glyceraldehyde-3-phosphate dehydrogenase GAPC2, cytosolic (EC 1.2.1.12) (NAD-dependent glyceraldehydephosphate dehydrogenase C subunit 2)
	42	Q8H103	Glycolysis / Gluconeogenesis	AhypoNutrisol_DN4274_c0_g2_i1	Glucose-6-phosphate isomerase 1, chloroplastic (GPI 1) (EC 5.3.1.9) (Phosphoglucose isomerase 1) (PGI 1) (Phosphohexose isomerase) (PHI)
